# Supplementary material for: Epigenetic modifications and glucocorticoid sensitivity in Myalgic Encephalomyelitis/Chronic Fatigue Syndrome (ME/CFS)
Source: BMC Med Genomics. 2017 Feb 23;10:11. doi: 10.1186/s12920-017-0248-3 (PMC5324230; doi:10.1186/s12920-017-0248-3)
Supplement: Additional file 2: Table S1. — Differentially methylated sites in ME/CFS. Sites that were significantly differentially methylated between ME/CFS and controls (FDR ≤ 0.05, Beta-difference ≥ 5% ). (XLSX 1.58 mb) [file 12920_2017_248_MOESM2_ESM.xlsx]

## Sheet: ME-CFS vs. Control
Probe	P-Value	FDR	Beta-Difference	Mean (ME/CFS)	Mean (Control)	UCSC RefGene Name	UCSC RefGene Accession Number	Genic Location	Closest CpG Island	Relation to CpG Island
cg00003858	0.000104867	0.00816422	-0.0503224	0.77865	0.828972	RNF220	NM_018150	Body	chr1:45082739-45083285	N_Shelf
cg00004105	0.00025457	0.00816422	0.0751997	0.582085	0.506885	LOXL4	NM_032211	Body	NA	NA
cg00005619	0.000337766	0.00831552	0.100957	0.705767	0.60481	FAM180B	NM_001164379	Body	chr11:47611138-47612438	N_Shelf
cg00008629	0.000943556	0.0107472	-0.0626137	0.39026	0.452874	ROD1;ROD1;ROD1	NM_001163790;NM_005156;NM_001163788	Body;Body;5'UTR	chr9:115095149-115095919	N_Shore
cg00008647	0.00232679	0.016996	0.0601455	0.271825	0.211679	FAIM3;FAIM3;FAIM3	NM_001142473;NM_001142472;NM_005449	Body;Body;Body	chr1:207082693-207083202	Island
cg00009088	0.000388153	0.00838532	0.116884	0.75577	0.638886	VPS37C	NM_017966	TSS1500	chr11:60928560-60929262	S_Shore
cg00010672	0.000696666	0.00962559	-0.10661	0.655929	0.762539	NA	NA	NA	chr2:55276555-55278044	S_Shelf
cg00010853	0.00137757	0.0127439	-0.071181	0.356668	0.427849	KIAA1949;KIAA1949	NM_001134870;NM_133471	Body;1stExon	chr6:30654392-30654934	N_Shore
cg00012576	0.000164594	0.00816422	-0.0594626	0.660996	0.720459	GPC6	NM_005708	Body	NA	NA
cg00014561	0.000696666	0.00962559	0.0556861	0.508371	0.452685	NUP93	NM_014669	TSS1500	chr16:56763993-56764482	N_Shore
cg00017826	0.00683749	0.0340095	-0.0549316	0.72901	0.783942	NA	NA	NA	NA	NA
cg00017842	5.04598e-05	0.00816422	-0.0582839	0.665258	0.723542	NA	NA	NA	chr2:119532065-119532315	N_Shelf
cg00017931	0.000210091	0.00816422	0.0685546	0.387057	0.318503	ZDHHC14;ZDHHC14	NM_153746;NM_024630	Body;Body	NA	NA
cg00020405	0.000128366	0.00816422	0.0756294	0.344248	0.268619	SFRS12;SFRS12	NM_001077199;NM_139168	TSS1500;TSS1500	chr5:65439836-65440764	N_Shore
cg00020474	0.00126787	0.0122295	0.0754137	0.454413	0.378999	NA	NA	NA	NA	NA
cg00027570	0.00107195	0.011334	-0.0792085	0.491297	0.570505	CD2	NM_001767	Body	NA	NA
cg00028013	0.000510242	0.00881453	0.0700326	0.700198	0.630165	LOXL1	NM_005576	TSS200	chr15:74218696-74220373	Island
cg00029521	0.000200155	0.00816422	-0.0640471	0.658649	0.722696	KCNK17;KCNK17	NM_031460;NM_001135111	Body;Body	chr6:39271516-39271758	S_Shore
cg00030296	0.000164594	0.00816422	0.0723365	0.553031	0.480695	SEPT9;SEPT9;SEPT9	NM_001113492;NM_001113491;NM_006640	5'UTR;Body;Body	NA	NA
cg00030432	0.000370637	0.00834452	0.121986	0.686991	0.565006	MEPCE	NM_019606	1stExon	chr7:100025804-100028002	S_Shore
cg00031162	0.00132169	0.0124881	-0.059871	0.646563	0.706434	TNFSF12;TNFSF12-TNFSF13	NM_003809;NM_172089	Body;Body	chr17:7452150-7452645	S_Shore
cg00033909	0.00383035	0.0231264	-0.0512799	0.650342	0.701622	PER4	NR_002790	Body	NA	NA
cg00036976	0.00102748	0.0111303	0.0638635	0.425036	0.361173	NA	NA	NA	NA	NA
cg00038446	0.000104867	0.00816422	-0.0591315	0.789911	0.849043	FASLG	NM_000639	3'UTR	NA	NA
cg00042568	0.00183274	0.0148511	0.0692076	0.308099	0.238891	NR2C2	NM_003298	TSS1500	chr3:14988612-14989036	N_Shore
cg00050618	0.00162319	0.0139092	-0.0931724	0.606498	0.69967	IL21R;IL21R	NM_181079;NM_181078	TSS200;5'UTR	NA	NA
cg00054774	0.00660138	0.0332296	0.0525609	0.629462	0.576901	C2CD2	NM_015500	Body	chr21:43373135-43374062	N_Shore
cg00059652	0.000242702	0.00816422	0.0541328	0.58722	0.533087	NA	NA	NA	NA	NA
cg00061695	0.00035385	0.00833508	0.0720117	0.566386	0.494375	NLGN2	NM_020795	TSS200	chr17:7311672-7312063	N_Shore
cg00061792	0.00615073	0.0316458	0.0562068	0.639314	0.583107	NA	NA	NA	NA	NA
cg00064778	0.00107195	0.011334	0.0572121	0.443125	0.385913	NA	NA	NA	chr5:126564997-126565580	N_Shore
cg00066663	0.000307597	0.00823207	0.050847	0.33072	0.279873	CHD3;CHD3;CHD3	NM_001005271;NM_005852;NM_001005273	Body;Body;Body	chr17:7788261-7789091	S_Shelf
cg00067720	0.00121605	0.0119986	0.0771912	0.534145	0.456954	PIK3R1	NM_181523	TSS1500	NA	NA
cg00071137	0.000487713	0.00874687	0.0628054	0.45234	0.389535	JOSD1;JOSD1	NM_014876;NM_014876	1stExon;5'UTR	chr22:39096373-39097754	N_Shore
cg00079551	0.00121605	0.0119986	0.0611661	0.782246	0.72108	THUMPD2;THUMPD2	NR_028102;NM_025264	Body;Body	NA	NA
cg00082912	0.000637886	0.00937416	-0.0576866	0.486811	0.544497	NA	NA	NA	NA	NA
cg00085493	3.45046e-05	0.00816422	0.0667531	0.315644	0.248891	NA	NA	NA	chr1:208041862-208042718	N_Shore
cg00090787	0.000141865	0.00816422	-0.0533669	0.750574	0.803941	RPL4;SNORD16;SNORD18B	NM_000968;NR_002440;NR_002442	Body;TSS200;TSS1500	NA	NA
cg00091302	0.000104867	0.00816422	0.0765608	0.696766	0.620205	NA	NA	NA	NA	NA
cg00092992	0.000610231	0.00924058	-0.0726279	0.600663	0.673291	NA	NA	NA	chr1:33592891-33593155	S_Shelf
cg00093433	0.00111816	0.011532	-0.0702703	0.371619	0.441889	NA	NA	NA	chr16:85981652-85981965	N_Shore
cg00094734	0.000370637	0.00834452	-0.0701674	0.695261	0.765428	NA	NA	NA	NA	NA
cg00095018	3.0898e-05	0.00816422	0.0662303	0.644002	0.577771	MAPK13	NM_002754	Body	chr6:36098039-36098621	S_Shelf
cg00095326	0.00190784	0.0151748	-0.0584007	0.362229	0.42063	NA	NA	NA	NA	NA
cg00099766	0.000388153	0.00838532	0.0593098	0.387185	0.327876	RRAGD	NM_021244	Body	chr6:90120874-90122370	N_Shore
cg00103299	0.00733223	0.0356876	-0.0596428	0.64403	0.703673	NA	NA	NA	NA	NA
cg00105306	0.000370637	0.00834452	0.108348	0.732574	0.624227	WDR73	NM_032856	Body	chr15:85197232-85197695	N_Shelf
cg00112238	0.000156668	0.00816422	0.10861	0.508367	0.399757	SSBP3;SSBP3;SSBP3	NM_001009955;NM_018070;NM_145716	Body;Body;Body	chr1:54723696-54724019	N_Shelf
cg00112465	0.00111816	0.011532	0.0592745	0.275809	0.216534	CCDC48	NM_024768	TSS1500	chr3:128719865-128721245	Island
cg00112952	0.00572758	0.0301766	0.112074	0.761677	0.649603	OR2B11	NM_001004492	TSS1500	chr1:247614695-247614944	S_Shore
cg00115511	0.00107195	0.011334	-0.0520735	0.503872	0.555945	LOC401588;ZNF674;ZNF674	NR_015378;NM_001146291;NM_001039891	TSS200;5'UTR;5'UTR	chrX:46404634-46405165	Island
cg00116699	0.00126787	0.0122295	0.0871072	0.70893	0.621823	HDAC4	NM_006037	Body	NA	NA
cg00118808	0.00042549	0.0084872	0.0880967	0.531167	0.44307	NA	NA	NA	chr9:132099123-132099616	N_Shore
cg00121045	0.000666684	0.00949319	0.108541	0.64754	0.539	UNKL	NM_023076	3'UTR	chr16:1414417-1414851	S_Shore
cg00122347	0.00495807	0.0274196	-0.06408	0.580874	0.644954	TMEM180	NM_024789	3'UTR	NA	NA
cg00122406	0.000487713	0.00874687	0.0684491	0.366369	0.29792	NA	NA	NA	chr8:26434372-26436785	N_Shelf
cg00122659	0.00190784	0.0151748	-0.0678755	0.680411	0.748287	NA	NA	NA	NA	NA
cg00123104	0.000220482	0.00816422	0.0592629	0.481047	0.421784	CLSTN1;CLSTN1	NM_014944;NM_001009566	TSS200;TSS200	chr1:9883011-9884667	S_Shore
cg00130693	0.000829337	0.0102084	0.0813314	0.749438	0.668107	PYCR2	NM_013328	Body	chr1:226111642-226112552	N_Shore
cg00131407	0.000190654	0.00816422	0.0633422	0.839788	0.776446	LOC401127	NR_026854	Body	chr4:39481980-39482195	S_Shore
cg00133476	0.000156668	0.00816422	0.0501183	0.677433	0.627315	NA	NA	NA	NA	NA
cg00133624	0.000149096	0.00816422	0.0823023	0.482525	0.400222	EFCAB4B;EFCAB4B	NM_001144958;NM_001144959	Body;Body	NA	NA
cg00138407	0.000293463	0.00821322	0.0693605	0.756338	0.686978	KLHL18	NM_025010	3'UTR	NA	NA
cg00139681	0.00206646	0.0158757	0.0771698	0.601122	0.523953	NA	NA	NA	NA	NA
cg00143364	0.00107195	0.011334	0.0534064	0.811801	0.758395	RPTOR;RPTOR	NM_001163034;NM_020761	Body;Body	NA	NA
cg00146864	0.000727877	0.0097358	-0.0675213	0.426359	0.49388	MAP3K14	NM_003954	5'UTR	chr17:43393891-43394938	N_Shore
cg00147638	0.000610231	0.00924058	-0.0593028	0.750797	0.8101	RUNX3;RUNX3	NM_004350;NM_001031680	3'UTR;3'UTR	chr1:25228496-25229132	N_Shore
cg00147751	0.000903981	0.0105461	-0.0784179	0.484151	0.562568	GATS;GATS;GATS;GATS;PVRIG	NR_028040;NM_178831;NR_028038;NR_028039;NM_024070	Body;3'UTR;Body;Body;Body	NA	NA
cg00152117	9.46776e-05	0.00816422	-0.0651546	0.685456	0.75061	ARHGEF11;ARHGEF11	NM_014784;NM_198236	Body;Body	NA	NA
cg00152942	0.00155832	0.0135868	0.0522475	0.783698	0.73145	CPNE2	NM_152727	TSS1500	chr16:57126044-57127110	N_Shore
cg00153919	0.00107195	0.011334	0.0857812	0.466224	0.380443	NA	NA	NA	NA	NA
cg00154119	0.00042549	0.0084872	0.107567	0.680509	0.572943	NA	NA	NA	chr15:68177160-68177415	N_Shelf
cg00154986	0.000141865	0.00816422	0.0511092	0.782827	0.731717	MESP2	NM_001039958	Body	chr15:90319583-90320476	S_Shore
cg00158122	0.000666684	0.00949319	0.0505476	0.450631	0.400084	NA	NA	NA	chr10:101290025-101290338	Island
cg00158530	0.00176031	0.0145045	0.0949561	0.749434	0.654478	MIR140;WWP2;WWP2	NR_029681;NM_199424;NM_007014	TSS200;Body;Body	NA	NA
cg00158770	0.000583679	0.00913478	0.0997284	0.761023	0.661295	CSGALNACT1;CSGALNACT1;CSGALNACT1	NM_018371;NM_001130518;NR_024040	Body;Body;Body	NA	NA
cg00167670	9.96515e-05	0.00816422	-0.0551444	0.739356	0.7945	NA	NA	NA	NA	NA
cg00170295	0.000666684	0.00949319	-0.0654935	0.657099	0.722592	LOC100287718	NM_001162435	Body	NA	NA
cg00172603	9.21783e-06	0.00816422	0.0790643	0.223237	0.144173	SSBP3;SSBP3;SSBP3	NM_001009955;NM_018070;NM_145716	Body;Body;Body	chr1:54821990-54822333	Island
cg00174718	0.000231346	0.00816422	-0.0679644	0.596647	0.664612	NA	NA	NA	NA	NA
cg00179026	0.00383035	0.0231264	-0.0785791	0.613774	0.692353	NA	NA	NA	NA	NA
cg00182893	0.000637886	0.00937416	0.0545062	0.767138	0.712632	NA	NA	NA	NA	NA
cg00184953	0.000293463	0.00821322	-0.0628581	0.756365	0.819223	PSORS1C3	NR_026816	TSS1500	chr6:31148369-31148577	N_Shelf
cg00186909	0.000727877	0.0097358	0.088882	0.557332	0.46845	PLEKHG7	NM_001004330	TSS1500	NA	NA
cg00187686	0.00190784	0.0151748	0.0507124	0.502819	0.452106	TCN1	NM_001062	TSS200	NA	NA
cg00187889	0.00102748	0.0111303	-0.0776659	0.608804	0.68647	TAGAP;TAGAP;TAGAP	NM_152133;NM_138810;NM_054114	5'UTR;Body;Body	NA	NA
cg00192026	0.00149581	0.0132863	0.0805811	0.815394	0.734813	NA	NA	NA	NA	NA
cg00192220	0.000210091	0.00816422	0.0745277	0.531564	0.457037	NA	NA	NA	NA	NA
cg00192882	0.00035385	0.00833508	0.0945038	0.682784	0.58828	MFAP4	NM_002404	TSS1500	NA	NA
cg00196407	0.00017289	0.00816422	0.0547829	0.449394	0.394611	ABR;ABR;ABR	NM_021962;NM_001092;NM_001159746	Body;Body;Body	NA	NA
cg00199007	0.00116617	0.0117594	0.0693462	0.341222	0.271875	SLC17A9	NM_022082	TSS200	chr20:61583891-61584222	Island
cg00201133	0.000558188	0.00902862	0.0791178	0.605567	0.52645	CCNY;CCNY	NM_145012;NM_181698	Body;5'UTR	NA	NA
cg00201760	0.000984705	0.0109267	0.0884859	0.603704	0.515218	IL27	NM_145659	TSS1500	NA	NA
cg00204748	0.000727877	0.0097358	0.0521352	0.771341	0.719206	FAR2;FAR2	NM_018099;NM_018099	1stExon;5'UTR	NA	NA
cg00206490	0.000141865	0.00816422	0.0911712	0.460836	0.369665	ANKRD11	NM_013275	5'UTR	NA	NA
cg00211115	0.000696666	0.00962559	0.0622128	0.75464	0.692427	NA	NA	NA	chr11:69258149-69258544	N_Shore
cg00211174	0.000266972	0.00817622	0.132353	0.693013	0.560659	MCM2	NM_004526	Body	NA	NA
cg00218914	0.000637886	0.00937416	0.0778047	0.493995	0.416191	C3orf25	NM_207307	Body	chr3:129147229-129147617	N_Shore
cg00219653	0.000164594	0.00816422	0.0632392	0.255124	0.191885	RABEP2	NM_024816	TSS1500	chr16:28936053-28937036	S_Shore
cg00219816	0.000727877	0.0097358	0.106722	0.677833	0.571111	C8orf37	NM_177965	Body	chr8:96280844-96281747	N_Shore
cg00221718	0.000610231	0.00924058	0.0834812	0.498314	0.414833	NA	NA	NA	NA	NA
cg00221794	0.00162319	0.0139092	-0.0968156	0.389875	0.486691	NA	NA	NA	NA	NA
cg00223899	0.000727877	0.0097358	-0.0557094	0.586118	0.641827	NA	NA	NA	NA	NA
cg00225858	0.000279928	0.00817833	0.137258	0.753784	0.616526	ADAD2;ADAD2	NM_139174;NM_001145400	TSS1500;TSS1500	chr16:84224731-84225085	N_Shore
cg00232092	0.000293463	0.00821322	0.0906375	0.761266	0.670629	FBXL18	NM_024963	3'UTR	chr7:5521368-5521615	N_Shelf
cg00232402	0.000141865	0.00816422	0.0720663	0.301424	0.229358	NA	NA	NA	chr18:77386827-77387050	N_Shore
cg00239353	0.000583679	0.00913478	-0.0853116	0.691885	0.777197	IL32;IL32;IL32;IL32;IL32;IL32;IL32;IL32	NM_001012632;NM_001012631;NM_001012636;NM_001012634;NM_001012718;NM_004221;NM_001012633;NM_001012635	TSS1500;TSS200;TSS1500;TSS1500;TSS200;TSS200;TSS200;TSS1500	NA	NA
cg00239835	0.00241992	0.0173887	-0.0516067	0.360629	0.412235	PDE2A;PDE2A	NM_001146209;NM_002599	5'UTR;Body	NA	NA
cg00240195	0.000156668	0.00816422	0.0740112	0.500507	0.426496	NR4A2	NM_006186	Body	chr2:157185557-157186355	N_Shore
cg00241638	1.47756e-05	0.00816422	0.0655662	0.240307	0.174741	LOC100133669	NR_026913	Body	chr8:144099456-144099731	N_Shore
cg00243854	0.00121605	0.0119986	-0.0511307	0.577064	0.628194	NA	NA	NA	chr18:12254147-12255089	N_Shelf
cg00247963	0.000466101	0.00865709	0.0841181	0.791571	0.707453	NA	NA	NA	NA	NA
cg00248242	9.96515e-05	0.00816422	-0.0638837	0.79661	0.860493	NA	NA	NA	chr2:240868278-240868590	N_Shore
cg00249205	0.000116066	0.00816422	0.0675959	0.771529	0.703933	STX1B	NM_052874	Body	chr16:31008832-31009036	S_Shelf
cg00249383	0.000141865	0.00816422	0.0504356	0.49824	0.447804	DNASE1L2	NM_001374	Body	chr16:2286600-2288073	Island
cg00249503	0.000865925	0.0103606	0.0736187	0.771353	0.697734	DNAH17	NM_173628	Body	NA	NA
cg00251358	0.000943556	0.0107472	-0.0605469	0.717617	0.778164	NA	NA	NA	NA	NA
cg00252934	0.00215016	0.016232	-0.0687071	0.635459	0.704166	DCLK3	NM_033403	TSS1500	NA	NA
cg00253228	6.24289e-05	0.00816422	0.0802253	0.580136	0.49991	PLEC1;PLEC1;PLEC1;PLEC1	NM_000445;NM_201378;NM_201379;NM_201380	Body;Body;Body;TSS1500	chr8:145024449-145025179	S_Shore
cg00253735	0.000141865	0.00816422	0.0893971	0.48958	0.400183	CTSK	NM_000396	5'UTR	NA	NA
cg00255699	0.00102748	0.0111303	-0.106288	0.53535	0.641637	TRIT1	NM_017646	3'UTR	NA	NA
cg00259404	0.000943556	0.0107472	0.12031	0.653492	0.533182	TRIM27	NM_006510	Body	NA	NA
cg00260201	0.000134959	0.00816422	0.081032	0.456207	0.375175	PRR15L	NM_024320	3'UTR	NA	NA
cg00262030	0.000210091	0.00816422	0.0834185	0.80463	0.721212	NA	NA	NA	chr8:61834699-61835871	S_Shore
cg00262446	0.000242702	0.00816422	0.0650772	0.277054	0.211976	EMCN;EMCN;EMCN;EMCN	NM_016242;NM_001159694;NM_001159694;NM_016242	5'UTR;5'UTR;1stExon;1stExon	NA	NA
cg00263248	0.00198572	0.0155166	-0.0830978	0.595917	0.679015	C14orf64	NR_015430	Body	NA	NA
cg00268476	0.000220482	0.00816422	0.0952678	0.554192	0.458925	KCTD5	NM_018992	Body	NA	NA
cg00269725	0.00355341	0.0220364	0.06441	0.761517	0.697107	NA	NA	NA	NA	NA
cg00270625	0.000583679	0.00913478	0.0677383	0.792783	0.725045	CPT1B;CPT1B;CPT1B;CPT1B;CHKB-CPT1B;CPT1B;CPT1B;CPT1B;CPT1B;CPT1B;CPT1B;CPT1B	NM_152245;NM_001145137;NM_001145136;NM_001145135;NR_027928;NM_001145134;NM_152245;NM_004377;NM_152246;NM_001145135;NM_001145136;NM_001145134	1stExon;TSS1500;1stExon;5'UTR;Body;1stExon;5'UTR;TSS200;TSS200;1stExon;5'UTR;5'UTR	chr22:51016253-51017020	Island
cg00270789	0.00025457	0.00816422	0.0615818	0.372254	0.310672	GPT2;GPT2	NM_133443;NM_001142466	Body;TSS200	chr16:46917849-46918957	S_Shore
cg00277591	0.00190784	0.0151748	-0.103375	0.554417	0.657792	ANKFY1	NM_016376	Body	NA	NA
cg00277714	0.00017289	0.00816422	0.0711902	0.665057	0.593867	NA	NA	NA	NA	NA
cg00278517	0.00552587	0.0294735	0.0629513	0.369469	0.306518	RPS6KA2	NM_001006932	Body	NA	NA
cg00284386	0.000583679	0.00913478	-0.0536445	0.744238	0.797882	ARHGEF10	NM_014629	5'UTR	NA	NA
cg00287012	0.000533722	0.00891919	0.0682718	0.758388	0.690116	TTC39C;TTC39C;TTC39C	NM_153211;NM_001135993;NR_024232	5'UTR;TSS1500;TSS1500	chr18:21594013-21595464	N_Shore
cg00287536	0.00176031	0.0145045	0.0689748	0.305203	0.236228	PARD3	NM_019619	Body	NA	NA
cg00288844	0.000388153	0.00838532	0.069987	0.707213	0.637226	TXNDC11	NM_015914	Body	chr16:11836073-11837092	N_Shore
cg00289503	0.00282696	0.0191066	0.07017	0.466019	0.395849	COL9A3	NM_001853	Body	chr20:61471903-61472256	N_Shore
cg00291213	0.00329454	0.0210199	0.0696833	0.613394	0.543711	RUNX1	NM_001754	Body	chr21:36398960-36399259	N_Shore
cg00291478	0.00241992	0.0173887	-0.0692734	0.580184	0.649458	RGS10	NM_001005339	Body	chr10:121301478-121303169	N_Shore
cg00298324	0.000104867	0.00816422	0.0860106	0.359932	0.273921	FAM110A;FAM110A	NM_207121;NM_001042353	5'UTR;5'UTR	chr20:821674-822500	S_Shore
cg00300046	0.00102748	0.0111303	-0.0530673	0.790705	0.843772	PRKCZ;PRKCZ;PRKCZ	NM_001033581;NM_001033582;NM_002744	Body;Body;Body	chr1:2082314-2082529	S_Shelf
cg00300303	0.00176031	0.0145045	0.079584	0.712596	0.633012	NA	NA	NA	NA	NA
cg00305193	7.30856e-05	0.00816422	0.0592868	0.292492	0.233205	FAM54B;FAM54B;FAM54B;FAM54B	NM_001099627;NM_001099625;NM_001099626;NM_019557	3'UTR;3'UTR;3'UTR;3'UTR	NA	NA
cg00305281	0.000322357	0.00826017	0.0526224	0.296494	0.243871	NA	NA	NA	chr22:42315502-42316409	Island
cg00313685	0.000558188	0.00902862	0.0822787	0.697904	0.615625	CUX1;CUX1;CUX1	NM_181500;NM_181552;NM_001913	Body;Body;Body	NA	NA
cg00317577	0.000696666	0.00962559	0.0710339	0.732734	0.6617	CPEB1;CPEB1;CPEB1;CPEB1	NM_001079535;NM_001079534;NM_030594;NM_001079533	Body;Body;Body;Body	NA	NA
cg00324097	0.00111816	0.011532	-0.0925223	0.358071	0.450593	SEPT9;SEPT9;SEPT9;SEPT9;SEPT9;SEPT9	NM_001113496;NM_001113492;NM_001113493;NM_001113491;NM_006640;NM_001113494	TSS200;Body;Body;Body;Body;Body	chr17:75447477-75447821	N_Shore
cg00327947	0.000190654	0.00816422	0.0699091	0.524776	0.454866	NA	NA	NA	NA	NA
cg00329411	4.2926e-05	0.00816422	0.0697541	0.56023	0.490476	NA	NA	NA	NA	NA
cg00330170	5.04598e-05	0.00816422	0.0563324	0.331123	0.274791	MEGF8	NM_001410	Body	chr19:42829555-42830597	Island
cg00332146	0.00412645	0.0242721	0.0742147	0.436982	0.362768	PCDH24	NM_017675	TSS1500	NA	NA
cg00333528	0.000829337	0.0102084	0.0717926	0.50818	0.436387	GABRR1;GABRR1	NM_002042;NM_002042	5'UTR;1stExon	NA	NA
cg00335219	9.46776e-05	0.00816422	0.0666129	0.354828	0.288215	NA	NA	NA	NA	NA
cg00336376	0.000200155	0.00816422	0.068298	0.328689	0.260391	ZNF831	NM_178457	Body	chr20:57797223-57797441	S_Shore
cg00340958	0.00176031	0.0145045	0.0905298	0.747214	0.656684	B4GALT5	NM_004776	Body	chr20:48329645-48330682	N_Shore
cg00343906	0.000487713	0.00874687	0.117352	0.67428	0.556928	NADK	NM_023018	Body	NA	NA
cg00344308	0.000637886	0.00937416	0.0952122	0.662426	0.567213	NA	NA	NA	NA	NA
cg00344445	0.000242702	0.00816422	0.0942811	0.816021	0.72174	FLI1;FLI1	NM_002017;NM_001167681	Body;Body	NA	NA
cg00345314	0.000370637	0.00834452	0.0905724	0.509863	0.419291	SGK3	NM_001033578	TSS1500	chr8:67624608-67625424	N_Shore
cg00345366	7.30856e-05	0.00816422	-0.0618823	0.661589	0.723472	SAAL1	NM_138421	TSS1500	chr11:18127296-18127711	S_Shore
cg00346898	0.00044537	0.00857248	0.0534137	0.611299	0.557885	TSNAX-DISC1;DISC1;DISC1;DISC1;DISC1;TSNAX-DISC1;DISC1;DISC1;TSNAX-DISC1;DISC1;TSNAX-DISC1;DISC1;DISC1;TSNAX-DISC1;DISC1;DISC1;DISC1;DISC1;DISC1;DISC1;DISC1;DISC1;DISC1;TSNAX-DISC1;TSNAX-DISC1;DISC1;DISC1;DISC1;TSNAX-DISC1;DISC1;DISC1	NR_028394;NM_001164556;NM_001164538;NM_018662;NM_001164555;NR_028397;NM_001164554;NM_001164552;NR_028393;NM_001164537;NR_028400;NM_001164551;NM_001164539;NR_028398;NM_001164540;NM_001164542;NM_001164548;NM_001012959;NM_001164547;NM_001164550;NM_001164546;NM_001012957;NM_001012958;NR_028399;NR_028395;NM_001164545;NM_001164549;NM_001164544;NR_028396;NM_001164553;NM_001164541	Body;TSS1500;TSS1500;TSS1500;TSS1500;Body;TSS1500;TSS1500;Body;TSS1500;Body;TSS1500;TSS1500;Body;TSS1500;TSS1500;TSS1500;TSS1500;TSS1500;TSS1500;TSS1500;TSS1500;TSS1500;Body;Body;TSS1500;TSS1500;TSS1500;Body;TSS1500;TSS1500	chr1:231762414-231763115	N_Shore
cg00349404	0.000510242	0.00881453	0.0641632	0.680114	0.61595	NA	NA	NA	chr10:106097595-106098556	S_Shore
cg00350296	9.46776e-05	0.00816422	0.0762163	0.477996	0.40178	CD248	NM_020404	TSS1500	chr11:66083572-66083782	S_Shore
cg00353330	0.000388153	0.00838532	-0.0521118	0.735997	0.788108	NA	NA	NA	NA	NA
cg00353923	0.000181571	0.00816422	0.0587072	0.317826	0.259119	LRRC4;SND1	NM_022143;NM_014390	TSS200;Body	chr7:127671158-127672853	N_Shore
cg00355804	0.00035385	0.00833508	0.101828	0.672415	0.570587	NA	NA	NA	NA	NA
cg00357551	0.000110335	0.00816422	0.111005	0.637132	0.526127	FAM196B;DOCK2;FAM196B	NM_001129891;NM_004946;NM_001129891	5'UTR;Body;1stExon	NA	NA
cg00357958	0.000533722	0.00891919	-0.0878842	0.451193	0.539077	GPR81;GPR81	NM_032554;NM_032554	1stExon;5'UTR	NA	NA
cg00357971	0.000370637	0.00834452	0.070044	0.671571	0.601527	COL20A1	NM_020882	TSS1500	chr20:61927194-61927482	N_Shelf
cg00362818	4.06574e-05	0.00816422	-0.0645557	0.775993	0.840549	CLN5	NM_006493	TSS1500	chr13:77566089-77566599	N_Shore
cg00366917	0.00251639	0.0177964	0.0619243	0.536241	0.474316	MBP;MBP	NM_001025100;NM_001025101	TSS1500;TSS1500	chr18:74843360-74845426	Island
cg00370123	9.46776e-05	0.00816422	0.0604467	0.480186	0.41974	C7orf50;C7orf50;C7orf50	NM_001134395;NM_032350;NM_001134396	Body;Body;Body	NA	NA
cg00371593	0.000164594	0.00816422	0.0587267	0.841046	0.782319	P4HB	NM_000918	3'UTR	chr17:79799286-79799624	S_Shore
cg00373436	0.00293789	0.019579	-0.0787375	0.523471	0.602208	TAGLN3;TAGLN3;TAGLN3	NM_001008272;NM_001008273;NM_013259	Body;Body;Body	NA	NA
cg00376816	0.00383035	0.0231264	-0.0585953	0.728796	0.787391	HNRNPL;HNRNPL	NM_001005335;NM_001533	Body;Body	NA	NA
cg00379713	0.000466101	0.00865709	0.0566155	0.413115	0.356499	SLC37A2;SLC37A2	NM_198277;NM_001145290	Body;Body	NA	NA
cg00382999	0.000487713	0.00874687	0.106167	0.668259	0.562092	NCK1	NM_006153	Body	NA	NA
cg00386008	7.30856e-05	0.00816422	0.0620691	0.74433	0.68226	SETD1B	NM_015048	3'UTR	chr12:122265374-122265954	S_Shelf
cg00387940	0.000487713	0.00874687	-0.055534	0.593859	0.649393	MTM1	NM_000252	5'UTR	NA	NA
cg00390484	0.00169049	0.0142157	0.0635591	0.611599	0.54804	C22orf25;MIR185	NM_152906;NR_029706	5'UTR;TSS1500	NA	NA
cg00394261	0.00017289	0.00816422	-0.0601461	0.73103	0.791176	GHR	NM_000163	5'UTR	NA	NA
cg00399027	0.000406428	0.00842707	0.10224	0.727814	0.625574	KIAA0182;KIAA0182	NM_001134473;NM_014615	5'UTR;Body	chr16:85674843-85675192	S_Shore
cg00401972	0.000406428	0.00842707	0.0937675	0.619165	0.525398	CDH5	NM_001795	TSS200	NA	NA
cg00405112	0.000322357	0.00826017	-0.060062	0.790844	0.850906	CLDN18;CLDN18	NM_016369;NM_001002026	TSS1500;Body	chr3:137728994-137729206	N_Shore
cg00409104	0.000583679	0.00913478	0.0752246	0.567699	0.492475	PIK3R6	NM_001010855	5'UTR	NA	NA
cg00409658	0.00155832	0.0135868	0.0684896	0.516707	0.448218	NHSL1;NHSL1	NM_001144060;NM_020464	3'UTR;3'UTR	chr6:138745348-138745593	N_Shore
cg00412772	0.00368956	0.0225721	0.0526261	0.611396	0.55877	YIF1B;YIF1B;C19orf33;YIF1B;YIF1B;YIF1B;YIF1B;YIF1B;C19orf33	NM_001039672;NM_001145462;NM_033520;NM_033557;NM_001039673;NM_001039671;NM_001145461;NM_001145463;NM_033520	3'UTR;3'UTR;1stExon;3'UTR;3'UTR;3'UTR;3'UTR;3'UTR;5'UTR	NA	NA
cg00415424	0.000943556	0.0107472	-0.0674281	0.703299	0.770727	SLC8A1;SLC8A1;SLC8A1;SLC8A1	NM_001112801;NM_001112802;NM_021097;NM_001112800	Body;Body;Body;Body	NA	NA
cg00415993	0.000337766	0.00831552	0.105529	0.603382	0.497852	F2RL2;F2RL2;IQGAP2	NM_004101;NM_004101;NM_006633	1stExon;5'UTR;Body	NA	NA
cg00417456	0.000487713	0.00874687	0.0542363	0.7746	0.720364	ECD;ECD;ECD;ECD	NM_001135753;NR_024203;NM_007265;NM_001135752	Body;Body;Body;Body	NA	NA
cg00420997	0.000610231	0.00924058	0.0508766	0.320522	0.269645	C8orf75	NR_026765	TSS1500	NA	NA
cg00421164	0.000406428	0.00842707	0.0864886	0.855034	0.768546	RREB1;RREB1;RREB1;RREB1	NM_001003700;NM_001003699;NM_001168344;NM_001003698	5'UTR;5'UTR;5'UTR;5'UTR	chr6:7107075-7109854	S_Shore
cg00421624	0.00964184	0.0431181	0.0695816	0.534353	0.464772	SLC27A3	NM_024330	TSS1500	chr1:153747655-153748698	N_Shore
cg00421693	0.000610231	0.00924058	-0.0600446	0.671902	0.731947	TNFAIP8	NM_001077654	Body	chr5:118691401-118691759	N_Shelf
cg00423035	0.000200155	0.00816422	0.0702888	0.563532	0.493243	ATXN7L1;ATXN7L1	NM_020725;NM_138495	Body;5'UTR	NA	NA
cg00423969	0.000727877	0.0097358	0.0696943	0.444305	0.37461	FER1L5;FER1L5	NM_001113382;NM_001077400	Body;TSS1500	NA	NA
cg00424286	8.54139e-05	0.00816422	-0.0557854	0.732459	0.788244	RPS6KA2;RPS6KA2	NM_021135;NM_001006932	Body;Body	NA	NA
cg00426822	0.000156668	0.00816422	0.0535767	0.59927	0.545693	MACF1	NM_012090	TSS1500	chr1:39547013-39547959	N_Shore
cg00431549	0.00162319	0.0139092	0.0893261	0.449526	0.3602	MGP	NM_000900	TSS200	NA	NA
cg00435173	0.00107195	0.011334	0.0893107	0.688906	0.599595	RAB5C;RAB5C	NM_201434;NM_004583	5'UTR;5'UTR	NA	NA
cg00444151	0.00025457	0.00816422	0.0728475	0.708517	0.635669	SLFN12L	NM_001145027	Body	NA	NA
cg00446046	0.00137757	0.0127439	0.0891295	0.762575	0.673445	NA	NA	NA	NA	NA
cg00446123	0.00116617	0.0117594	-0.137862	0.340427	0.47829	LIME1	NM_017806	TSS200	chr20:62368955-62371962	N_Shore
cg00449812	0.000370637	0.00834452	0.0847587	0.590467	0.505708	NA	NA	NA	chr16:3139033-3140536	N_Shore
cg00453717	0.000583679	0.00913478	0.11787	0.703649	0.585779	POLD3	NM_006591	Body	NA	NA
cg00454592	0.00111816	0.011532	0.0762782	0.80508	0.728802	NA	NA	NA	NA	NA
cg00458932	0.000865925	0.0103606	-0.0675214	0.655016	0.722538	NA	NA	NA	NA	NA
cg00459232	0.000210091	0.00816422	0.0543274	0.347438	0.293111	CD9	NM_001769	TSS1500	chr12:6309152-6310392	N_Shore
cg00460916	2.92298e-05	0.00816422	-0.0662268	0.784291	0.850518	ITGAE	NM_002208	Body	NA	NA
cg00461022	0.000829337	0.0102084	-0.0573989	0.554103	0.611502	FAM134B	NM_001034850	TSS1500	chr5:16616509-16617428	S_Shore
cg00463732	0.000370637	0.00834452	0.0893164	0.60679	0.517474	ITGAE	NM_002208	TSS200	NA	NA
cg00464946	0.00383035	0.0231264	-0.0521465	0.607938	0.660084	NA	NA	NA	chr1:120190377-120191251	S_Shelf
cg00465970	8.9935e-05	0.00816422	0.0797228	0.569191	0.489468	NA	NA	NA	NA	NA
cg00469771	0.00025457	0.00816422	0.0673252	0.717351	0.650025	NA	NA	NA	chr17:79799286-79799624	Island
cg00469800	0.000190654	0.00816422	0.0854257	0.766839	0.681413	TOR1A	NM_000113	Body	chr9:132586191-132586570	N_Shore
cg00470183	8.54139e-05	0.00816422	0.103738	0.515085	0.411348	TSPYL4	NM_021648	TSS1500	chr6:116574906-116575367	S_Shore
cg00471190	0.00241992	0.0173887	-0.0604948	0.561731	0.622226	IL32;IL32;IL32;IL32;IL32;IL32;IL32;IL32;IL32	NM_001012631;NM_001012636;NM_001012632;NM_001012636;NM_001012635;NM_001012633;NM_004221;NM_001012634;NM_001012718	5'UTR;1stExon;5'UTR;5'UTR;5'UTR;5'UTR;5'UTR;5'UTR;5'UTR	NA	NA
cg00472277	0.00305272	0.0200528	0.0850678	0.393067	0.307999	TSPAN32	NM_139022	Body	NA	NA
cg00472373	0.00137757	0.0127439	-0.0770346	0.55892	0.635954	ARPC4;TADA3;ARPC4;ARPC4;TADA3	NM_001024960;NM_133480;NM_005718;NM_001024959;NM_006354	TSS1500;5'UTR;TSS1500;TSS1500;5'UTR	chr3:9833992-9834985	N_Shore
cg00476608	0.000637886	0.00937416	0.0928817	0.792064	0.699182	ATN1;ATN1	NM_001940;NM_001007026	Body;Body	chr12:7046237-7047257	N_Shore
cg00476955	0.000406428	0.00842707	0.0692515	0.428316	0.359065	TRPC2	NR_002720	Body	NA	NA
cg00478326	0.00132169	0.0124881	-0.0581931	0.651647	0.709841	NA	NA	NA	NA	NA
cg00479240	0.00232679	0.016996	0.0500968	0.453393	0.403296	KIAA1462	NM_020848	5'UTR	chr10:30347599-30348416	Island
cg00479463	0.000370637	0.00834452	-0.0765295	0.514968	0.591498	NA	NA	NA	chr19:33726654-33726946	Island
cg00479718	0.000794166	0.0100308	-0.051807	0.76275	0.814557	PRKAR1B;PRKAR1B;PRKAR1B;PRKAR1B;PRKAR1B;PRKAR1B	NM_001164759;NM_001164762;NM_001164758;NM_001164760;NM_001164761;NM_002735	Body;Body;Body;Body;Body;Body	NA	NA
cg00480856	0.000181571	0.00816422	0.0679044	0.792374	0.724469	WASL	NM_003941	TSS1500	chr7:123388399-123389623	S_Shore
cg00483030	0.00042549	0.0084872	0.109399	0.56754	0.458141	CBX4	NM_003655	Body	chr17:77812016-77812276	N_Shore
cg00486143	0.00329454	0.0210199	0.0568639	0.453662	0.396798	NA	NA	NA	chr7:127775629-127776442	N_Shore
cg00491064	0.000533722	0.00891919	-0.059509	0.733177	0.792686	NAV2	NM_001111018	Body	NA	NA
cg00495311	8.9935e-05	0.00816422	0.0764113	0.311692	0.235281	LRRC58	NM_001099678	TSS1500	chr3:120067499-120068531	S_Shore
cg00498401	0.000760362	0.00987897	0.063066	0.700712	0.637645	EVPL	NM_001988	TSS1500	NA	NA
cg00500176	0.000307597	0.00823207	0.0893764	0.669376	0.58	ICAM4;ICAM4;ICAM4;ICAM1	NM_001039132;NM_001544;NM_022377;NM_000201	TSS1500;TSS1500;TSS1500;3'UTR	chr19:10397603-10398703	N_Shore
cg00501919	0.00251639	0.0177964	-0.0700517	0.531473	0.601524	LTA;LTA	NM_000595;NM_001159740	Body;Body	NA	NA
cg00503447	0.000696666	0.00962559	-0.0513104	0.60716	0.65847	NA	NA	NA	chr6:26184036-26184336	N_Shelf
cg00504782	0.000466101	0.00865709	0.0527507	0.549246	0.496495	NA	NA	NA	NA	NA
cg00506299	0.00355341	0.0220364	0.0508263	0.81636	0.765534	RFTN1	NM_015150	Body	NA	NA
cg00509610	0.00355341	0.0220364	0.0879944	0.689308	0.601313	TSEN2;TSEN2;TSEN2;TSEN2;TSEN2	NM_001145395;NM_001145392;NM_025265;NM_001145393;NM_001145394	5'UTR;5'UTR;5'UTR;5'UTR;5'UTR	chr3:12525749-12526346	S_Shelf
cg00510689	0.000903981	0.0105461	-0.0943062	0.636109	0.730416	FAM71B	NM_130899	TSS1500	NA	NA
cg00510870	0.00107195	0.011334	0.0619499	0.369395	0.307446	NA	NA	NA	chr8:29210483-29210801	Island
cg00513208	0.00107195	0.011334	-0.0740903	0.493034	0.567124	UPF2;UPF2	NM_015542;NM_080599	TSS1500;TSS1500	chr10:12084236-12085431	S_Shore
cg00517080	0.00169049	0.0142157	-0.0773946	0.63532	0.712715	VPS26B	NM_052875	Body	chr11:134093696-134095491	S_Shelf
cg00519299	0.000122073	0.00816422	0.0619702	0.378858	0.316887	GPR44	NM_004778	TSS200	chr11:60619924-60621111	S_Shelf
cg00521239	0.00552587	0.0294735	-0.0556165	0.288989	0.344605	PLEC1;PLEC1;PLEC1;PLEC1;PLEC1;PLEC1;PLEC1	NM_201381;NM_201382;NM_000445;NM_201378;NM_201379;NM_201383;NM_201380	Body;Body;Body;Body;Body;Body;Body	chr8:145016417-145016916	N_Shore
cg00521255	0.000104867	0.00816422	0.0602212	0.465053	0.404832	HBEGF	NM_001945	TSS1500	chr5:139725530-139726234	S_Shore
cg00524900	0.00149581	0.0132863	0.0713646	0.527221	0.455856	TNFAIP8	NM_001077654	Body	NA	NA
cg00528616	0.000279928	0.00817833	0.101427	0.525042	0.423615	ZNRF1	NM_032268	Body	chr16:75033041-75034207	S_Shelf
cg00530564	0.000190654	0.00816422	0.0669313	0.471024	0.404093	NA	NA	NA	chr12:125039119-125039344	N_Shelf
cg00530805	0.000388153	0.00838532	0.0918126	0.610304	0.518491	ADNP;ADNP	NM_181442;NM_015339	5'UTR;5'UTR	chr20:49547068-49547516	N_Shelf
cg00530870	0.000164594	0.00816422	0.0834191	0.737868	0.654449	TTC23L	NM_144725	Body	NA	NA
cg00532474	0.000220482	0.00816422	0.0867213	0.58709	0.500369	PSTPIP2	NM_024430	TSS1500	chr18:43651796-43652455	S_Shore
cg00532802	0.000200155	0.00816422	0.0650669	0.372823	0.307756	NA	NA	NA	NA	NA
cg00533183	0.000406428	0.00842707	-0.071361	0.614666	0.686027	PSMB8;PSMB8	NM_004159;NM_148919	Body;Body	chr6:32811494-32811839	N_Shore
cg00533990	0.00044537	0.00857248	0.0969613	0.639776	0.542815	MYL12A	NM_006471	Body	NA	NA
cg00534318	0.000122073	0.00816422	0.0524039	0.338397	0.285993	NA	NA	NA	chr3:129033540-129035646	N_Shore
cg00536939	0.00169049	0.0142157	0.0922707	0.469164	0.376894	NR1H3;NR1H3;NR1H3	NM_001130101;NM_005693;NM_001130102	TSS200;TSS200;5'UTR	NA	NA
cg00537673	0.000210091	0.00816422	-0.0513249	0.754685	0.80601	SRF	NM_003131	Body	chr6:43142013-43142217	N_Shore
cg00537820	0.000231346	0.00816422	0.0511126	0.283536	0.232424	NELF;NELF;NELF;NELF	NM_001130969;NM_015537;NM_001130971;NM_001130970	Body;Body;Body;Body	chr9:140347840-140348320	N_Shore
cg00541638	0.00162319	0.0139092	-0.0719317	0.358573	0.430505	USP7	NM_003470	Body	chr16:9056372-9056844	N_Shore
cg00541718	0.00329454	0.0210199	0.0590397	0.729867	0.670828	PRKAR1B;PRKAR1B;PRKAR1B;PRKAR1B;PRKAR1B;PRKAR1B	NM_001164759;NM_001164762;NM_001164758;NM_001164760;NM_001164761;NM_002735	Body;Body;Body;Body;Body;Body	chr7:631836-632135	N_Shore
cg00541956	0.000156668	0.00816422	0.0558542	0.805729	0.749875	ZNF256	NM_005773	Body	chr19:58458686-58459219	N_Shelf
cg00547480	0.000231346	0.00816422	0.0754475	0.548764	0.473317	LDB1;LDB1	NM_001113407;NM_003893	Body;TSS1500	chr10:103879633-103880628	N_Shelf
cg00549475	0.000487713	0.00874687	0.0535317	0.377107	0.323575	TMEM220	NM_001004313	Body	chr17:10632789-10633490	N_Shore
cg00552704	0.00116617	0.0117594	0.0537596	0.429329	0.37557	PPT2;PPT2	NM_005155;NM_138717	TSS1500;Body	chr6:32121829-32122529	N_Shore
cg00555420	0.00841748	0.0391846	-0.0598608	0.441814	0.501675	TAPT1	NM_153365	Body	NA	NA
cg00558219	0.00593581	0.0309185	0.0503123	0.772975	0.722663	NR4A2	NM_006186	Body	chr2:157184389-157184632	N_Shore
cg00558749	0.00044537	0.00857248	0.0598588	0.61416	0.554301	NA	NA	NA	chr1:1713639-1714141	Island
cg00559992	0.000727877	0.0097358	-0.0627718	0.742063	0.804835	PIK3R1	NM_181523	Body	chr5:67584213-67584451	N_Shelf
cg00563107	0.00035385	0.00833508	0.089804	0.697776	0.607972	NA	NA	NA	chr4:141173834-141174567	N_Shore
cg00563678	7.30856e-05	0.00816422	-0.0537616	0.804038	0.8578	RNF150	NM_020724	Body	NA	NA
cg00568910	0.00206646	0.0158757	0.052153	0.696755	0.644602	NA	NA	NA	NA	NA
cg00573770	0.00137757	0.0127439	0.0544308	0.488292	0.433861	ZEB2;ZEB2;ZEB2	NR_033258;NM_014795;NM_001171653	TSS1500;TSS1500;TSS1500	chr2:145281736-145282269	N_Shelf
cg00578039	0.000637886	0.00937416	0.052389	0.576625	0.524236	C6orf25;C6orf25;C6orf25;C6orf25;C6orf25;C6orf25	NM_138274;NM_138273;NM_138275;NM_138272;NM_025260;NM_138277	Body;Body;Body;Body;Body;Body	chr6:31691425-31691718	N_Shore
cg00581764	0.000322357	0.00826017	0.0866943	0.428435	0.341741	NA	NA	NA	NA	NA
cg00582663	0.000510242	0.00881453	0.11607	0.535472	0.419402	CHD3;CHD3;CHD3	NM_001005273;NM_001005271;NM_005852	3'UTR;3'UTR;3'UTR	chr17:7818938-7819763	N_Shelf
cg00583733	0.000266972	0.00817622	0.0562715	0.480153	0.423881	ALDOA;ALDOA;ALDOA	NM_001127617;NM_184043;NM_000034	TSS1500;TSS1500;5'UTR	chr16:30076310-30077872	N_Shore
cg00588297	0.00293789	0.019579	0.0599845	0.485638	0.425653	DQX1	NM_133637	TSS1500	chr2:74756223-74757930	N_Shelf
cg00591421	0.000760362	0.00987897	0.0905471	0.826454	0.735907	SORCS3	NM_014978	Body	NA	NA
cg00591868	0.00169049	0.0142157	-0.0505927	0.613033	0.663626	PBX4	NM_025245	Body	chr19:19729127-19729814	N_Shore
cg00593607	0.00132169	0.0124881	0.0830559	0.672027	0.588971	NA	NA	NA	NA	NA
cg00594040	0.00121605	0.0119986	-0.0547633	0.737323	0.792087	NA	NA	NA	NA	NA
cg00601368	0.000727877	0.0097358	-0.0702026	0.605083	0.675285	ZNF767;ZNF767	NR_027788;NR_027789	Body;Body	chr7:149321187-149322234	N_Shelf
cg00602295	0.00111816	0.011532	0.059575	0.484952	0.425377	NA	NA	NA	NA	NA
cg00604840	0.00035385	0.00833508	0.0571284	0.387361	0.330233	C5orf4;C5orf4	NM_032385;NM_032385	5'UTR;1stExon	NA	NA
cg00607755	0.00733223	0.0356876	0.0562677	0.590534	0.534266	PKDCC	NM_138370	TSS1500	NA	NA
cg00608540	0.0022369	0.0166125	0.0521289	0.70362	0.651491	TRIM7;TRIM7;TRIM7;TRIM7;TRIM7	NM_203297;NM_203293;NM_203294;NM_203295;NM_203296	TSS200;Body;5'UTR;5'UTR;5'UTR	chr5:180630981-180632569	N_Shelf
cg00609630	0.000406428	0.00842707	0.0871148	0.459926	0.372811	CCDC62;CCDC62;CCDC62	NM_201435;NM_032573;NR_027918	TSS1500;TSS1500;TSS1500	NA	NA
cg00610577	0.000190654	0.00816422	0.103643	0.44338	0.339738	ETV6	NM_001987	Body	NA	NA
cg00610692	0.00116617	0.0117594	0.0515515	0.679799	0.628247	RTKN;RTKN;RTKN	NM_001015055;NM_033046;NM_001015056	Body;TSS1500;TSS1500	chr2:74667593-74669403	Island
cg00619628	0.000322357	0.00826017	0.0877663	0.829395	0.741629	MTHFD1L	NM_015440	Body	NA	NA
cg00620024	0.00232679	0.016996	-0.0703012	0.688244	0.758545	PPP6C;PPP6C;PPP6C	NM_001123355;NM_001123369;NM_002721	TSS1500;TSS1500;TSS1500	chr9:127951391-127952263	S_Shore
cg00622799	0.000279928	0.00817833	0.0557734	0.387799	0.332025	RTEL1;RTEL1	NM_016434;NM_032957	Body;Body	chr20:62318359-62318658	Island
cg00625110	0.000583679	0.00913478	0.12428	0.636705	0.512425	FTO	NM_001080432	Body	chr16:53737617-53738235	S_Shelf
cg00629585	0.000794166	0.0100308	0.0597146	0.293642	0.233927	GFI1B;GFI1B	NM_001135031;NM_004188	TSS200;TSS200	NA	NA
cg00634714	0.000727877	0.0097358	0.0711145	0.352644	0.28153	RHBDF2;RHBDF2	NM_001005498;NM_024599	TSS1500;TSS1500	chr17:74496992-74497632	S_Shore
cg00636527	0.00025457	0.00816422	-0.0809117	0.440744	0.521656	GRK6;GRK6;GRK6	NM_001004106;NM_002082;NM_001004105	Body;Body;Body	chr5:176860862-176861098	N_Shore
cg00637104	0.00111816	0.011532	0.0900939	0.735593	0.645499	NA	NA	NA	chr20:1783824-1784552	S_Shore
cg00637477	0.000466101	0.00865709	0.0890386	0.480843	0.391804	DNAJC5	NM_025219	TSS1500	chr20:62525796-62526638	Island
cg00637802	0.00042549	0.0084872	0.0553947	0.395564	0.340169	CCDC42B	NM_001144872	Body	chr12:113590806-113591304	N_Shore
cg00638210	0.000210091	0.00816422	0.0736326	0.742986	0.669353	PLXNA1	NM_032242	Body	chr3:126732968-126733420	N_Shore
cg00639010	0.000200155	0.00816422	-0.0606416	0.674175	0.734817	PDGFA;PDGFA	NM_002607;NM_033023	Body;Body	chr7:556611-562845	N_Shelf
cg00643235	0.000164594	0.00816422	0.0781961	0.474674	0.396477	TTRAP	NM_016614	3'UTR	NA	NA
cg00648883	0.000666684	0.00949319	0.0855763	0.499893	0.414317	EEF1DP3	NR_027062	Body	chr13:32526882-32527373	N_Shelf
cg00657780	0.000760362	0.00987897	0.0705774	0.758304	0.687727	NA	NA	NA	NA	NA
cg00658411	0.00733223	0.0356876	0.0569836	0.768907	0.711924	CORO7	NM_024535	TSS1500	chr16:4465874-4466889	S_Shore
cg00658740	0.000637886	0.00937416	0.0547193	0.570031	0.515312	NCK1	NM_006153	TSS1500	chr3:136580875-136581721	N_Shore
cg00660167	0.000558188	0.00902862	0.173716	0.754401	0.580685	NA	NA	NA	chr17:80202799-80203289	N_Shore
cg00661777	0.00143558	0.0130131	-0.124481	0.418871	0.543352	PIK3CG	NM_002649	Body	chr7:106508057-106508733	S_Shelf
cg00664609	0.000583679	0.00913478	0.0626762	0.37433	0.311654	RAB26	NM_014353	TSS1500	chr16:2198455-2199129	N_Shore
cg00665405	0.000116066	0.00816422	0.0600555	0.238743	0.178687	DIP2B	NM_173602	Body	chr12:50898621-50899164	S_Shore
cg00666746	0.000370637	0.00834452	0.0560969	0.465085	0.408988	SYDE1	NM_033025	TSS1500	chr19:15217951-15218617	N_Shore
cg00668519	0.00035385	0.00833508	0.151318	0.572902	0.421585	VGLL4;ATG7;VGLL4;ATG7;VGLL4;ATG7;VGLL4	NM_014667;NM_001144912;NM_001128220;NM_001136031;NM_001128219;NM_006395;NM_001128221	3'UTR;3'UTR;3'UTR;3'UTR;3'UTR;3'UTR;3'UTR	NA	NA
cg00669330	0.000293463	0.00821322	-0.0796619	0.667376	0.747038	C2orf85	NM_173821	TSS1500	chr2:242808405-242808618	S_Shelf
cg00670915	0.00137757	0.0127439	0.0944465	0.709118	0.614671	RPL31;RPL31;RPL31	NM_001099693;NM_001098577;NM_000993	Body;Body;Body	chr2:101618247-101618658	S_Shore
cg00672936	0.000181571	0.00816422	0.0628247	0.800146	0.737321	HTRA4	NM_153692	Body	chr8:38831592-38832353	S_Shore
cg00674004	0.00042549	0.0084872	0.0691735	0.620288	0.551114	NA	NA	NA	chr10:101281181-101282116	N_Shore
cg00674365	0.00683749	0.0340095	0.0571601	0.183251	0.126091	ZNF471	NM_020813	TSS200	chr19:57018743-57019506	Island
cg00676801	0.00355341	0.0220364	-0.065169	0.663053	0.728222	STAT1;STAT1	NM_139266;NM_007315	5'UTR;5'UTR	chr2:191878608-191879253	N_Shore
cg00677574	0.000696666	0.00962559	0.063076	0.278217	0.215141	ACBD4;ACBD4;ACBD4;ACBD4	NM_001135704;NM_001135706;NM_024722;NM_001135705	3'UTR;3'UTR;3'UTR;3'UTR	chr17:43221927-43222388	N_Shore
cg00679763	0.00637253	0.0324169	-0.0653463	0.733686	0.799032	UBE2Z	NM_023079	Body	NA	NA
cg00682263	0.000388153	0.00838532	0.138209	0.682896	0.544687	MEGF11	NM_032445	3'UTR	NA	NA
cg00686132	0.000487713	0.00874687	0.0627244	0.65268	0.589956	MLLT4;MLLT4;MLLT4	NM_001040000;NM_001040001;NM_005936	Body;Body;Body	NA	NA
cg00686823	0.00155832	0.0135868	0.127398	0.615712	0.488314	TPRA1	NM_001142646	TSS1500	chr3:127308568-127310132	S_Shore
cg00689225	0.00206646	0.0158757	-0.0854057	0.541033	0.626439	NFKBIA	NM_020529	Body	chr14:35873047-35873990	N_Shore
cg00689612	0.00137757	0.0127439	-0.0583263	0.700634	0.75896	TIMP2	NM_003255	Body	chr17:76897078-76897298	S_Shelf
cg00690082	0.000322357	0.00826017	0.0585723	0.438796	0.380224	STAT5A	NM_003152	TSS1500	chr17:40440188-40441014	N_Shore
cg00690402	0.000388153	0.00838532	0.0564459	0.363714	0.307269	LOC404266;HOXB5;LOC404266;LOC404266;LOC404266	NR_033204;NM_002147;NR_033201;NR_033203;NR_033202	TSS200;3'UTR;Body;TSS200;Body	chr17:46669434-46669811	Island
cg00691123	0.000322357	0.00826017	0.138737	0.722917	0.58418	VGLL4;VGLL4	NM_014667;NM_001128219	Body;Body	NA	NA
cg00691729	0.000466101	0.00865709	0.0721715	0.651786	0.579615	USP32	NM_032582	Body	chr17:58468980-58469903	N_Shore
cg00691874	0.000637886	0.00937416	0.0570454	0.517881	0.460836	SLC43A2	NM_152346	Body	NA	NA
cg00693222	0.000794166	0.0100308	-0.0567985	0.692284	0.749083	C12orf56;C12orf56	NM_001170633;NM_001099676	Body;Body	NA	NA
cg00694302	0.00162319	0.0139092	-0.0702248	0.649233	0.719458	LOC100233209;FAM113B	NR_026544;NM_138371	Body;TSS200	NA	NA
cg00697658	0.000865925	0.0103606	-0.0801055	0.535131	0.615237	KIAA1688	NM_025251	Body	chr8:145806258-145806713	S_Shore
cg00699569	2.61426e-05	0.00816422	0.123871	0.539108	0.415237	NA	NA	NA	NA	NA
cg00704780	0.000210091	0.00816422	0.0664991	0.813877	0.747377	HDLBP;HDLBP	NM_203346;NM_005336	5'UTR;5'UTR	chr2:242211289-242212308	N_Shelf
cg00705730	0.00042549	0.0084872	0.127605	0.805277	0.677672	NCK2;NCK2	NM_003581;NM_001004722	5'UTR;5'UTR	NA	NA
cg00709652	0.000865925	0.0103606	-0.0537319	0.659545	0.713277	ABI3BP	NM_015429	Body	NA	NA
cg00710862	0.00683749	0.0340095	0.0521323	0.517927	0.465795	TGOLN2	NM_006464	3'UTR	NA	NA
cg00711072	0.000190654	0.00816422	0.118829	0.54018	0.421351	LOC404266;HOXB5;LOC404266;LOC404266;LOC404266	NR_033204;NM_002147;NR_033201;NR_033203;NR_033202	TSS200;3'UTR;Body;TSS200;Body	chr17:46669434-46669811	Island
cg00715122	0.000727877	0.0097358	-0.0771402	0.619606	0.696746	TOX	NM_014729	Body	NA	NA
cg00718400	0.000610231	0.00924058	0.0823179	0.673991	0.591673	NA	NA	NA	chr3:32509265-32509525	N_Shore
cg00719568	2.92298e-05	0.00816422	-0.057766	0.800604	0.85837	MOV10;MOV10	NM_020963;NM_001130079	Body;Body	NA	NA
cg00719771	0.000370637	0.00834452	0.110465	0.578065	0.4676	NA	NA	NA	NA	NA
cg00720159	0.000610231	0.00924058	0.112887	0.742341	0.629453	NA	NA	NA	NA	NA
cg00725635	0.000558188	0.00902862	0.052724	0.24457	0.191846	B3GALT2;CDC73	NM_003783;NM_024529	TSS200;Body	NA	NA
cg00730561	0.000466101	0.00865709	0.0563346	0.580093	0.523758	SEC31B	NM_015490	TSS200	chr10:102279162-102279730	Island
cg00733115	0.000388153	0.00838532	-0.0709383	0.5924	0.663338	NA	NA	NA	NA	NA
cg00735611	0.000128366	0.00816422	0.0869594	0.641777	0.554817	GRB7;GRB7	NM_005310;NM_001030002	5'UTR;5'UTR	NA	NA
cg00736299	0.000370637	0.00834452	0.0694309	0.674813	0.605383	MGRN1;MGRN1;MGRN1;MGRN1	NM_015246;NM_001142291;NM_001142290;NM_001142289	Body;Body;Body;Body	chr16:4730262-4730487	Island
cg00736958	0.000666684	0.00949319	0.0512513	0.520752	0.469501	C3orf74	NR_027331	TSS1500	NA	NA
cg00739120	0.00183274	0.0148511	0.054212	0.56394	0.509728	GAPDHS;TMEM147	NM_014364;NM_032635	Body;TSS1500	chr19:36036002-36036607	N_Shore
cg00739778	0.00035385	0.00833508	0.0683897	0.40611	0.337721	RAP1GAP2;RAP1GAP2	NM_015085;NM_001100398	Body;Body	NA	NA
cg00741695	0.00017289	0.00816422	-0.0890134	0.591815	0.680828	LOC285768;LOC285768	NR_027116;NR_027115	Body;Body	NA	NA
cg00741986	0.000727877	0.0097358	-0.0738589	0.571523	0.645382	TNIP2;TNIP2	NM_024309;NM_001161527	Body;Body	NA	NA
cg00742040	0.000558188	0.00902862	-0.0668666	0.685063	0.751929	SFRS3	NM_003017	Body	NA	NA
cg00742649	8.11046e-05	0.00816422	0.11002	0.579285	0.469266	XBP1;XBP1	NM_005080;NM_001079539	3'UTR;3'UTR	NA	NA
cg00744866	0.000510242	0.00881453	0.0886436	0.46702	0.378376	CLASP2	NM_015097	Body	NA	NA
cg00747372	0.00126787	0.0122295	-0.0529642	0.800201	0.853166	MAP4K4;MAP4K4;MAP4K4	NM_145687;NM_004834;NM_145686	Body;Body;Body	NA	NA
cg00748072	0.00162319	0.0139092	0.0658122	0.764893	0.699081	NA	NA	NA	NA	NA
cg00750430	0.00241992	0.0173887	0.057368	0.470774	0.413406	KIAA1598;KIAA1598	NM_018330;NM_001127211	Body;Body	NA	NA
cg00750518	0.000370637	0.00834452	0.0697973	0.800522	0.730725	DCTN2	NM_006400	Body	chr12:57940563-57940981	N_Shore
cg00751332	0.000220482	0.00816422	0.0505976	0.360883	0.310286	CABLES1;CABLES1	NM_001100619;NR_023359	TSS1500;TSS200	chr18:20714968-20717071	N_Shore
cg00753630	6.49891e-07	0.00816422	0.0502342	0.187687	0.137452	ATP6V0E2;ATP6V0E2;LOC401431	NM_145230;NM_001100592;NR_027040	TSS200;TSS200;Body	chr7:149570366-149571272	N_Shore
cg00754357	0.00107195	0.011334	0.0864137	0.609479	0.523065	ZCCHC11;ZCCHC11;ZCCHC11	NM_001009881;NM_001009882;NM_015269	TSS1500;TSS1500;TSS1500	chr1:53018258-53019599	S_Shore
cg00754604	0.000903981	0.0105461	0.0753778	0.712294	0.636916	RBMS1;RBMS1	NM_002897;NM_016836	Body;Body	NA	NA
cg00757822	8.54139e-05	0.00816422	-0.0696784	0.768226	0.837905	PLCH1;PLCH1;PLCH1	NM_001130960;NM_001130961;NM_014996	Body;Body;Body	NA	NA
cg00759807	0.00329454	0.0210199	-0.0712545	0.586037	0.657291	ANKRD11	NM_013275	5'UTR	NA	NA
cg00760203	0.000141865	0.00816422	0.0916089	0.445648	0.35404	PLXDC1	NM_020405	Body	NA	NA
cg00760729	0.000829337	0.0102084	0.100833	0.610553	0.50972	RBMS1;RBMS1	NM_002897;NM_016836	Body;Body	NA	NA
cg00761125	0.000322357	0.00826017	0.0784359	0.502643	0.424208	ELK3	NM_005230	5'UTR	chr12:96588665-96589145	S_Shore
cg00764612	0.00251639	0.0177964	0.0506545	0.395626	0.344971	C1orf51	NM_144697	TSS200	chr1:150254365-150254637	S_Shore
cg00765705	0.000829337	0.0102084	0.0820132	0.553211	0.471198	NCOR2;NCOR2	NM_006312;NM_001077261	Body;Body	NA	NA
cg00767069	0.00342178	0.0215341	0.0613395	0.521849	0.460509	NA	NA	NA	NA	NA
cg00772407	0.00149581	0.0132863	0.0507284	0.303876	0.253147	DUSP6;DUSP6	NM_001946;NM_022652	Body;Body	chr12:89745168-89748144	N_Shore
cg00775781	0.000210091	0.00816422	0.0750918	0.678433	0.603341	NA	NA	NA	NA	NA
cg00777445	0.000666684	0.00949319	0.137563	0.760373	0.622809	NA	NA	NA	NA	NA
cg00782708	0.000610231	0.00924058	0.0963734	0.725811	0.629437	C2orf34	NM_024766	Body	NA	NA
cg00783006	0.00137757	0.0127439	0.0525205	0.55862	0.5061	FLJ41350	NR_029380	Body	chr10:102996034-102996646	N_Shore
cg00783712	0.00460901	0.0260963	-0.0549058	0.763773	0.818679	CHRM3	NM_000740	5'UTR	NA	NA
cg00785193	0.000164594	0.00816422	0.0553116	0.318773	0.263461	CRIM1	NM_016441	TSS1500	chr2:36582397-36584260	N_Shore
cg00789960	0.000666684	0.00949319	0.104642	0.821336	0.716694	MNAT1	NM_002431	Body	NA	NA
cg00790071	0.0027198	0.0186739	0.0661487	0.611357	0.545208	NA	NA	NA	NA	NA
cg00791854	1.31487e-05	0.00816422	0.0884554	0.434387	0.345931	IL6R;IL6R	NM_181359;NM_000565	Body;Body	NA	NA
cg00792968	0.00183274	0.0148511	-0.0833492	0.633982	0.717331	NA	NA	NA	NA	NA
cg00799984	0.000220482	0.00816422	0.135526	0.757179	0.621653	NDRG1;NDRG1	NM_001135242;NM_006096	5'UTR;5'UTR	chr8:134308328-134310145	N_Shore
cg00803692	0.00107195	0.011334	-0.0672802	0.736069	0.80335	CCR5;CCR5	NM_000579;NM_001100168	TSS200;TSS200	NA	NA
cg00804354	0.000104867	0.00816422	0.0617206	0.401762	0.340041	SH3BP5L	NM_030645	Body	NA	NA
cg00805874	3.0898e-05	0.00816422	-0.0902813	0.666259	0.756541	ZBTB12	NM_181842	Body	chr6:31867691-31867957	Island
cg00807871	0.00317156	0.0205245	0.0935933	0.423378	0.329785	MDGA1	NM_153487	Body	chr6:37616722-37617179	Island
cg00808648	0.000210091	0.00816422	0.0961499	0.487411	0.391261	PACS2;PACS2	NM_015197;NM_001100913	TSS1500;TSS1500	chr14:105780339-105782027	N_Shore
cg00809164	0.000231346	0.00816422	0.0908106	0.400318	0.309508	MT1L	NR_001447	TSS1500	chr16:56650981-56651384	Island
cg00813027	0.00759126	0.036491	0.0510389	0.29253	0.241491	NA	NA	NA	NA	NA
cg00813162	0.000533722	0.00891919	0.0514504	0.627979	0.576528	ACTN1;ACTN1;ACTN1	NM_001130004;NM_001102;NM_001130005	Body;Body;Body	chr14:69444639-69446826	N_Shore
cg00813378	0.000220482	0.00816422	0.0832099	0.32018	0.23697	C1orf70	NM_001114748	Body	chr1:1474962-1475220	Island
cg00817464	0.00478071	0.0267457	-0.0720411	0.802773	0.874814	XPNPEP1;XPNPEP1;XPNPEP1	NR_030724;NM_020383;NM_001167604	Body;Body;Body	NA	NA
cg00818106	0.00198572	0.0155166	0.0763016	0.500812	0.42451	PWWP2B;PWWP2B	NM_138499;NM_001098637	3'UTR;Body	chr10:134218268-134219615	S_Shore
cg00819142	0.000104867	0.00816422	0.0646368	0.826747	0.76211	SOX13	NM_005686	5'UTR	NA	NA
cg00820311	0.000388153	0.00838532	0.0641552	0.480614	0.416458	LMF1	NM_022773	Body	chr16:923303-923659	N_Shore
cg00821310	0.000190654	0.00816422	0.0545196	0.776107	0.721588	ACOT7;ACOT7;ACOT7;ACOT7	NM_181864;NM_181865;NM_181865;NM_007274	Body;5'UTR;1stExon;Body	NA	NA
cg00822241	0.00116617	0.0117594	0.0540476	0.382621	0.328573	FUT2;FUT2	NM_000511;NM_001097638	5'UTR;5'UTR	chr19:49199964-49200184	S_Shore
cg00824381	0.000164594	0.00816422	0.0507213	0.821418	0.770696	NA	NA	NA	chr16:31711839-31712343	N_Shelf
cg00826203	0.00025457	0.00816422	0.0925929	0.401665	0.309072	SCMH1	NM_012236	5'UTR	chr1:41706957-41708327	N_Shore
cg00828762	0.00121605	0.0119986	0.057619	0.394333	0.336714	DKK4	NM_014420	TSS200	NA	NA
cg00829858	0.000583679	0.00913478	-0.0601643	0.698076	0.75824	OSBPL6	NM_032523	5'UTR	NA	NA
cg00830621	8.54139e-05	0.00816422	-0.0774093	0.733699	0.811108	RPS15A;RPS15A	NM_001019;NM_001030009	Body;Body	chr16:18801251-18801866	N_Shelf
cg00832329	0.000466101	0.00865709	0.135615	0.6778	0.542184	PACS2;PACS2	NM_015197;NM_001100913	Body;Body	chr14:105864480-105865465	N_Shelf
cg00834923	0.00149581	0.0132863	-0.0554558	0.642588	0.698044	NA	NA	NA	chr16:85394176-85394378	N_Shore
cg00834988	0.000181571	0.00816422	0.10611	0.65934	0.55323	AUTS2;AUTS2	NM_015570;NM_001127231	Body;Body	chr7:70060834-70061456	N_Shore
cg00835857	0.000510242	0.00881453	0.0540414	0.414812	0.360771	SPATC1;SPATC1;SPATC1;SPATC1	NM_001134374;NM_198572;NM_198572;NM_001134374	1stExon;5'UTR;1stExon;5'UTR	NA	NA
cg00840332	0.000865925	0.0103606	0.0555344	0.345622	0.290088	LEP	NM_000230	TSS200	chr7:127880750-127881375	Island
cg00841141	0.000666684	0.00949319	0.0858763	0.762719	0.676842	SULT6B1	NM_001032377	TSS1500	NA	NA
cg00842918	0.000984705	0.0109267	0.0943233	0.735906	0.641583	GAS7;GAS7	NM_201432;NM_201433	TSS1500;Body	NA	NA
cg00846554	0.000727877	0.0097358	0.0524107	0.531608	0.479197	PHACTR1	NM_030948	Body	chr6:12749877-12750499	N_Shore
cg00848594	0.00176031	0.0145045	0.0557892	0.80665	0.750861	C10orf25;ZNF22	NM_001039380;NM_006963	3'UTR;TSS1500	chr10:45496275-45496550	N_Shore
cg00849365	0.000388153	0.00838532	-0.0515703	0.691338	0.742909	NAGPA	NM_016256	3'UTR	NA	NA
cg00851088	0.00017289	0.00816422	0.0554978	0.262036	0.206538	NA	NA	NA	chr5:133406807-133407149	N_Shore
cg00852924	0.000487713	0.00874687	0.11904	0.638558	0.519519	TOR3A	NM_022371	Body	NA	NA
cg00852964	0.00514128	0.0280812	0.0505212	0.34357	0.293049	VNN1	NM_004666	1stExon	NA	NA
cg00854392	0.00478071	0.0267457	-0.0569327	0.493696	0.550629	2016-09-01	NM_052838	TSS1500	chr16:30389035-30390631	S_Shelf
cg00854925	0.00251639	0.0177964	0.0517015	0.76674	0.715039	NA	NA	NA	chrX:152686121-152687199	S_Shelf
cg00855901	0.000466101	0.00865709	0.0958705	0.422966	0.327095	IFI44L	NM_006820	TSS1500	NA	NA
cg00859441	0.000794166	0.0100308	0.114893	0.734628	0.619734	PLBD2;PLBD2	NM_001159727;NM_173542	Body;Body	chr12:113796217-113796847	S_Shelf
cg00859858	0.000370637	0.00834452	-0.0989864	0.403172	0.502158	ZC3H12A	NM_025079	Body	chr1:37939723-37940650	S_Shelf
cg00861646	0.000122073	0.00816422	0.113349	0.512683	0.399334	NA	NA	NA	chr4:160023787-160025437	S_Shore
cg00863893	0.00111816	0.011532	0.067712	0.608331	0.540619	TIMP2	NM_003255	Body	NA	NA
cg00864768	0.000164594	0.00816422	0.0627062	0.345749	0.283043	MBOAT7;MBOAT7;MBOAT7;MBOAT7	NM_001146083;NM_001146082;NM_001146056;NM_024298	Body;Body;Body;Body	chr19:54693034-54695497	N_Shore
cg00864945	0.00759126	0.036491	0.0612165	0.375894	0.314678	NA	NA	NA	chr1:247289663-247290225	S_Shore
cg00864954	0.00190784	0.0151748	-0.0771062	0.615613	0.692719	SF3B3	NM_012426	Body	NA	NA
cg00865849	0.000149096	0.00816422	0.0637046	0.326136	0.262431	NA	NA	NA	chr5:54519054-54519628	N_Shore
cg00865973	0.00183274	0.0148511	0.0619596	0.789984	0.728024	NA	NA	NA	chr4:102711829-102712199	N_Shelf
cg00871371	0.00190784	0.0151748	-0.0514932	0.355978	0.407471	SEPT9;SEPT9;SEPT9;SEPT9;SEPT9	NM_001113492;NM_001113493;NM_001113491;NM_006640;NM_001113494	5'UTR;Body;Body;Body;TSS1500	chr17:75368688-75370506	S_Shore
cg00873616	0.00035385	0.00833508	0.0597332	0.539303	0.47957	NA	NA	NA	chr20:43921949-43922642	N_Shore
cg00874877	0.00162319	0.0139092	-0.0614578	0.721809	0.783267	C6orf10	NM_006781	Body	NA	NA
cg00883123	0.000128366	0.00816422	0.0557722	0.838233	0.782461	NA	NA	NA	NA	NA
cg00890049	8.11046e-05	0.00816422	-0.0525305	0.724382	0.776913	NA	NA	NA	NA	NA
cg00898111	0.000943556	0.0107472	-0.0575231	0.593648	0.651171	BTBD17	NM_001080466	TSS1500	chr17:72356096-72356327	S_Shelf
cg00901982	0.00111816	0.011532	0.0925346	0.608991	0.516456	NA	NA	NA	NA	NA
cg00902815	0.00111816	0.011532	-0.0521076	0.761763	0.813871	LMO7	NM_005358	Body	NA	NA
cg00904258	0.000727877	0.0097358	0.0701516	0.675109	0.604958	ADAP1	NM_006869	Body	chr7:965987-966266	S_Shore
cg00905101	0.00116617	0.0117594	0.102043	0.549293	0.447249	SEPX1	NM_016332	3'UTR	chr16:1992668-1993646	N_Shelf
cg00907288	0.000984705	0.0109267	0.0506755	0.25162	0.200945	SRGAP3;SRGAP3	NM_001033117;NM_014850	Body;Body	chr3:9177691-9178189	S_Shore
cg00909232	0.00137757	0.0127439	0.0510361	0.36467	0.313634	SLC6A12;SLC6A12;SLC6A12	NM_001122847;NM_003044;NM_001122848	TSS1500;TSS1500;TSS200	NA	NA
cg00910127	0.000760362	0.00987897	0.0683992	0.442147	0.373748	AARS2	NM_020745	TSS1500	chr6:44280719-44281198	S_Shore
cg00913954	0.000865925	0.0103606	0.0947524	0.719437	0.624685	STK40	NM_032017	TSS1500	chr1:36851089-36851873	S_Shore
cg00916659	0.00708104	0.0348263	0.062124	0.56946	0.507336	TMEM206	NM_018252	Body	NA	NA
cg00916854	0.000696666	0.00962559	0.0512498	0.687341	0.636092	VPS37B	NM_024667	3'UTR	chr12:123351641-123351918	N_Shore
cg00917471	0.000200155	0.00816422	0.0983233	0.536908	0.438585	LEPRE1;LEPRE1	NM_022356;NM_001146289	Body;Body	chr1:43232214-43233359	N_Shelf
cg00918944	0.00383035	0.0231264	0.0735325	0.527768	0.454236	LOC158376	NR_024283	TSS1500	NA	NA
cg00920892	0.000696666	0.00962559	-0.0706281	0.555231	0.625859	RAB11FIP1;RAB11FIP1;RAB11FIP1	NM_025151;NM_001002233;NM_001002814	Body;TSS1500;Body	NA	NA
cg00921097	0.00044537	0.00857248	-0.056989	0.619238	0.676227	GPR37L1	NM_004767	TSS1500	NA	NA
cg00923634	0.000794166	0.0100308	0.0650066	0.706595	0.641588	MAN1C1	NM_020379	Body	NA	NA
cg00923880	0.00261632	0.0182262	0.0836776	0.758274	0.674596	NA	NA	NA	chr8:19614131-19615307	N_Shore
cg00927035	0.000220482	0.00816422	0.0651491	0.593555	0.528406	SLC35C1;SLC35C1;SLC35C1	NM_001145266;NM_018389;NM_001145265	TSS200;TSS1500;TSS200	chr11:45825615-45826872	N_Shore
cg00927226	9.96515e-05	0.00816422	-0.0535742	0.814213	0.867787	TFEC;TFEC	NM_012252;NM_001018058	Body;Body	NA	NA
cg00928816	0.00116617	0.0117594	-0.0624855	0.653566	0.716052	ARID5B	NM_032199	Body	NA	NA
cg00931843	0.000666684	0.00949319	0.0770768	0.601246	0.524169	TIAM2	NM_012454	5'UTR	NA	NA
cg00932063	0.00683749	0.0340095	-0.062164	0.43874	0.500904	LHPP;LHPP	NM_022126;NM_001167880	Body;Body	NA	NA
cg00934087	0.00121605	0.0119986	-0.0739982	0.663256	0.737254	PPM1G;PPM1G	NM_002707;NM_177983	Body;Body	chr2:27616205-27616440	N_Shore
cg00935653	8.54139e-05	0.00816422	0.0608085	0.496407	0.435598	NA	NA	NA	chr7:25898237-25898771	N_Shore
cg00936348	0.00759126	0.036491	0.0560978	0.498728	0.44263	HECW1	NM_015052	Body	NA	NA
cg00936790	0.000727877	0.0097358	-0.0905829	0.585113	0.675696	KIF13B	NM_015254	Body	NA	NA
cg00936935	0.00176031	0.0145045	-0.0586645	0.721102	0.779767	SGMS1	NM_147156	5'UTR	NA	NA
cg00940546	0.000220482	0.00816422	0.0588991	0.285479	0.22658	ZNF704	NM_001033723	5'UTR	chr8:81785425-81786038	N_Shore
cg00941900	0.000210091	0.00816422	-0.0555704	0.747388	0.802958	NA	NA	NA	NA	NA
cg00942920	0.000406428	0.00842707	-0.0887565	0.386063	0.47482	LAX1;LAX1;LAX1	NM_001136190;NM_017773;NM_017773	Body;1stExon;5'UTR	NA	NA
cg00943851	0.000156668	0.00816422	0.0513435	0.316835	0.265491	NA	NA	NA	NA	NA
cg00944785	0.000141865	0.00816422	0.102127	0.669111	0.566984	ARNT;ARNT;ARNT	NM_178427;NM_001668;NM_178426	Body;Body;Body	NA	NA
cg00945108	0.000266972	0.00817622	-0.089329	0.435529	0.524858	C1orf158	NM_152290	TSS200	NA	NA
cg00945209	0.000558188	0.00902862	-0.0545254	0.579824	0.634349	USP36	NM_025090	Body	chr17:76798154-76798461	S_Shelf
cg00946187	0.00107195	0.011334	0.0522399	0.365774	0.313534	MYO1C	NM_001080779	TSS1500	chr17:1395119-1395372	S_Shore
cg00951869	0.00107195	0.011334	0.0840908	0.500448	0.416357	ADCY4;RIPK3	NM_139247;NM_006871	TSS1500;3'UTR	chr14:24803678-24804353	S_Shore
cg00955307	0.000388153	0.00838532	0.0562903	0.589429	0.533138	ILDR2	NM_199351	Body	chr1:166889776-166890649	Island
cg00955451	0.000128366	0.00816422	-0.0576942	0.712548	0.770242	APBA2;APBA2	NM_001130414;NM_005503	TSS200;TSS200	NA	NA
cg00956142	0.000487713	0.00874687	0.0991759	0.517167	0.417991	PHACTR4;PHACTR4	NM_023923;NM_001048183	Body;Body	NA	NA
cg00961325	1.86107e-05	0.00816422	-0.0517673	0.804549	0.856316	NA	NA	NA	NA	NA
cg00965203	0.000943556	0.0107472	0.0572675	0.787452	0.730184	NA	NA	NA	NA	NA
cg00965330	0.00251639	0.0177964	0.0516089	0.659417	0.607808	ZNF182;ZNF182	NM_001007088;NM_006962	Body;5'UTR	chrX:47863379-47863596	N_Shore
cg00965469	0.000110335	0.00816422	0.053297	0.23439	0.181093	LY6G5C	NM_025262	TSS1500	chr6:31650648-31651292	N_Shore
cg00965578	0.00329454	0.0210199	0.0815611	0.518512	0.436951	APOL3;APOL3;APOL3;APOL3	NM_145641;NM_145642;NM_145641;NM_145642	5'UTR;1stExon;1stExon;5'UTR	NA	NA
cg00968167	0.000829337	0.0102084	-0.0900338	0.484349	0.574383	CAPZB	NM_004930	Body	chr1:19811703-19812644	N_Shore
cg00968616	0.000558188	0.00902862	0.0803486	0.639634	0.559285	CUEDC1	NM_017949	3'UTR	chr17:55939088-55939591	S_Shelf
cg00970057	0.000533722	0.00891919	-0.107317	0.481295	0.588612	HIVEP3;HIVEP3	NM_024503;NM_001127714	5'UTR;5'UTR	NA	NA
cg00973118	0.000231346	0.00816422	0.0526335	0.681669	0.629035	AXIN1;AXIN1	NM_003502;NM_181050	Body;Body	chr16:374732-375328	N_Shore
cg00974761	0.000181571	0.00816422	-0.0842036	0.7033	0.787503	SLFN12L	NM_001145027	TSS1500	NA	NA
cg00975624	0.000760362	0.00987897	0.0999849	0.627283	0.527298	NA	NA	NA	NA	NA
cg00980622	0.00035385	0.00833508	0.132161	0.749049	0.616887	NA	NA	NA	NA	NA
cg00980649	0.00232679	0.016996	0.0513451	0.390045	0.3387	NA	NA	NA	NA	NA
cg00981070	0.00132169	0.0124881	-0.0545633	0.725298	0.779862	PRKCZ;PRKCZ;PRKCZ	NM_001033582;NM_002744;NM_001033581	5'UTR;Body;5'UTR	chr1:2046429-2046865	Island
cg00982136	0.00116617	0.0117594	-0.0766458	0.305612	0.382258	CLK1;CLK1;CLK1;CLK1	NR_027855;NM_001162407;NM_004071;NR_027856	Body;Body;Body;Body	chr2:201728892-201729577	N_Shelf
cg00983948	0.00017289	0.00816422	0.0501544	0.362859	0.312705	NA	NA	NA	chr6:158937285-158937491	Island
cg00987918	0.00035385	0.00833508	-0.0694239	0.653924	0.723348	TRIM40	NM_138700	3'UTR	NA	NA
cg00989904	0.000190654	0.00816422	0.0657412	0.853187	0.787446	STAG1	NM_005862	Body	NA	NA
cg00992687	0.000231346	0.00816422	0.0791514	0.823344	0.744193	ESM1;ESM1	NM_007036;NM_001135604	3'UTR;3'UTR	NA	NA
cg00994936	0.000637886	0.00937416	0.062137	0.893651	0.831514	DAZAP1;DAZAP1	NM_018959;NM_170711	Body;Body	chr19:1423752-1424006	Island
cg00995854	0.00428204	0.0248643	0.0653821	0.646197	0.580814	CD5L	NM_005894	Body	NA	NA
cg00995986	0.000903981	0.0105461	0.0624095	0.27302	0.21061	MEIS1	NM_002398	Body	chr2:66661118-66661657	S_Shelf
cg01001791	0.000141865	0.00816422	0.0517509	0.73877	0.687019	POLR3H;ACO2;POLR3H;POLR3H	NM_001018052;NM_001098;NM_001018050;NM_138338	3'UTR;3'UTR;3'UTR;3'UTR	NA	NA
cg01002030	7.69981e-05	0.00816422	0.0808749	0.416417	0.335542	RAVER2	NM_018211	Body	chr1:65210282-65211238	S_Shore
cg01003245	0.00137757	0.0127439	0.0603841	0.532651	0.472266	POGZ;POGZ;POGZ	NM_015100;NM_145796;NM_207171	5'UTR;5'UTR;5'UTR	chr1:151431540-151432032	N_Shelf
cg01003666	0.000829337	0.0102084	-0.0909594	0.435699	0.526659	NA	NA	NA	chr7:139930065-139930356	N_Shore
cg01005605	0.000558188	0.00902862	0.0629022	0.303286	0.240384	BCL11A;BCL11A;BCL11A	NM_022893;NM_138559;NM_018014	Body;Body;Body	NA	NA
cg01008154	0.00017289	0.00816422	0.0512762	0.253366	0.20209	PIK3R3;PIK3R3	NM_003629;NM_001114172	Body;Body	NA	NA
cg01008256	0.000116066	0.00816422	0.0599107	0.438457	0.378546	SLC12A9;TRIP6	NM_020246;NM_003302	Body;TSS1500	chr7:100463758-100464146	Island
cg01008919	0.00169049	0.0142157	0.0522637	0.506681	0.454418	NLGN3;NLGN3;NLGN3	NM_001166660;NM_018977;NM_181303	TSS200;TSS200;TSS200	NA	NA
cg01010221	0.000242702	0.00816422	0.0679905	0.32817	0.26018	NA	NA	NA	NA	NA
cg01012242	0.000220482	0.00816422	0.107209	0.615887	0.508679	SLC37A3;SLC37A3	NM_207113;NM_032295	Body;Body	NA	NA
cg01014262	0.000242702	0.00816422	0.107123	0.466867	0.359743	NA	NA	NA	chr16:48530535-48530809	S_Shelf
cg01015663	0.00342178	0.0215341	0.0677331	0.609868	0.542134	TCEA3	NM_003196	Body	NA	NA
cg01017257	0.00368956	0.0225721	0.0515104	0.745853	0.694343	KIAA1026;KIAA1026	NM_201628;NM_015209	Body;Body	NA	NA
cg01020696	0.000666684	0.00949319	0.0533892	0.460175	0.406786	NA	NA	NA	chr2:27958207-27958723	N_Shore
cg01022200	0.000181571	0.00816422	0.0820249	0.426425	0.3444	KIAA1614	NM_020950	TSS1500	chr1:180881316-180882592	N_Shore
cg01022219	0.000903981	0.0105461	0.0739573	0.614852	0.540894	C18orf1;C18orf1;C18orf1;C18orf1;C18orf1;C18orf1	NM_001003675;NM_181481;NM_181482;NM_004338;NM_001003674;NM_181483	Body;Body;Body;Body;Body;Body	chr18:13641584-13642415	Island
cg01022780	0.000666684	0.00949319	0.0606519	0.387911	0.327259	NA	NA	NA	chr3:48594022-48594853	S_Shelf
cg01023672	0.000829337	0.0102084	0.106994	0.696186	0.589191	NA	NA	NA	chr12:47473177-47474120	S_Shelf
cg01025883	0.000242702	0.00816422	0.0908297	0.762191	0.671362	PRKCB;PRKCB	NM_002738;NM_212535	Body;Body	NA	NA
cg01026233	0.000794166	0.0100308	-0.0534656	0.646665	0.70013	NA	NA	NA	NA	NA
cg01026730	0.00155832	0.0135868	0.0540466	0.772211	0.718165	ARSB;ARSB	NM_000046;NM_198709	Body;Body	NA	NA
cg01027405	0.00397594	0.0236881	-0.0757008	0.538657	0.614358	IL7R	NM_002185	Body	NA	NA
cg01037823	0.000231346	0.00816422	0.0539445	0.476943	0.422999	ZG16B	NM_145252	TSS200	NA	NA
cg01040649	0.00261632	0.0182262	-0.0590571	0.750922	0.809979	ST6GAL1;ST6GAL1;ST6GAL1	NM_173216;NM_003032;NM_173217	5'UTR;TSS1500;5'UTR	NA	NA
cg01040850	0.00282696	0.0191066	-0.0543064	0.690978	0.745284	MR1	NM_001531	TSS1500	NA	NA
cg01041455	0.00044537	0.00857248	-0.0519994	0.641962	0.693961	NA	NA	NA	chr3:160879499-160879722	S_Shore
cg01042641	0.00206646	0.0158757	-0.0534157	0.482483	0.535899	IFT140	NM_014714	Body	chr16:1574515-1574986	S_Shore
cg01044293	0.000487713	0.00874687	0.0818852	0.420364	0.338479	ITGA6;ITGA6	NM_001079818;NM_000210	Body;Body	chr2:173292099-173293183	S_Shelf
cg01044849	0.000760362	0.00987897	0.139091	0.765183	0.626093	NCRNA00171	NR_026751	Body	NA	NA
cg01048107	0.00162319	0.0139092	0.0614121	0.339348	0.277936	MSC	NM_005098	TSS1500	chr8:72755783-72756667	S_Shore
cg01048372	0.000637886	0.00937416	0.0952453	0.688789	0.593544	C8orf73	NM_001100878	TSS1500	chr8:144653774-144653976	S_Shore
cg01054402	0.00342178	0.0215341	0.050166	0.369855	0.319689	TGOLN2	NM_006464	Body	chr2:85554134-85555414	N_Shelf
cg01054652	0.000583679	0.00913478	0.0903937	0.767957	0.677563	NA	NA	NA	NA	NA
cg01055591	0.000865925	0.0103606	0.0665792	0.775919	0.709339	CECR5;CECR5	NM_017829;NM_033070	Body;Body	chr22:17627231-17628723	S_Shore
cg01056135	0.000865925	0.0103606	0.111879	0.563361	0.451482	SERPINB13	NM_012397	TSS1500	NA	NA
cg01057573	0.000406428	0.00842707	0.127057	0.709917	0.58286	TNFAIP8	NM_001077654	Body	NA	NA
cg01058360	0.000984705	0.0109267	0.101976	0.717699	0.615723	PRKAG2;PRKAG2	NM_016203;NM_001040633	Body;Body	NA	NA
cg01059100	0.000200155	0.00816422	0.0700954	0.462011	0.391916	PYCARD;PYCARD	NM_013258;NM_145182	TSS1500;TSS1500	chr16:31213566-31214287	S_Shore
cg01061553	0.00383035	0.0231264	0.0566803	0.844817	0.788137	GPN3;GPN3;GPN3	NM_001164372;NM_001164373;NM_016301	Body;Body;Body	chr12:110887861-110888245	S_Shelf
cg01065586	0.000220482	0.00816422	0.063928	0.267113	0.203185	MOCS2;MOCS2	NM_176806;NM_004531	Body;5'UTR	chr5:52405269-52405767	N_Shore
cg01067137	0.000279928	0.00817833	0.0542242	0.78685	0.732626	ZNF646	NM_014699	Body	chr16:31091389-31091796	N_Shore
cg01067139	0.000279928	0.00817833	0.0558833	0.398794	0.342911	NA	NA	NA	chr5:43000343-43000791	Island
cg01068808	0.000760362	0.00987897	0.0759451	0.629982	0.554037	GLT25D2	NM_015101	TSS1500	chr1:184005359-184006766	S_Shore
cg01071534	0.00107195	0.011334	-0.0526961	0.787956	0.840652	C21orf70	NM_058190	Body	chr21:46387051-46387302	N_Shore
cg01073479	0.000231346	0.00816422	-0.0940587	0.501068	0.595126	NAT15;NAT15;NAT15	NM_001083601;NM_001083600;NM_024845	5'UTR;5'UTR;5'UTR	chr16:3507545-3508606	S_Shore
cg01076459	0.000337766	0.00831552	0.0522234	0.733366	0.681143	RAP1GAP2;RAP1GAP2	NM_015085;NM_001100398	Body;Body	NA	NA
cg01078772	0.000637886	0.00937416	-0.0637824	0.72787	0.791652	KIF3B	NM_004798	3'UTR	NA	NA
cg01080902	0.000210091	0.00816422	0.0512339	0.660315	0.609081	ZNF575	NM_174945	3'UTR	chr19:44037297-44038286	S_Shore
cg01081737	0.000487713	0.00874687	0.12723	0.736204	0.608974	SLC45A4	NM_001080431	TSS200	chr8:142237037-142237360	S_Shore
cg01087254	0.00683749	0.0340095	0.0677238	0.676598	0.608874	NA	NA	NA	NA	NA
cg01088404	1.86107e-05	0.00816422	0.101768	0.532183	0.430415	HDAC7;HDAC7	NM_001098416;NM_015401	TSS1500;TSS1500	chr12:48213109-48214188	S_Shore
cg01092213	0.00176031	0.0145045	0.0751529	0.561506	0.486353	UPP1;UPP1	NM_181597;NM_003364	TSS1500;TSS1500	chr7:48128046-48128499	N_Shore
cg01094114	0.00116617	0.0117594	-0.0636023	0.707525	0.771127	ATG5	NM_004849	Body	NA	NA
cg01096487	0.00261632	0.0182262	-0.0521659	0.725645	0.777811	IL31RA	NM_139017	Body	NA	NA
cg01097768	0.000307597	0.00823207	-0.0661147	0.625982	0.692097	AHRR	NM_020731	Body	NA	NA
cg01100796	0.000156668	0.00816422	0.0564727	0.311535	0.255063	CPT2	NM_000098	TSS200	chr1:53662309-53662815	N_Shore
cg01101459	0.000200155	0.00816422	0.0671666	0.788702	0.721536	NA	NA	NA	NA	NA
cg01108243	0.000903981	0.0105461	0.0652472	0.555865	0.490618	TUBB1	NM_030773	TSS200	NA	NA
cg01110839	0.000266972	0.00817622	0.100877	0.752679	0.651802	SLC39A13;SLC39A13	NM_001128225;NM_152264	3'UTR;3'UTR	NA	NA
cg01112020	0.00533049	0.028791	0.0507733	0.477981	0.427208	ESPNL;ESPNL	NM_194312;NM_194312	1stExon;5'UTR	chr2:239009072-239009361	N_Shore
cg01117384	0.000865925	0.0103606	-0.0615305	0.60131	0.662841	PMEPA1;PMEPA1;PMEPA1;PMEPA1	NM_199171;NM_199170;NM_199169;NM_020182	5'UTR;5'UTR;Body;Body	NA	NA
cg01119452	0.00132169	0.0124881	0.104723	0.596656	0.491933	ELMO1	NM_014800	Body	NA	NA
cg01123946	0.00132169	0.0124881	-0.0584814	0.718034	0.776515	ACSF3;ACSF3;ACSF3	NR_023316;NM_001127214;NM_174917	Body;5'UTR;5'UTR	chr16:89167116-89167482	N_Shelf
cg01124810	0.000231346	0.00816422	0.0638676	0.66676	0.602892	IFT88;IFT88	NM_175605;NM_006531	Body;5'UTR	chr13:21140951-21141719	S_Shelf
cg01130010	0.000794166	0.0100308	0.0595708	0.752392	0.692821	NA	NA	NA	NA	NA
cg01132484	0.00198572	0.0155166	-0.0671982	0.562906	0.630104	TBL1XR1	NM_024665	TSS1500	chr3:176915511-176915854	S_Shore
cg01137047	0.00116617	0.0117594	0.084717	0.595852	0.511136	SERPINB6	NM_004568	5'UTR	chr6:2971086-2971962	N_Shore
cg01140247	0.000903981	0.0105461	-0.0808547	0.649084	0.729939	C10orf11	NM_032024	Body	NA	NA
cg01141459	0.000231346	0.00816422	0.0758264	0.432809	0.356982	HORMAD2;HORMAD2	NM_152510;NM_152510	1stExon;5'UTR	chr22:30476012-30476530	Island
cg01142676	0.00169049	0.0142157	0.130601	0.551842	0.421241	FXYD2;FXYD2;FXYD2	NM_021603;NM_001127489;NM_001680	Body;TSS200;TSS200	NA	NA
cg01150943	0.00137757	0.0127439	0.0530691	0.830004	0.776934	COL25A1;COL25A1	NM_198721;NM_032518	Body;Body	NA	NA
cg01151305	0.000943556	0.0107472	-0.0659933	0.623935	0.689928	NA	NA	NA	chrX:41332738-41334126	S_Shelf
cg01153613	0.00305272	0.0200528	0.0529528	0.784195	0.731242	NA	NA	NA	NA	NA
cg01154283	0.000190654	0.00816422	0.0816712	0.698731	0.617059	CRIM1	NM_016441	Body	NA	NA
cg01154445	0.000200155	0.00816422	0.0666524	0.295266	0.228613	NRP2;NRP2;NRP2;NRP2;NRP2;NRP2	NM_201279;NM_018534;NM_201264;NM_201267;NM_003872;NM_201266	Body;Body;Body;Body;Body;Body	chr2:206549599-206551316	N_Shore
cg01155092	0.00198572	0.0155166	0.0984669	0.625552	0.527085	TMEM100	NM_001099640	TSS1500	NA	NA
cg01156249	0.000943556	0.0107472	0.062273	0.270198	0.207925	MGRN1;MGRN1;MGRN1;MGRN1	NM_015246;NM_001142291;NM_001142290;NM_001142289	Body;Body;Body;Body	NA	NA
cg01160452	0.000128366	0.00816422	-0.0556001	0.683698	0.739298	KCNK18	NM_181840	1stExon	NA	NA
cg01161042	0.000487713	0.00874687	-0.056974	0.75534	0.812314	ZFYVE28	NM_020972	Body	NA	NA
cg01165997	0.000466101	0.00865709	-0.0560674	0.697501	0.753568	NA	NA	NA	NA	NA
cg01166350	0.000406428	0.00842707	0.0786717	0.6315	0.552829	NA	NA	NA	NA	NA
cg01167556	0.00111816	0.011532	-0.0768503	0.265332	0.342182	DGKA	NM_001345	TSS1500	chr12:56325774-56326223	N_Shelf
cg01170124	0.00137757	0.0127439	-0.125234	0.555062	0.680296	ISCU;ISCU	NM_213595;NM_014301	3'UTR;3'UTR	NA	NA
cg01171670	0.000122073	0.00816422	-0.0509658	0.702702	0.753668	NA	NA	NA	NA	NA
cg01172150	0.000337766	0.00831552	0.062613	0.363201	0.300588	NA	NA	NA	chr16:30816794-30817243	S_Shore
cg01173650	0.00025457	0.00816422	-0.0512255	0.72198	0.773205	RUFY4	NM_198483	Body	NA	NA
cg01174264	0.000149096	0.00816422	0.0505179	0.25906	0.208542	ANTXR2;ANTXR2	NM_058172;NM_001145794	Body;Body	chr4:80993375-80994410	N_Shore
cg01174743	0.000510242	0.00881453	0.0629366	0.413335	0.350399	ZDHHC14;ZDHHC14	NM_153746;NM_024630	Body;Body	NA	NA
cg01175610	0.00143558	0.0130131	-0.0835412	0.656301	0.739842	BCL2L14;BCL2L14;BCL2L14	NM_138723;NM_138722;NM_030766	5'UTR;TSS200;TSS200	NA	NA
cg01176433	0.000943556	0.0107472	0.0557314	0.553008	0.497276	NA	NA	NA	NA	NA
cg01183122	0.00251639	0.0177964	0.0562117	0.745976	0.689765	KCNE1	NM_000219	TSS1500	NA	NA
cg01183510	0.000637886	0.00937416	0.104571	0.57585	0.471279	IRAK3;IRAK3	NM_007199;NM_001142523	TSS1500;TSS1500	chr12:66582695-66583345	N_Shore
cg01188314	0.00282696	0.0191066	-0.0620229	0.628818	0.690841	NA	NA	NA	NA	NA
cg01188914	5.92111e-05	0.00816422	0.0728393	0.656222	0.583383	PPM1F	NM_014634	5'UTR	chr22:22306554-22307402	N_Shore
cg01196858	0.000266972	0.00817622	0.0584324	0.723709	0.665276	SCRN1;SCRN1;SCRN1;SCRN1	NM_014766;NM_001145514;NM_001145513;NM_001145515	5'UTR;Body;5'UTR;5'UTR	chr7:30028518-30029822	N_Shore
cg01204911	0.00116617	0.0117594	0.0535167	0.730087	0.67657	ARHGAP26;ARHGAP26	NM_015071;NM_001135608	Body;Body	NA	NA
cg01204927	8.9935e-05	0.00816422	0.0516726	0.508984	0.457312	NA	NA	NA	NA	NA
cg01207951	3.26549e-05	0.00816422	0.0531723	0.256714	0.203542	NA	NA	NA	chr2:74211214-74212314	N_Shelf
cg01209635	0.000128366	0.00816422	0.0586551	0.411871	0.353215	TBXA2R;TBXA2R	NM_201636;NM_001060	TSS1500;TSS1500	chr19:3606371-3607270	Island
cg01211097	0.000322357	0.00826017	0.0520521	0.537657	0.485605	USP10	NM_005153	TSS1500	chr16:84733163-84734028	N_Shore
cg01211396	0.000388153	0.00838532	0.0984243	0.724071	0.625647	DHX16;DHX16	NM_001164239;NM_003587	Body;Body	NA	NA
cg01218206	0.00460901	0.0260963	-0.0712883	0.493322	0.56461	SIK3	NM_025164	Body	NA	NA
cg01225779	0.00102748	0.0111303	0.0785321	0.71099	0.632458	SQSTM1;SQSTM1	NM_001142298;NM_001142299	5'UTR;5'UTR	chr5:179232532-179234595	S_Shelf
cg01226748	0.00025457	0.00816422	0.0975058	0.505449	0.407943	PXMP2	NM_018663	Body	NA	NA
cg01229658	0.000794166	0.0100308	0.0872597	0.678147	0.590887	NA	NA	NA	NA	NA
cg01229787	0.00870998	0.0401258	-0.0505057	0.550044	0.600549	NA	NA	NA	NA	NA
cg01229865	0.000134959	0.00816422	0.068216	0.503023	0.434807	ATP11A;ATP11A	NM_015205;NM_032189	Body;Body	NA	NA
cg01230386	0.00683749	0.0340095	-0.0611037	0.682682	0.743786	GOLGA3	NM_005895	Body	NA	NA
cg01231183	0.000279928	0.00817833	0.099391	0.574795	0.475404	NA	NA	NA	chr17:79920529-79920756	S_Shelf
cg01231381	0.00143558	0.0130131	0.0731559	0.675341	0.602185	SESTD1	NM_178123	TSS1500	chr2:180128618-180129663	S_Shore
cg01232748	0.000190654	0.00816422	0.0937888	0.628865	0.535076	CHIC2	NM_012110	Body	chr4:54930241-54931079	N_Shore
cg01233897	0.00428204	0.0248643	0.0710791	0.469007	0.397928	NA	NA	NA	NA	NA
cg01233934	8.54139e-05	0.00816422	0.090628	0.622077	0.531449	PRDM13	NM_021620	Body	chr6:100060979-100062657	N_Shore
cg01234420	0.000533722	0.00891919	0.0583511	0.627566	0.569215	LOC150381	NR_027034	Body	chr22:46457095-46458028	N_Shelf
cg01235172	0.00261632	0.0182262	-0.0575983	0.616223	0.673821	PTPRN2;PTPRN2;PTPRN2	NM_002847;NM_130842;NM_130843	Body;Body;Body	chr7:157453774-157454208	N_Shelf
cg01238435	0.00206646	0.0158757	0.0530749	0.616166	0.563091	NA	NA	NA	NA	NA
cg01239651	0.00149581	0.0132863	-0.0645544	0.518441	0.582996	PIK3R1;PIK3R1	NM_181523;NM_181524	Body;TSS1500	chr5:67584213-67584451	N_Shore
cg01241390	0.000210091	0.00816422	0.138864	0.701214	0.562349	RNU5E;RNU5D;ZCCHC9;ZCCHC9;ZCCHC9	NR_002754;NR_002755;NM_032280;NM_001131036;NM_001131035	Body;Body;TSS1500;TSS1500;TSS1500	chr5:80597320-80597734	N_Shore
cg01241798	3.0898e-05	0.00816422	0.0588967	0.831977	0.773081	GALNS	NM_000512	Body	chr16:88905509-88905750	N_Shore
cg01242348	0.000128366	0.00816422	0.0540008	0.758961	0.70496	CEBPE	NM_001805	Body	NA	NA
cg01243312	0.00121605	0.0119986	0.062619	0.680928	0.618309	MIR128-1;R3HDM1	NR_029672;NM_015361	Body;Body	NA	NA
cg01247537	0.000583679	0.00913478	0.0804097	0.366412	0.286003	HIST1H4L	NM_003546	TSS1500	chr6:27841001-27841244	S_Shore
cg01248878	0.000190654	0.00816422	0.0610188	0.39523	0.334211	HEATR6	NM_022070	Body	chr17:58156010-58156427	N_Shore
cg01249544	0.00111816	0.011532	-0.0754793	0.526744	0.602224	CTNNA3;CTNNA3	NM_001127384;NM_013266	Body;Body	NA	NA
cg01256139	0.00637253	0.0324169	0.0884968	0.621045	0.532548	RBMS1;RBMS1	NM_002897;NM_016836	Body;Body	NA	NA
cg01259782	0.00155832	0.0135868	0.0526277	0.763052	0.710424	CRYM;NCRNA00169	NM_001014444;NR_026675	5'UTR;Body	chr16:21312168-21313333	S_Shore
cg01260502	0.00126787	0.0122295	-0.0602335	0.713621	0.773854	GIMAP7	NM_153236	Body	NA	NA
cg01261194	0.000583679	0.00913478	0.052445	0.506511	0.454066	PRDM16;PRDM16	NM_022114;NM_199454	Body;Body	chr1:3342012-3342806	N_Shore
cg01267797	1.65897e-05	0.00816422	0.0915051	0.480853	0.389348	SERINC5	NM_178276	Body	NA	NA
cg01267908	0.00293789	0.019579	-0.0643585	0.613229	0.677587	POFUT2;POFUT2;POFUT2	NM_015227;NR_004858;NM_133635	3'UTR;Body;Body	chr21:46686907-46687121	Island
cg01268901	0.000406428	0.00842707	0.0974833	0.623783	0.5263	WNT5B;WNT5B	NM_030775;NM_032642	Body;Body	chr12:1748755-1749063	N_Shelf
cg01271455	0.00149581	0.0132863	0.0604391	0.501897	0.441457	PTPRN2;PTPRN2;PTPRN2	NM_002847;NM_130842;NM_130843	Body;Body;Body	chr7:157361512-157361805	S_Shore
cg01271695	0.00198572	0.0155166	0.0533115	0.513509	0.460197	PXDN	NM_012293	Body	NA	NA
cg01271812	0.000266972	0.00817622	0.0725708	0.438344	0.365774	MEIS1	NM_002398	Body	chr2:66672431-66673636	N_Shore
cg01273344	0.000322357	0.00826017	0.062594	0.580323	0.517729	ZNF69	NM_021915	TSS1500	chr19:11998804-11999131	N_Shore
cg01274826	0.00232679	0.016996	0.0579188	0.361017	0.303098	ZNF709;ZNF709	NM_152601;NM_001145647	TSS1500;5'UTR	chr19:12595124-12595883	S_Shore
cg01275661	0.00044537	0.00857248	0.0566516	0.861577	0.804926	NA	NA	NA	NA	NA
cg01283227	0.000388153	0.00838532	0.0695924	0.566537	0.496945	CDKL5	NM_003159	5'UTR	chrX:18443120-18444426	S_Shore
cg01283625	0.000533722	0.00891919	0.111245	0.754368	0.643123	NA	NA	NA	chr10:13570128-13570864	N_Shelf
cg01288724	0.00261632	0.0182262	0.0860756	0.618023	0.531947	ARHGAP26;ARHGAP26	NM_015071;NM_001135608	Body;Body	NA	NA
cg01293723	0.000696666	0.00962559	-0.0542258	0.647065	0.701291	KRTAP1-5	NM_031957	1stExon	NA	NA
cg01295539	0.000279928	0.00817833	-0.0506611	0.748079	0.79874	TLN2	NM_015059	Body	NA	NA
cg01297670	0.00042549	0.0084872	0.0638601	0.605329	0.541469	NA	NA	NA	chr6:31650648-31651292	Island
cg01297806	0.000829337	0.0102084	0.0931428	0.625949	0.532806	SH3BP4	NM_014521	Body	chr2:235951452-235951814	N_Shore
cg01298987	0.000696666	0.00962559	0.0718167	0.580139	0.508322	HIRIP3	NM_003609	Body	chr16:30006578-30007874	N_Shore
cg01300096	0.00215016	0.016232	-0.0564901	0.568842	0.625332	CUTA;CUTA;CUTA;CUTA;CUTA	NM_001014433;NM_001014840;NM_015921;NM_001014838;NM_001014837	Body;Body;Body;Body;Body	chr6:33385678-33386262	N_Shore
cg01300684	0.000181571	0.00816422	-0.051519	0.756918	0.808437	SCOC	NM_032547	5'UTR	NA	NA
cg01307174	0.00042549	0.0084872	0.0732409	0.662709	0.589468	ARPP-21;ARPP-21;ARPP-21;ARPP-21;ARPP-21	NM_016300;NM_198399;NM_001025069;NM_198399;NM_001025068	5'UTR;1stExon;5'UTR;5'UTR;5'UTR	NA	NA
cg01307483	0.000156668	0.00816422	0.0610627	0.786459	0.725397	NRF1	NM_005011	5'UTR	chr7:129251237-129252441	S_Shelf
cg01309046	0.000279928	0.00817833	0.069461	0.868676	0.799215	NA	NA	NA	chr20:7999789-8000499	S_Shelf
cg01309342	0.00190784	0.0151748	0.0717945	0.643105	0.57131	NA	NA	NA	NA	NA
cg01313363	0.000134959	0.00816422	0.0851004	0.485708	0.400608	PLXNB1;PLXNB1	NM_002673;NM_001130082	TSS1500;TSS1500	chr3:48470230-48471389	S_Shore
cg01313387	0.00637253	0.0324169	0.0541225	0.720073	0.665951	DTX1	NM_004416	Body	chr12:113515164-113515970	Island
cg01316378	0.000696666	0.00962559	0.0574818	0.761216	0.703734	NA	NA	NA	NA	NA
cg01316476	1.7573e-05	0.00816422	0.0619719	0.583355	0.521384	NA	NA	NA	chr7:25898237-25898771	S_Shore
cg01322214	0.00121605	0.0119986	0.0644631	0.598151	0.533688	C7orf31	NM_138811	5'UTR	chr7:25219408-25219962	N_Shore
cg01323964	0.000696666	0.00962559	0.130109	0.750203	0.620094	SNORA22;CCT6P1	NR_002961;NR_003110	TSS1500;Body	chr7:65215732-65216495	S_Shelf
cg01325271	0.00025457	0.00816422	0.0568724	0.348932	0.29206	SQSTM1;SQSTM1;SQSTM1	NM_001142298;NM_001142299;NM_003900	5'UTR;5'UTR;TSS1500	chr5:179247784-179248711	N_Shore
cg01328473	0.000370637	0.00834452	0.0572326	0.682916	0.625683	PXDN	NM_012293	Body	NA	NA
cg01328806	8.11046e-05	0.00816422	0.0501392	0.296941	0.246802	HS1BP3	NM_022460	TSS1500	chr2:20850712-20851173	S_Shore
cg01329151	0.000164594	0.00816422	0.0510234	0.2205	0.169477	DIDO1;DIDO1;DIDO1	NM_022105;NM_080797;NM_033081	5'UTR;5'UTR;5'UTR	chr20:61560433-61560954	N_Shore
cg01332683	0.000533722	0.00891919	0.120208	0.607539	0.487331	ABCC1;ABCC1;ABCC1;ABCC1;ABCC1	NM_019862;NM_019898;NM_019899;NM_004996;NM_019900	Body;Body;Body;Body;Body	NA	NA
cg01332882	0.000406428	0.00842707	0.109031	0.715502	0.606471	ZNFX1	NM_021035	Body	NA	NA
cg01335980	0.00126787	0.0122295	0.0513696	0.848326	0.796956	KIAA0556	NM_015202	Body	NA	NA
cg01342572	0.00190784	0.0151748	0.0671582	0.472528	0.40537	ATP11A;ATP11A	NM_015205;NM_032189	3'UTR;3'UTR	chr13:113540350-113540558	N_Shore
cg01345354	0.00593581	0.0309185	-0.0661366	0.68068	0.746817	SERPINB9	NM_004155	Body	chr6:2891929-2892182	Island
cg01351315	0.000279928	0.00817833	0.0908469	0.601286	0.510439	LOC404266;LOC404266	NR_033201;NR_033202	TSS200;TSS200	chr17:46669434-46669811	N_Shore
cg01352090	0.000760362	0.00987897	0.0658583	0.365077	0.299218	ADCY9	NM_001116	Body	NA	NA
cg01352472	0.00428204	0.0248643	0.0685466	0.580476	0.511929	NA	NA	NA	chr12:51157498-51158842	N_Shelf
cg01356829	0.00183274	0.0148511	0.0588698	0.361944	0.303074	IL12RB2	NM_001559	TSS200	chr1:67773329-67773767	N_Shore
cg01357135	0.00025457	0.00816422	0.0566257	0.325971	0.269345	PPM1L	NM_139245	Body	chr3:160472310-160474487	S_Shore
cg01360795	0.00412645	0.0242721	0.0554188	0.355816	0.300397	BPESC1	NR_026783	Body	NA	NA
cg01364935	0.00042549	0.0084872	-0.0660783	0.705644	0.771722	NA	NA	NA	NA	NA
cg01366670	0.000583679	0.00913478	0.0830045	0.540838	0.457834	CBFA2T3;CBFA2T3	NM_175931;NM_005187	5'UTR;Body	chr16:89006334-89008600	N_Shore
cg01366941	0.00460901	0.0260963	-0.0763582	0.665974	0.742332	SNX29	NM_001080530	Body	NA	NA
cg01366985	0.000116066	0.00816422	0.10649	0.462711	0.356222	NA	NA	NA	NA	NA
cg01372811	0.000337766	0.00831552	-0.0685451	0.703554	0.772099	NA	NA	NA	NA	NA
cg01373166	0.00183274	0.0148511	-0.058449	0.508118	0.566567	ADORA2A	NM_000675	TSS200	chr22:24819537-24820810	S_Shelf
cg01374870	0.00137757	0.0127439	0.0822511	0.662419	0.580168	HLA-DMB	NM_002118	Body	NA	NA
cg01376079	0.00017289	0.00816422	0.0856498	0.397911	0.312261	SSH3	NM_017857	TSS1500	chr11:67070807-67071801	N_Shore
cg01377358	0.00137757	0.0127439	-0.0658561	0.525153	0.59101	ASXL1;ASXL1	NM_015338;NM_001164603	Body;Body	chr20:30945647-30947033	S_Shore
cg01378112	0.000865925	0.0103606	0.0856907	0.716553	0.630863	YY2;MBTPS2	NM_206923;NM_015884	1stExon;Body	chrX:21874261-21874825	Island
cg01379656	0.00169049	0.0142157	-0.0585963	0.642433	0.701029	NAALADL2	NM_207015	Body	NA	NA
cg01381829	0.000865925	0.0103606	-0.0789031	0.676118	0.755021	TNRC6B;TNRC6B;TNRC6B	NM_001024843;NM_001162501;NM_015088	Body;TSS1500;TSS1500	NA	NA
cg01381934	0.000200155	0.00816422	0.0978403	0.547902	0.450062	STAB1	NM_015136	TSS1500	NA	NA
cg01382864	0.000370637	0.00834452	0.0586435	0.3547	0.296057	PTPRN	NM_002846	TSS200	chr2:220173870-220174283	Island
cg01383911	0.000322357	0.00826017	0.0869338	0.858376	0.771442	TRIM39;TRIM39	NM_172016;NM_021253	Body;Body	chr6:30294169-30295071	S_Shelf
cg01389728	0.0113903	0.0484551	-0.0571582	0.218162	0.27532	PRKCQ	NM_006257	5'UTR	chr10:6621907-6622642	N_Shore
cg01393945	0.000293463	0.00821322	0.126323	0.706961	0.580638	ROPN1L	NM_031916	Body	NA	NA
cg01400750	0.000200155	0.00816422	0.121541	0.723385	0.601844	ANAPC10	NM_014885	Body	NA	NA
cg01402099	0.000727877	0.0097358	-0.0529567	0.757423	0.81038	LRRC43	NM_152759	TSS1500	NA	NA
cg01404893	0.000337766	0.00831552	0.0625567	0.547259	0.484702	CBFA2T3	NM_005187	TSS200	NA	NA
cg01406317	0.000388153	0.00838532	0.109636	0.679478	0.569842	Magmas	NM_016069	Body	chr16:4400955-4401572	N_Shelf
cg01407861	0.000322357	0.00826017	0.0874279	0.77069	0.683262	MICALCL	NM_032867	TSS1500	NA	NA
cg01409343	0.000610231	0.00924058	-0.0815307	0.588472	0.670003	TMEM49	NM_030938	Body	NA	NA
cg01414882	0.00044537	0.00857248	0.0687215	0.364441	0.29572	NA	NA	NA	chr7:27190274-27191115	S_Shore
cg01418153	2.92298e-05	0.00816422	0.0503282	0.424437	0.374108	PRDM16;PRDM16	NM_022114;NM_199454	Body;Body	chr1:3239915-3240261	Island
cg01418188	0.00198572	0.0155166	0.0656397	0.506266	0.440626	OSBPL5;OSBPL5;OSBPL5	NM_020896;NM_001144063;NM_145638	Body;Body;Body	chr11:3141642-3141877	S_Shelf
cg01420564	0.000696666	0.00962559	-0.0628802	0.666047	0.728927	OSBPL6	NM_032523	5'UTR	NA	NA
cg01422009	0.000943556	0.0107472	0.0558019	0.779748	0.723946	MPG	NM_001015054	TSS1500	chr16:127448-128631	N_Shore
cg01422243	0.00143558	0.0130131	-0.0644078	0.551358	0.615766	NA	NA	NA	chr10:22725491-22726764	N_Shore
cg01426713	0.00035385	0.00833508	0.0968044	0.632572	0.535767	NA	NA	NA	NA	NA
cg01426808	0.00198572	0.0155166	0.0581464	0.352471	0.294325	NA	NA	NA	NA	NA
cg01428095	0.000510242	0.00881453	0.08168	0.376936	0.295256	WNT9A	NM_003395	Body	chr1:228134422-228136282	N_Shore
cg01431057	0.00241992	0.0173887	0.0747806	0.625589	0.550808	S100A8	NM_002964	Body	NA	NA
cg01432609	3.26549e-05	0.00816422	0.112305	0.458894	0.346589	RPTOR;RPTOR	NM_001163034;NM_020761	Body;Body	NA	NA
cg01434694	0.000406428	0.00842707	0.0568728	0.6754	0.618527	FAM38A	NM_001142864	Body	chr16:88838112-88838459	N_Shore
cg01435109	0.00025457	0.00816422	0.0708989	0.401074	0.330175	LUZP1;LUZP1	NM_033631;NM_001142546	TSS1500;TSS1500	NA	NA
cg01435643	0.00176031	0.0145045	0.0565223	0.564977	0.508455	MCF2L;MCF2L	NM_001112732;NM_024979	Body;Body	chr13:113687421-113687828	S_Shore
cg01440934	0.000666684	0.00949319	0.117828	0.71038	0.592552	MKNK1;MKNK1;MKNK1;MKNK1;MKNK1	NR_024174;NM_003684;NR_024176;NM_001135553;NM_198973	Body;Body;Body;Body;Body	NA	NA
cg01441127	0.00102748	0.0111303	0.073231	0.796515	0.723284	MR1	NM_001531	Body	NA	NA
cg01441777	0.000466101	0.00865709	0.0681859	0.625408	0.557222	CSNK1E;CSNK1E	NM_001894;NM_152221	TSS1500;TSS1500	chr22:38712684-38713333	S_Shore
cg01442620	0.00397594	0.0236881	0.0642672	0.424407	0.36014	ANKRD27	NM_032139	5'UTR	chr19:33165266-33168099	N_Shelf
cg01442843	0.000794166	0.0100308	-0.0783923	0.62454	0.702932	RASSF5;RASSF5;RASSF5	NM_182663;NM_182665;NM_182664	Body;TSS1500;Body	chr1:206730397-206730908	N_Shore
cg01443467	0.000760362	0.00987897	0.0526016	0.745772	0.693171	NA	NA	NA	chr2:232328445-232330149	S_Shelf
cg01444716	0.000558188	0.00902862	0.0567775	0.522969	0.466191	BTBD3;BTBD3	NM_181443;NM_014962	5'UTR;TSS200	NA	NA
cg01445838	0.00329454	0.0210199	0.0515914	0.773075	0.721483	PLAGL1;PLAGL1;PLAGL1;PLAGL1;PLAGL1;PLAGL1;PLAGL1;PLAGL1	NM_001080956;NM_001080951;NM_001080953;NM_001080952;NM_002656;NM_001080955;NM_001080954;NM_006718	5'UTR;5'UTR;5'UTR;5'UTR;5'UTR;5'UTR;5'UTR;5'UTR	NA	NA
cg01447281	8.17421e-06	0.00816422	0.0731096	0.232146	0.159036	RERE;RERE;RERE	NM_001042682;NM_012102;NM_001042681	5'UTR;Body;Body	chr1:8483389-8484339	N_Shore
cg01447475	0.000610231	0.00924058	-0.069488	0.388796	0.458284	NA	NA	NA	NA	NA
cg01448863	0.00241992	0.0173887	0.102894	0.637244	0.53435	SLC10A1	NM_003049	TSS200	NA	NA
cg01449715	0.000533722	0.00891919	0.0755094	0.43463	0.359121	RNASEH2B;RNASEH2B	NM_024570;NM_001142279	Body;Body	NA	NA
cg01450522	0.000210091	0.00816422	0.0789191	0.789011	0.710092	NA	NA	NA	chr3:13460970-13462146	S_Shelf
cg01454395	0.00102748	0.0111303	0.0656937	0.748261	0.682568	NA	NA	NA	NA	NA
cg01454951	0.000666684	0.00949319	0.077369	0.397195	0.319826	EIF4E3;EIF4E3;EIF4E3;EIF4E3	NM_001134651;NM_001134649;NM_173359;NM_001134650	3'UTR;3'UTR;3'UTR;3'UTR	NA	NA
cg01455550	0.000487713	0.00874687	0.0678097	0.555481	0.487672	KRT40	NM_182497	TSS1500	NA	NA
cg01462353	0.00111816	0.011532	0.0671364	0.727842	0.660706	DHRS9;DHRS9;DHRS9;DHRS9	NM_005771;NM_001142270;NM_199204;NM_001142271	Body;Body;Body;Body	NA	NA
cg01465527	5.92111e-05	0.00816422	-0.0513902	0.773659	0.825049	SNORD32B	NR_003049	TSS1500	NA	NA
cg01466491	0.00241992	0.0173887	-0.0770374	0.672309	0.749347	NA	NA	NA	chr19:10526982-10527755	N_Shelf
cg01471293	0.000220482	0.00816422	0.06416	0.372111	0.307951	RGL2;RGL2	NR_028387;NM_004761	Body;Body	chr6:33266302-33267582	N_Shore
cg01477971	0.00121605	0.0119986	0.0948066	0.733215	0.638409	TMEM182	NM_144632	Body	NA	NA
cg01479187	0.000266972	0.00817622	0.117914	0.552368	0.434453	NA	NA	NA	NA	NA
cg01479396	0.00183274	0.0148511	0.103482	0.628775	0.525292	SHBG;SAT2	NR_027463;NM_133491	Body;3'UTR	chr17:7530705-7531251	N_Shore
cg01489441	0.00107195	0.011334	0.050965	0.56305	0.512085	MAPK8IP3;MAPK8IP3	NM_001040439;NM_015133	Body;Body	NA	NA
cg01492538	0.00121605	0.0119986	0.0757348	0.526092	0.450357	GNA12	NM_007353	Body	chr7:2774444-2774655	Island
cg01493678	0.00025457	0.00816422	-0.0788442	0.693077	0.771922	HLA-DOB	NM_002120	TSS200	NA	NA
cg01495299	0.00132169	0.0124881	0.076936	0.412471	0.335535	NA	NA	NA	NA	NA
cg01496136	0.00251639	0.0177964	0.0519363	0.577465	0.525529	NA	NA	NA	NA	NA
cg01498832	0.000510242	0.00881453	0.125266	0.697879	0.572613	RPTOR;RPTOR	NM_001163034;NM_020761	Body;Body	NA	NA
cg01500402	0.000829337	0.0102084	0.0571372	0.367991	0.310854	MLST8	NM_022372	Body	chr16:2255168-2255828	S_Shore
cg01502428	6.24289e-05	0.00816422	0.121631	0.730755	0.609124	TIMP2	NM_003255	3'UTR	chr17:76851759-76851973	N_Shore
cg01504447	0.00261632	0.0182262	0.0726625	0.397078	0.324416	HMGB1	NM_002128	TSS1500	NA	NA
cg01507753	0.000760362	0.00987897	-0.0543697	0.69361	0.74798	PLB1;PLB1	NM_001170585;NM_153021	TSS1500;TSS1500	NA	NA
cg01508380	0.000149096	0.00816422	0.0786274	0.527573	0.448946	MMP14	NM_004995	TSS1500	chr14:23305893-23307013	N_Shore
cg01512089	0.000943556	0.0107472	0.0525177	0.508867	0.45635	NA	NA	NA	NA	NA
cg01512840	0.000190654	0.00816422	0.0916773	0.372384	0.280707	C10orf91	NM_173541	Body	NA	NA
cg01514490	0.00241992	0.0173887	0.0520745	0.657382	0.605308	NA	NA	NA	chr10:7449376-7455339	Island
cg01516372	8.11046e-05	0.00816422	0.0610686	0.402938	0.341869	LOC339524	NR_026989	Body	chr1:87617692-87617986	Island
cg01517832	0.000760362	0.00987897	0.0509397	0.581211	0.530271	TOLLIP;LOC255512	NM_019009;NR_029409	Body;TSS1500	chr11:1330390-1331498	N_Shore
cg01517968	0.00251639	0.0177964	0.0604867	0.282181	0.221694	ACVR1B;ACVR1B;ACVR1B	NM_004302;NM_020327;NM_020328	Body;Body;Body	chr12:52345531-52345903	S_Shelf
cg01519464	0.00042549	0.0084872	-0.106303	0.579957	0.68626	RCAN3	NM_013441	3'UTR	chr1:24861702-24861920	Island
cg01520105	0.000337766	0.00831552	0.0614456	0.704139	0.642694	TRAF3IP2;TRAF3IP2;TRAF3IP2;TRAF3IP2;TRAF3IP2	NR_028338;NM_001164281;NM_001164283;NM_001164282;NM_147686	Body;Body;Body;Body;Body	NA	NA
cg01521258	0.00126787	0.0122295	0.0517713	0.405806	0.354035	CACHD1	NM_020925	Body	chr1:64935554-64936614	S_Shore
cg01522592	0.000231346	0.00816422	-0.0644311	0.696059	0.760491	GDPD5	NM_030792	5'UTR	chr11:75236189-75237781	N_Shore
cg01524618	0.000487713	0.00874687	0.0649144	0.317798	0.252883	UTRN	NM_007124	Body	NA	NA
cg01526089	0.000266972	0.00817622	0.0548438	0.480709	0.425865	P2RX1	NM_002558	1stExon	NA	NA
cg01527562	0.000903981	0.0105461	0.0869106	0.611756	0.524845	NA	NA	NA	NA	NA
cg01528492	0.00190784	0.0151748	0.0567011	0.626285	0.569584	TMEM64;TMEM64	NM_001146273;NM_001008495	TSS1500;TSS1500	chr8:91657389-91658779	S_Shore
cg01534284	0.000337766	0.00831552	0.069286	0.544893	0.475607	NA	NA	NA	NA	NA
cg01538392	0.000558188	0.00902862	0.0511452	0.332872	0.281727	TP53INP2	NM_021202	TSS1500	chr20:33291815-33292568	N_Shore
cg01538969	0.000134959	0.00816422	0.111085	0.693322	0.582237	DHX16;DHX16	NM_001164239;NM_003587	Body;Body	NA	NA
cg01543184	0.000279928	0.00817833	0.0781158	0.63155	0.553434	MAFG;MAFG	NM_002359;NM_032711	5'UTR;TSS200	chr17:79880449-79880872	S_Shore
cg01544270	0.000487713	0.00874687	0.0784197	0.511905	0.433486	EXD3	NM_017820	5'UTR	chr9:140301338-140301826	N_Shore
cg01545109	0.000533722	0.00891919	0.0644331	0.452574	0.388141	WDR86	NM_198285	Body	NA	NA
cg01546820	0.000293463	0.00821322	-0.064808	0.668495	0.733303	TEAD3	NM_003214	Body	chr6:35453776-35454435	N_Shore
cg01550148	0.000266972	0.00817622	0.0566657	0.410209	0.353544	H2AFY;H2AFY;H2AFY;H2AFY;H2AFY	NM_138610;NM_004893;NM_138609;NM_001040158;NM_004893	TSS1500;5'UTR;TSS1500;TSS1500;1stExon	chr5:134734096-134735261	S_Shore
cg01550445	0.00121605	0.0119986	0.0740842	0.728238	0.654154	P2RY2;P2RY2;P2RY2	NM_002564;NM_176071;NM_176072	5'UTR;5'UTR;5'UTR	chr11:72928982-72929885	S_Shore
cg01554529	0.000558188	0.00902862	0.102462	0.685244	0.582782	FBXO6;FBXO44;FBXO44;FBXO44;FBXO44	NM_018438;NM_183413;NM_033182;NM_001014765;NM_183412	TSS1500;3'UTR;3'UTR;3'UTR;3'UTR	chr1:11724113-11724885	N_Shore
cg01556552	0.000307597	0.00823207	0.136906	0.73275	0.595844	NA	NA	NA	chr1:10698299-10698910	N_Shelf
cg01556706	0.000122073	0.00816422	0.0653266	0.761772	0.696446	FHIT;FHIT	NM_001166243;NM_002012	Body;Body	NA	NA
cg01557221	0.000242702	0.00816422	-0.0846993	0.668866	0.753566	APOL3;APOL3;APOL3;APOL3;APOL3;APOL3	NM_145641;NR_027835;NR_027834;NM_145640;NR_027833;NM_145642	5'UTR;TSS1500;TSS1500;TSS1500;TSS1500;5'UTR	NA	NA
cg01557260	0.000149096	0.00816422	-0.0547985	0.73661	0.791409	RTN4RL2	NM_178570	Body	chr11:57232313-57232573	N_Shore
cg01557792	0.000466101	0.00865709	0.0734132	0.344429	0.271016	KIAA0247	NM_014734	Body	NA	NA
cg01558877	0.000370637	0.00834452	-0.0506411	0.754938	0.805579	C22orf42	NM_001010859	TSS200	NA	NA
cg01561719	0.00813367	0.0382705	0.0648201	0.666642	0.601822	ANKRD22	NM_144590	TSS200	NA	NA
cg01561807	3.45046e-05	0.00816422	-0.0758102	0.768366	0.844176	ATP4B	NM_000705	Body	NA	NA
cg01564818	0.00042549	0.0084872	0.0884757	0.483444	0.394968	SETD5	NM_001080517	5'UTR	NA	NA
cg01565508	0.00025457	0.00816422	0.0931199	0.661052	0.567932	PIK3R5	NM_001142633	TSS1500	chr17:8868469-8869372	S_Shore
cg01566692	0.00121605	0.0119986	0.101955	0.640585	0.53863	SMG1	NM_015092	Body	chr16:18937030-18938126	N_Shelf
cg01567771	0.000190654	0.00816422	-0.0504119	0.651061	0.701473	NA	NA	NA	NA	NA
cg01568784	0.000210091	0.00816422	0.072728	0.246834	0.174106	RAB38	NM_022337	TSS200	chr11:87908243-87908614	S_Shore
cg01572694	0.000110335	0.00816422	0.0718833	0.652241	0.580358	MIR10A	NR_029608	TSS1500	chr17:46658948-46660003	N_Shore
cg01573635	0.000156668	0.00816422	-0.0669255	0.615909	0.682835	TEKT5;TEKT5	NM_144674;NM_144674	1stExon;5'UTR	NA	NA
cg01574364	0.00169049	0.0142157	0.0643987	0.783477	0.719078	SLC36A1	NM_078483	3'UTR	NA	NA
cg01574390	0.00282696	0.0191066	0.0660686	0.62701	0.560941	METTL9;METTL9	NM_001077180;NM_016025	Body;Body	NA	NA
cg01574481	0.000337766	0.00831552	0.0629367	0.450618	0.387681	REC8;REC8	NM_001048205;NM_005132	Body;Body	chr14:24641053-24642220	Island
cg01575601	0.000610231	0.00924058	-0.0548623	0.680916	0.735779	NA	NA	NA	NA	NA
cg01579052	0.0103107	0.0451747	0.0555836	0.654427	0.598843	NARFL	NM_022493	Body	chr16:787070-787327	S_Shore
cg01580228	0.000610231	0.00924058	0.134053	0.656357	0.522304	MIR1304;SNORA8;SNORD5;SNORA18	NR_031639;NR_002920;NR_003033;NR_002959	TSS200;TSS1500;TSS1500;TSS1500	NA	NA
cg01582066	0.000406428	0.00842707	-0.103812	0.422274	0.526086	NA	NA	NA	chr22:32057922-32058323	N_Shore
cg01586609	0.000829337	0.0102084	0.11057	0.678862	0.568291	HTR3A;HTR3A;HTR3A	NM_000869;NM_001161772;NM_213621	Body;TSS1500;Body	NA	NA
cg01590338	0.00593581	0.0309185	0.05207	0.531432	0.479362	NA	NA	NA	chr14:101831291-101831695	Island
cg01591037	0.000666684	0.00949319	0.0907174	0.711152	0.620434	PDE6H	NM_006205	3'UTR	NA	NA
cg01591830	0.000829337	0.0102084	-0.0625639	0.464833	0.527397	NA	NA	NA	chr16:89661799-89662043	S_Shelf
cg01593673	0.000794166	0.0100308	0.0593851	0.649378	0.589993	HOXB3	NM_002146	5'UTR	NA	NA
cg01595951	0.00176031	0.0145045	-0.0662188	0.497962	0.564181	NA	NA	NA	chr5:54830148-54831120	S_Shelf
cg01597480	0.00460901	0.0260963	0.0515086	0.365647	0.314139	C7orf58;C7orf58	NM_024913;NM_001105533	5'UTR;TSS200	NA	NA
cg01597553	0.00017289	0.00816422	0.0532271	0.376867	0.32364	C18orf1;C18orf1	NM_181482;NM_181481	5'UTR;5'UTR	chr18:13217073-13219044	S_Shore
cg01599714	0.000558188	0.00902862	0.0578706	0.81148	0.753609	NA	NA	NA	NA	NA
cg01602730	0.00176031	0.0145045	0.0631008	0.434144	0.371043	NA	NA	NA	NA	NA
cg01603912	0.00102748	0.0111303	0.0608249	0.553912	0.493087	BANP;BANP	NM_017869;NM_079837	Body;Body	chr16:88039616-88039904	N_Shore
cg01605366	0.00107195	0.011334	-0.0523648	0.662587	0.714952	NA	NA	NA	NA	NA
cg01607321	0.000279928	0.00817833	0.101308	0.674871	0.573563	ARHGEF10	NM_014629	Body	NA	NA
cg01607369	0.000558188	0.00902862	0.0753638	0.50272	0.427356	PPFIBP2	NM_003621	Body	NA	NA
cg01607849	0.00102748	0.0111303	0.0550816	0.236685	0.181603	TPI1;TPI1;TPI1	NM_001159287;NR_027483;NM_000365	TSS1500;TSS1500;TSS1500	chr12:6976392-6977393	N_Shore
cg01608493	0.000829337	0.0102084	0.0513146	0.861454	0.81014	NA	NA	NA	chr6:156718071-156718547	S_Shore
cg01610979	0.000794166	0.0100308	0.0749951	0.473325	0.398329	NA	NA	NA	NA	NA
cg01611017	0.000510242	0.00881453	0.0714419	0.357689	0.286247	CLMN	NM_024734	Body	NA	NA
cg01611626	0.000794166	0.0100308	0.0553704	0.424722	0.369352	ATP6V0C	NM_001694	Body	chr16:2563430-2564903	S_Shore
cg01612140	0.00241992	0.0173887	0.0615755	0.553545	0.49197	NA	NA	NA	NA	NA
cg01612883	0.000696666	0.00962559	0.103872	0.586944	0.483072	NA	NA	NA	chr12:125023589-125023809	N_Shore
cg01613294	0.000200155	0.00816422	-0.0896661	0.618027	0.707693	APOL3;APOL3;APOL3;APOL3;APOL3;APOL3	NM_145641;NR_027835;NR_027834;NM_145640;NR_027833;NM_145642	5'UTR;TSS1500;TSS1500;TSS1500;TSS1500;5'UTR	NA	NA
cg01617750	0.000266972	0.00817622	0.0553108	0.522751	0.46744	CMTM8	NM_178868	TSS1500	chr3:32279423-32280742	N_Shore
cg01618151	0.000466101	0.00865709	0.119355	0.652772	0.533417	C6orf81	NM_145028	Body	NA	NA
cg01620611	0.000190654	0.00816422	0.0524077	0.612972	0.560564	CDC42EP4	NM_012121	5'UTR	chr17:71306975-71308682	N_Shore
cg01621943	0.000666684	0.00949319	0.0589873	0.703874	0.644887	NA	NA	NA	NA	NA
cg01623879	0.000141865	0.00816422	-0.0572804	0.659415	0.716695	NA	NA	NA	NA	NA
cg01627252	0.000533722	0.00891919	0.125463	0.703104	0.577641	CAPN14	NM_001145122	3'UTR	NA	NA
cg01634544	0.0103107	0.0451747	-0.0525902	0.599982	0.652572	TTC9	NM_015351	Body	NA	NA
cg01636582	0.000210091	0.00816422	0.0590857	0.368971	0.309885	TSPAN4;TSPAN4;TSPAN4;TSPAN4;TSPAN4;TSPAN4;TSPAN4	NM_001025236;NM_001025239;NM_001025238;NM_001025235;NM_003271;NM_001025237;NM_001025234	5'UTR;5'UTR;5'UTR;5'UTR;5'UTR;5'UTR;5'UTR	chr11:842293-843396	S_Shore
cg01644640	0.0022369	0.0166125	-0.0857426	0.542115	0.627858	NA	NA	NA	NA	NA
cg01653942	1.65897e-05	0.00816422	0.0714691	0.32356	0.252091	NA	NA	NA	NA	NA
cg01655008	0.000307597	0.00823207	0.117809	0.77345	0.655641	C14orf109;C14orf109	NM_001098621;NM_015676	Body;Body	chr14:93650745-93651652	S_Shore
cg01657758	8.9935e-05	0.00816422	0.0726044	0.622711	0.550107	SORL1	NM_003105	Body	NA	NA
cg01662869	0.00121605	0.0119986	0.0717627	0.660673	0.588911	MGRN1;MGRN1;MGRN1;MGRN1	NM_015246;NM_001142291;NM_001142290;NM_001142289	Body;Body;Body;Body	chr16:4730262-4730487	Island
cg01666652	0.00215016	0.016232	-0.0697283	0.623839	0.693567	NA	NA	NA	NA	NA
cg01667634	0.000279928	0.00817833	0.0678086	0.780518	0.712709	EHMT2;EHMT2	NM_006709;NM_025256	Body;Body	chr6:31856896-31857104	S_Shelf
cg01668099	0.000104867	0.00816422	-0.0707149	0.625964	0.696679	NA	NA	NA	chr11:130029658-130030262	N_Shelf
cg01672042	0.00241992	0.0173887	0.0681857	0.829927	0.761741	ZNF423	NM_015069	Body	NA	NA
cg01676795	0.000406428	0.00842707	0.112443	0.816604	0.704161	POR	NM_000941	Body	NA	NA
cg01682504	0.00017289	0.00816422	0.0676066	0.236869	0.169262	NA	NA	NA	chr12:57618769-57619402	S_Shore
cg01686739	0.000984705	0.0109267	0.0930484	0.598011	0.504963	BTBD11	NM_001018072	Body	NA	NA
cg01686975	0.000487713	0.00874687	0.0725904	0.548625	0.476034	NA	NA	NA	chr7:138818387-138818598	N_Shelf
cg01688936	0.000794166	0.0100308	0.0797923	0.659391	0.579599	C16orf93	NM_001014979	Body	chr16:30772530-30774003	N_Shore
cg01689405	0.0022369	0.0166125	0.0580225	0.734707	0.676684	SLC30A2;SLC30A2	NM_032513;NM_001004434	Body;Body	chr1:26372281-26373313	N_Shore
cg01692482	0.00169049	0.0142157	-0.0664089	0.636634	0.703043	ZNF217	NM_006526	1stExon	chr20:52198058-52198400	Island
cg01692842	0.000220482	0.00816422	0.124412	0.768769	0.644356	ACAD8	NM_014384	Body	chr11:134122762-134122981	S_Shelf
cg01697487	0.00126787	0.0122295	-0.0775698	0.583798	0.661368	MYCBPAP	NM_032133	Body	chr17:48585385-48586167	S_Shelf
cg01698392	0.00149581	0.0132863	0.0724923	0.604371	0.531879	TIMP2	NM_003255	Body	NA	NA
cg01699600	0.00162319	0.0139092	0.0687825	0.331454	0.262672	FAM38A	NM_001142864	Body	chr16:88844943-88845205	N_Shore
cg01699630	0.000242702	0.00816422	0.120193	0.80752	0.687327	ARG1	NM_000045	TSS1500	NA	NA
cg01701649	0.00017289	0.00816422	0.126504	0.52357	0.397066	N4BP1	NM_153029	Body	NA	NA
cg01706991	0.00329454	0.0210199	-0.0772083	0.619344	0.696552	BAALC;BAALC	NM_024812;NM_001024372	Body;Body	NA	NA
cg01707330	0.00293789	0.019579	-0.0655198	0.673254	0.738774	HCG18;HCG18	NR_024052;NR_024053	Body;Body	chr6:30294169-30295071	N_Shelf
cg01710147	0.000466101	0.00865709	0.0669948	0.560027	0.493032	PFKFB2;PFKFB2	NM_001018053;NM_006212	Body;Body	NA	NA
cg01710158	0.000104867	0.00816422	0.0523473	0.353631	0.301284	CDC42EP2	NM_006779	TSS1500	chr11:65081937-65083333	N_Shore
cg01715745	0.00997135	0.0441147	0.055996	0.573813	0.517817	NA	NA	NA	NA	NA
cg01715910	0.000307597	0.00823207	-0.0570841	0.700011	0.757095	MED11	NM_001001683	TSS1500	chr17:4634567-4635230	N_Shore
cg01718139	0.000533722	0.00891919	0.111292	0.731828	0.620536	VSTM1	NM_198481	Body	NA	NA
cg01720228	0.000794166	0.0100308	0.0505218	0.212581	0.16206	SMTNL2;SMTNL2	NM_001114974;NM_198501	TSS1500;TSS1500	chr17:4487398-4488482	N_Shore
cg01721313	0.00111816	0.011532	0.0572005	0.594678	0.537478	NA	NA	NA	chr3:169755594-169756847	N_Shelf
cg01723892	0.000903981	0.0105461	0.11282	0.635678	0.522858	NA	NA	NA	NA	NA
cg01726890	0.000134959	0.00816422	-0.0509489	0.765152	0.816101	NA	NA	NA	NA	NA
cg01727625	0.00126787	0.0122295	0.0665601	0.579846	0.513286	NA	NA	NA	chr7:31003-31442	S_Shelf
cg01734045	0.00143558	0.0130131	0.0796248	0.420222	0.340597	COL25A1;COL25A1	NM_198721;NM_032518	Body;Body	NA	NA
cg01735277	0.000903981	0.0105461	-0.110746	0.400066	0.510812	CSK;CSK	NM_004383;NM_001127190	5'UTR;5'UTR	chr15:75074425-75075146	S_Shelf
cg01740766	7.30856e-05	0.00816422	0.0537834	0.265988	0.212205	NA	NA	NA	NA	NA
cg01751584	0.000266972	0.00817622	-0.0888718	0.648731	0.737603	LOC286359	NR_026847	TSS1500	NA	NA
cg01752594	0.000583679	0.00913478	0.0879309	0.733345	0.645414	DLEU2	NR_002612	Body	chr13:50697984-50702286	N_Shore
cg01753263	0.000829337	0.0102084	0.0599928	0.627124	0.567131	SH3PXD2B	NM_001017995	Body	chr5:171881182-171881547	N_Shore
cg01754967	0.000134959	0.00816422	-0.0564618	0.747239	0.803701	WDR72	NM_182758	5'UTR	chr15:54051655-54052004	N_Shelf
cg01761758	0.000558188	0.00902862	0.104283	0.798302	0.694018	TIMP2	NM_003255	3'UTR	chr17:76851759-76851973	N_Shore
cg01765406	0.00132169	0.0124881	0.081726	0.621298	0.539572	NA	NA	NA	chr2:129228601-129228807	S_Shelf
cg01766396	0.00107195	0.011334	0.135944	0.704531	0.568587	RFTN2	NM_144629	3'UTR	NA	NA
cg01767230	0.000370637	0.00834452	-0.0636691	0.758927	0.822596	NA	NA	NA	chr6:88411325-88412168	S_Shelf
cg01772743	0.000865925	0.0103606	-0.10232	0.507859	0.61018	NA	NA	NA	chr21:45575451-45575833	S_Shore
cg01777341	0.000279928	0.00817833	0.0619964	0.363203	0.301206	GALNT6	NM_007210	5'UTR	chr12:51785279-51785821	N_Shore
cg01777812	0.000696666	0.00962559	-0.0526279	0.688482	0.74111	NA	NA	NA	NA	NA
cg01781529	0.000231346	0.00816422	0.0564787	0.772531	0.716052	WNT4	NM_030761	3'UTR	chr1:22446520-22446943	N_Shelf
cg01782024	0.000727877	0.0097358	-0.0653506	0.595375	0.660725	CDC7;CDC7;CDC7	NM_003503;NM_001134420;NM_001134419	Body;Body;Body	NA	NA
cg01785706	0.000829337	0.0102084	-0.0907988	0.551241	0.642039	NA	NA	NA	chr12:118573730-118574731	N_Shelf
cg01789501	0.00025457	0.00816422	-0.0573299	0.747775	0.805105	NA	NA	NA	NA	NA
cg01789743	0.000141865	0.00816422	-0.0637849	0.749776	0.813561	NID1	NM_002508	Body	chr1:236156873-236157271	S_Shelf
cg01791634	0.00169049	0.0142157	-0.0699334	0.380023	0.449957	TMC8	NM_152468	Body	chr17:76127521-76128406	S_Shore
cg01793320	0.000116066	0.00816422	-0.071649	0.665594	0.737243	SLC18A1;SLC18A1;SLC18A1;SLC18A1	NM_001142324;NM_003053;NM_001135691;NM_001142325	Body;Body;Body;Body	NA	NA
cg01794245	0.000637886	0.00937416	-0.0535101	0.735929	0.789439	KIAA1688	NM_025251	TSS1500	NA	NA
cg01796438	0.000307597	0.00823207	0.128866	0.671992	0.543126	ATG7;ATG7;ATG7	NM_001144912;NM_006395;NM_001136031	TSS1500;TSS1500;TSS1500	chr3:11313889-11314137	N_Shore
cg01797371	0.00126787	0.0122295	0.076249	0.237623	0.161374	NA	NA	NA	NA	NA
cg01797899	0.00107195	0.011334	-0.0774737	0.653749	0.731223	NA	NA	NA	NA	NA
cg01801643	0.000637886	0.00937416	-0.0763319	0.651068	0.7274	SNRK;SNRK	NM_017719;NM_001100594	Body;Body	NA	NA
cg01802713	0.000583679	0.00913478	0.0615855	0.422306	0.360721	ZBTB47;ZBTB47	NM_145166;NM_145166	1stExon;5'UTR	chr3:42695528-42696575	N_Shore
cg01804679	0.00025457	0.00816422	0.0716557	0.423776	0.35212	MTMR9L	NR_026850	Body	chr1:32705524-32707141	S_Shore
cg01805215	0.000610231	0.00924058	0.0500432	0.740872	0.690829	FBXL17	NM_001163315	Body	NA	NA
cg01807825	0.00198572	0.0155166	-0.0528844	0.706381	0.759265	GK2;GK2	NM_033214;NM_033214	1stExon;5'UTR	NA	NA
cg01807946	3.85011e-05	0.00816422	0.0656728	0.758948	0.693275	CSNK1D;CSNK1D	NM_001893;NM_139062	Body;Body	chr17:80206689-80206927	N_Shore
cg01809281	3.26549e-05	0.00816422	0.0713574	0.595484	0.524127	UBXN2A	NM_181713	TSS1500	chr2:24163185-24163878	N_Shore
cg01810863	9.46776e-05	0.00816422	0.0739327	0.63603	0.562097	SILV;CDK2;CDK2	NM_006928;NM_001798;NM_052827	TSS200;TSS1500;TSS1500	chr12:56360467-56360909	N_Shore
cg01810926	0.000307597	0.00823207	0.0631994	0.672235	0.609035	CPT2	NM_000098	Body	chr1:53662309-53662815	S_Shore
cg01814191	0.00198572	0.0155166	0.0637252	0.357718	0.293992	DUSP6;DUSP6	NM_001946;NM_022652	Body;Body	chr12:89745168-89748144	N_Shore
cg01816726	0.00102748	0.0111303	0.0703354	0.370035	0.2997	ST8SIA6	NM_001004470	TSS1500	chr10:17495407-17496721	S_Shore
cg01816936	0.000116066	0.00816422	0.0807909	0.428931	0.34814	PITPNM2	NM_020845	Body	NA	NA
cg01817521	0.00282696	0.0191066	0.0556039	0.242521	0.186917	SLC17A9;SLC17A9	NM_022082;NM_022082	1stExon;5'UTR	chr20:61583891-61584222	Island
cg01821022	0.00215016	0.016232	0.065429	0.650124	0.584695	PPHLN1;PPHLN1;PPHLN1;PPHLN1;PPHLN1;PPHLN1;PPHLN1;PPHLN1	NM_001143787;NM_201440;NM_201438;NM_001143788;NM_016488;NM_201439;NM_201515;NM_001143789	Body;Body;Body;Body;Body;Body;Body;Body	NA	NA
cg01821684	0.000200155	0.00816422	-0.0802376	0.545289	0.625526	RAC1;RAC1	NM_018890;NM_006908	Body;Body	chr7:6413934-6414720	S_Shore
cg01824618	0.000610231	0.00924058	-0.0600791	0.674558	0.734637	NA	NA	NA	chr16:85317749-85318003	N_Shelf
cg01827195	0.000794166	0.0100308	-0.0500599	0.419013	0.469073	KIAA1486	NM_020864	5'UTR	NA	NA
cg01827633	0.00155832	0.0135868	0.0910338	0.632738	0.541704	TTLL4	NM_014640	Body	NA	NA
cg01829632	0.00132169	0.0124881	0.0690883	0.757413	0.688325	NA	NA	NA	NA	NA
cg01829672	0.000110335	0.00816422	0.0694938	0.430414	0.36092	CLINT1	NM_014666	Body	chr5:157285769-157286254	N_Shelf
cg01831454	0.000466101	0.00865709	0.0651016	0.428745	0.363644	SH3TC2	NM_024577	Body	NA	NA
cg01833923	0.000637886	0.00937416	-0.0627484	0.502416	0.565164	GNGT2;ABI3;ABI3;GNGT2	NM_031498;NM_016428;NM_001135186;NM_031498	1stExon;TSS1500;TSS1500;5'UTR	NA	NA
cg01835725	8.9935e-05	0.00816422	0.0592031	0.577023	0.51782	PCBP4	NM_033008	TSS1500	NA	NA
cg01837846	0.00143558	0.0130131	-0.0880483	0.435229	0.523277	KLHL29	NM_052920	5'UTR	NA	NA
cg01838971	0.000583679	0.00913478	0.0522271	0.697669	0.645442	SLC35C1;SLC35C1;SLC35C1	NM_001145266;NM_018389;NM_001145265	TSS200;TSS1500;TSS200	chr11:45825615-45826872	N_Shore
cg01840020	0.000943556	0.0107472	0.0596788	0.447503	0.387825	ZMYND15;ZMYND15	NM_001136046;NM_032265	Body;Body	NA	NA
cg01841306	0.000666684	0.00949319	0.0500587	0.442341	0.392282	ABR;ABR;ABR	NM_021962;NM_001092;NM_001159746	3'UTR;3'UTR;3'UTR	chr17:909981-910442	N_Shore
cg01841651	9.46776e-05	0.00816422	0.0703077	0.257863	0.187555	FLJ23834	NM_152750	Body	NA	NA
cg01843272	0.000829337	0.0102084	-0.0618419	0.531431	0.593273	SBF1	NM_002972	Body	chr22:50912550-50913857	N_Shore
cg01845451	0.000984705	0.0109267	0.0540106	0.796374	0.742363	TCIRG1	NM_006019	TSS1500	chr11:67806251-67806611	N_Shore
cg01849093	0.000510242	0.00881453	-0.0974401	0.515704	0.613144	NA	NA	NA	NA	NA
cg01852186	0.00169049	0.0142157	-0.0632579	0.707668	0.770926	LIN7A	NM_004664	3'UTR	NA	NA
cg01859228	0.000829337	0.0102084	0.0532156	0.668372	0.615157	DAPK2	NM_014326	Body	NA	NA
cg01860774	0.00121605	0.0119986	-0.092283	0.597886	0.690169	ZBTB25	NM_006977	5'UTR	chr14:64969967-64972180	N_Shore
cg01861537	0.000760362	0.00987897	0.121967	0.743939	0.621972	NA	NA	NA	NA	NA
cg01862897	0.000637886	0.00937416	-0.052525	0.725179	0.777704	SLC8A3;SLC8A3;SLC8A3;SLC8A3;SLC8A3;SLC8A3	NM_183002;NM_033262;NM_182936;NM_001130417;NM_182932;NM_058240	Body;Body;TSS1500;TSS1500;Body;Body	NA	NA
cg01867764	0.000903981	0.0105461	-0.0931502	0.4931	0.58625	NA	NA	NA	NA	NA
cg01870865	0.000610231	0.00924058	0.0880991	0.57149	0.483391	TREX1;TREX1	NM_016381;NM_033629	TSS200;TSS200	NA	NA
cg01871722	0.000164594	0.00816422	-0.0844149	0.698833	0.783248	C12orf35	NM_018169	5'UTR	NA	NA
cg01876531	0.000231346	0.00816422	-0.0758026	0.677523	0.753326	PLXNA2	NM_025179	5'UTR	NA	NA
cg01877352	0.000104867	0.00816422	0.0595054	0.417003	0.357497	CD6	NM_006725	Body	chr11:60775036-60776307	Island
cg01877450	0.000307597	0.00823207	0.0808416	0.628877	0.548036	BRI3;BRI3	NM_015379;NM_001159491	Body;Body	NA	NA
cg01879591	0.000865925	0.0103606	0.0706438	0.563804	0.49316	NA	NA	NA	chr2:242948740-242952837	S_Shore
cg01883155	0.000116066	0.00816422	0.0697725	0.355184	0.285412	ST6GALNAC2	NM_006456	Body	NA	NA
cg01890417	0.00241992	0.0173887	-0.0572225	0.699655	0.756877	ZNF644;ZNF644;ZNF644	NM_032186;NM_201269;NM_016620	TSS1500;TSS1500;TSS1500	chr1:91487158-91487807	S_Shore
cg01890568	0.000293463	0.00821322	-0.0549464	0.736253	0.7912	ACCN1;ACCN1	NM_183377;NM_001094	Body;Body	NA	NA
cg01891260	0.00342178	0.0215341	-0.0684577	0.651442	0.7199	VPREB1	NM_007128	TSS1500	NA	NA
cg01891818	0.000487713	0.00874687	0.053145	0.564388	0.511243	ICT1	NM_001545	TSS1500	chr17:73008562-73009170	N_Shore
cg01894038	0.00116617	0.0117594	0.0523723	0.606007	0.553635	NA	NA	NA	NA	NA
cg01894064	0.00198572	0.0155166	0.0519757	0.2977	0.245724	TRIM2	NM_001130067	TSS1500	chr4:154074383-154075045	N_Shore
cg01894985	0.00155832	0.0135868	-0.0772429	0.552862	0.630105	MYLK;MYLK;MYLK;MYLK	NM_053026;NM_053028;NM_053027;NM_053025	5'UTR;5'UTR;5'UTR;5'UTR	NA	NA
cg01901381	0.00044537	0.00857248	0.0746635	0.722176	0.647512	DPF3	NM_012074	3'UTR	NA	NA
cg01902066	0.000266972	0.00817622	0.052028	0.341049	0.289021	NA	NA	NA	NA	NA
cg01902758	0.000865925	0.0103606	0.0573551	0.612053	0.554698	ST5;ST5;ST5	NM_213618;NM_139157;NM_005418	5'UTR;5'UTR;5'UTR	NA	NA
cg01902845	0.00251639	0.0177964	0.0715431	0.534985	0.463442	PROX1	NM_002763	Body	NA	NA
cg01903702	0.000293463	0.00821322	0.0931854	0.550524	0.457339	NA	NA	NA	NA	NA
cg01904243	0.000141865	0.00816422	0.0579328	0.313	0.255067	C14orf43	NM_001043318	5'UTR	chr14:74253387-74254188	N_Shelf
cg01904296	0.00017289	0.00816422	-0.0619106	0.651498	0.713409	NA	NA	NA	NA	NA
cg01909364	0.00137757	0.0127439	-0.0742832	0.660038	0.734322	MEOX1;MEOX1;MEOX1	NM_013999;NM_001040002;NM_004527	TSS1500;TSS1500;TSS1500	NA	NA
cg01910727	0.00111816	0.011532	0.0755064	0.602389	0.526882	ITPKB	NM_002221	Body	NA	NA
cg01911077	0.00162319	0.0139092	-0.0826152	0.266343	0.348958	NA	NA	NA	chr11:64532936-64533763	N_Shore
cg01923089	0.000181571	0.00816422	0.0771838	0.508018	0.430834	NA	NA	NA	chr12:49628287-49628521	N_Shore
cg01923724	0.00044537	0.00857248	0.144103	0.714683	0.570579	NA	NA	NA	NA	NA
cg01925950	0.000104867	0.00816422	0.123352	0.595238	0.471886	CDC16;CDC16	NM_003903;NM_001078645	Body;Body	NA	NA
cg01928206	0.00116617	0.0117594	-0.0501234	0.722036	0.772159	NA	NA	NA	NA	NA
cg01930676	0.00215016	0.016232	-0.0640986	0.377637	0.441736	MRPL1	NM_020236	TSS1500	chr4:78783745-78784015	N_Shore
cg01930719	0.00025457	0.00816422	0.0775432	0.490754	0.413211	FAM65A	NM_024519	Body	chr16:67571252-67572728	S_Shelf
cg01932247	0.00143558	0.0130131	0.0649376	0.682962	0.618024	NA	NA	NA	chr12:118499103-118499473	S_Shore
cg01932823	0.000487713	0.00874687	0.112533	0.694732	0.582199	GPR97	NM_170776	TSS1500	NA	NA
cg01933228	0.000666684	0.00949319	0.0661967	0.559623	0.493426	AGL;AGL;AGL;AGL;AGL;AGL	NM_000028;NM_000642;NM_000646;NM_000646;NM_000644;NM_000643	Body;Body;1stExon;5'UTR;Body;Body	chr1:100315420-100316009	S_Shore
cg01936839	0.00514128	0.0280812	0.0511418	0.602721	0.551579	NA	NA	NA	chr7:27199661-27200960	N_Shore
cg01937809	0.00637253	0.0324169	-0.0618483	0.45404	0.515888	ZC3H12A	NM_025079	Body	chr1:37939723-37940650	S_Shore
cg01938023	0.000210091	0.00816422	0.0989261	0.658075	0.559149	TMEM173	NM_198282	3'UTR	NA	NA
cg01943873	2.76459e-05	0.00816422	0.061002	0.194314	0.133312	ACVR1;ACVR1	NM_001111067;NM_001105	5'UTR;TSS200	NA	NA
cg01944288	0.000116066	0.00816422	0.11493	0.511164	0.396234	NTNG2	NM_032536	TSS1500	chr9:135036713-135038933	N_Shore
cg01945624	0.000727877	0.0097358	-0.0819785	0.455427	0.537405	SH3TC1	NM_018986	Body	NA	NA
cg01948978	0.000406428	0.00842707	0.0865799	0.773308	0.686728	ATP2B4;ATP2B4	NM_001684;NM_001001396	3'UTR;3'UTR	NA	NA
cg01950077	4.06574e-05	0.00816422	-0.075242	0.639305	0.714547	NA	NA	NA	chr6:109611449-109612230	N_Shore
cg01950511	0.000666684	0.00949319	0.102017	0.639915	0.537899	TRAF3IP1;TRAF3IP1	NM_015650;NM_001139490	Body;Body	NA	NA
cg01952226	0.000487713	0.00874687	0.105112	0.542919	0.437807	GRHL2	NM_024915	Body	chr8:102505512-102506430	S_Shore
cg01952989	0.00121605	0.0119986	0.0637695	0.822593	0.758823	MAD1L1;MAD1L1;MAD1L1	NM_003550;NM_001013837;NM_001013836	Body;Body;Body	NA	NA
cg01963618	0.000116066	0.00816422	-0.0537876	0.536876	0.590664	LOC285768;LOC285768	NR_027116;NR_027115	TSS1500;TSS1500	NA	NA
cg01964337	0.000466101	0.00865709	0.07038	0.831799	0.761419	CHST11	NM_018413	Body	NA	NA
cg01965380	0.00111816	0.011532	-0.0527651	0.664972	0.717737	LRRC8D;LRRC8D	NM_018103;NM_001134479	5'UTR;5'UTR	NA	NA
cg01968525	0.000610231	0.00924058	0.0618644	0.366376	0.304511	AMBRA1	NM_017749	5'UTR	NA	NA
cg01972875	8.9935e-05	0.00816422	0.055805	0.23016	0.174355	FAM65A	NM_024519	5'UTR	chr16:67562575-67563390	Island
cg01973456	0.0027198	0.0186739	0.122739	0.489675	0.366935	NA	NA	NA	chr13:114914536-114914753	S_Shelf
cg01976913	0.000116066	0.00816422	-0.0530853	0.750139	0.803224	OR2H1	NM_030883	3'UTR	NA	NA
cg01978937	0.000406428	0.00842707	0.0944118	0.424382	0.32997	NA	NA	NA	chr20:2672904-2674698	N_Shore
cg01980793	0.00116617	0.0117594	0.0527657	0.234055	0.181289	EIF2C2;EIF2C2	NM_012154;NM_001164623	Body;Body	NA	NA
cg01988136	0.000510242	0.00881453	0.0562564	0.766137	0.709881	NA	NA	NA	chr6:166666837-166667541	S_Shore
cg01990910	0.000865925	0.0103606	0.0917078	0.575374	0.483666	SNX29	NM_001080530	Body	chr16:12210655-12211296	N_Shelf
cg01991752	0.000696666	0.00962559	0.056373	0.338295	0.281922	BEGAIN;BEGAIN	NM_001159531;NM_020836	Body;Body	chr14:101012840-101013117	S_Shore
cg01999566	0.000610231	0.00924058	0.0694981	0.461042	0.391544	DHX16;DHX16	NM_001164239;NM_003587	Body;Body	NA	NA
cg02007288	0.000322357	0.00826017	-0.0924824	0.665849	0.758331	GTF2E2	NM_002095	5'UTR	chr8:30515170-30516024	N_Shore
cg02009395	0.000322357	0.00826017	-0.0648266	0.679309	0.744136	ACSM1	NM_052956	TSS200	NA	NA
cg02010738	0.00143558	0.0130131	-0.0520101	0.324564	0.376575	C19orf36;MOBKL2A;C19orf36	NM_001039846;NM_130807;NM_001031735	TSS1500;5'UTR;TSS1500	chr19:2095395-2095727	Island
cg02012974	0.00176031	0.0145045	0.105461	0.64822	0.54276	LRIG1	NM_015541	Body	NA	NA
cg02014777	0.00044537	0.00857248	-0.0641658	0.57907	0.643236	NA	NA	NA	chr16:85465046-85465284	S_Shelf
cg02018337	0.000558188	0.00902862	0.0599948	0.49472	0.434725	GAS7;GAS7;GAS7	NM_201432;NM_001130831;NM_201433	Body;Body;Body	NA	NA
cg02022181	5.61481e-05	0.00816422	0.0597584	0.702278	0.64252	C7orf50;C7orf50;MIR339;C7orf50	NM_001134395;NM_032350;NR_029898;NM_001134396	Body;Body;TSS1500;Body	chr7:1062496-1062966	S_Shore
cg02023728	0.00183274	0.0148511	0.0803162	0.715176	0.63486	USP35	NM_020798	3'UTR	chr11:77921113-77921380	S_Shelf
cg02023973	0.00317156	0.0205245	0.0533915	0.705941	0.65255	CLCN7;CLCN7	NM_001287;NM_001114331	Body;Body	NA	NA
cg02025583	0.000242702	0.00816422	0.0572264	0.441899	0.384673	TMEM220	NM_001004313	Body	chr17:10632789-10633490	Island
cg02033582	0.00964184	0.0431181	0.0825441	0.61559	0.533046	NA	NA	NA	NA	NA
cg02034689	0.000134959	0.00816422	0.0886791	0.346488	0.257808	NA	NA	NA	chr5:54519054-54519628	N_Shore
cg02035751	0.000637886	0.00937416	-0.0922736	0.527129	0.619402	RASSF5;RASSF5;RASSF5	NM_182663;NM_182665;NM_182664	Body;TSS1500;Body	chr1:206730397-206730908	N_Shore
cg02037349	0.00035385	0.00833508	0.0585231	0.290157	0.231634	UBA7	NM_003335	3'UTR	chr3:49840103-49841191	S_Shore
cg02041484	0.000370637	0.00834452	0.111609	0.643642	0.532032	NRF1	NM_005011	5'UTR	NA	NA
cg02043329	0.000322357	0.00826017	0.0778821	0.785653	0.707771	FNDC3A;FNDC3A	NM_001079673;NM_014923	Body;Body	NA	NA
cg02046552	0.00025457	0.00816422	0.0893536	0.471371	0.382017	EPB49;EPB49;EPB49;EPB49	NM_001114135;NM_001114136;NM_001114139;NM_001114137	TSS1500;5'UTR;5'UTR;5'UTR	chr8:21914275-21914525	Island
cg02048922	0.00149581	0.0132863	-0.0831048	0.447231	0.530336	BAI1	NM_001702	Body	chr8:143545445-143546178	S_Shore
cg02049955	0.00111816	0.011532	0.0864589	0.660664	0.574205	SCN2B	NM_004588	Body	NA	NA
cg02050917	0.000242702	0.00816422	0.059304	0.807027	0.747723	SKI	NM_003036	Body	NA	NA
cg02052762	0.000307597	0.00823207	0.126501	0.719873	0.593372	ANKFY1	NM_016376	Body	NA	NA
cg02054108	0.000406428	0.00842707	0.105948	0.824025	0.718077	USP34	NM_014709	Body	NA	NA
cg02056653	0.00412645	0.0242721	0.0520174	0.41521	0.363192	PCDHGA4;PCDHGC3;PCDHGA12;PCDHGA11;PCDHGA11;PCDHGA9;PCDHGA1;PCDHGB1;PCDHGB6;PCDHGB3;PCDHGB7;PCDHGA6;PCDHGA8;PCDHGA10;PCDHGA5;PCDHGB4;PCDHGC4;PCDHGA3;PCDHGA2;PCDHGA7;PCDHGB2;PCDHGC5;PCDHGB5;PCDHGC3	NM_018917;NM_002588;NM_003735;NM_032092;NM_018914;NM_018921;NM_018912;NM_018922;NM_018926;NM_018924;NM_018927;NM_018919;NM_032088;NM_018913;NM_018918;NM_003736;NM_018928;NM_018916;NM_018915;NM_018920;NM_018923;NM_018929;NM_018925;NM_032403	Body;Body;Body;Body;Body;Body;Body;Body;Body;Body;Body;Body;Body;Body;Body;Body;Body;Body;Body;Body;Body;Body;Body;Body	NA	NA
cg02057211	0.00342178	0.0215341	0.0517226	0.710037	0.658314	OSBPL10	NM_017784	Body	NA	NA
cg02058628	0.000266972	0.00817622	0.0612058	0.514981	0.453775	SKI	NM_003036	Body	chr1:2158212-2161173	S_Shelf
cg02058870	0.00637253	0.0324169	0.0519924	0.680707	0.628715	SIPA1L1	NM_015556	5'UTR	NA	NA
cg02059176	0.00708104	0.0348263	0.0770484	0.588258	0.511209	NA	NA	NA	NA	NA
cg02059927	0.00132169	0.0124881	0.0982655	0.695672	0.597406	NA	NA	NA	NA	NA
cg02061130	0.00044537	0.00857248	0.0617125	0.563329	0.501616	MYO1C;MYO1C;MYO1C	NM_033375;NM_001080779;NM_001080950	5'UTR;Body;Body	chr17:1388686-1389730	N_Shore
cg02061660	0.00198572	0.0155166	-0.0908406	0.588876	0.679717	SLC25A46	NM_138773	Body	NA	NA
cg02061820	4.78215e-05	0.00816422	0.0971529	0.522928	0.425776	MBNL1;MBNL1;MBNL1;MBNL1;MBNL1;MBNL1;MBNL1	NM_207295;NM_207293;NM_021038;NM_207292;NM_207296;NM_207297;NM_207294	Body;Body;Body;Body;Body;Body;Body	NA	NA
cg02067584	0.000666684	0.00949319	0.11335	0.665578	0.552228	C17orf59	NM_017622	TSS1500	chr17:8092418-8093706	S_Shore
cg02068981	0.000510242	0.00881453	0.0779364	0.647726	0.569789	CNIH	NM_005776	Body	chr14:54907596-54908237	N_Shore
cg02069619	5.04598e-05	0.00816422	0.0865294	0.421925	0.335396	LPIN1	NM_145693	TSS1500	chr2:11886249-11887207	N_Shore
cg02072834	3.45046e-05	0.00816422	-0.0578182	0.506022	0.56384	NA	NA	NA	NA	NA
cg02073304	0.000610231	0.00924058	0.0809601	0.442028	0.361068	NA	NA	NA	NA	NA
cg02074956	0.00042549	0.0084872	0.0689378	0.66857	0.599632	MGRN1;MGRN1;MGRN1;MGRN1	NM_015246;NM_001142291;NM_001142290;NM_001142289	Body;Body;Body;Body	chr16:4731561-4731835	N_Shore
cg02075820	0.000134959	0.00816422	0.111555	0.434357	0.322802	NUCB2	NM_005013	5'UTR	chr11:17297779-17298694	S_Shelf
cg02076355	7.30856e-05	0.00816422	0.0586774	0.329031	0.270353	C10orf10;RASSF4	NM_007021;NM_032023	TSS200;Body	NA	NA
cg02077256	0.000865925	0.0103606	-0.0568909	0.707339	0.76423	PMP22;PMP22;PMP22	NM_153322;NM_153321;NM_000304	3'UTR;3'UTR;3'UTR	NA	NA
cg02078525	0.00198572	0.0155166	0.0576547	0.46547	0.407815	CDH5	NM_001795	TSS200	NA	NA
cg02078710	0.000533722	0.00891919	-0.0931616	0.490948	0.58411	NA	NA	NA	NA	NA
cg02082843	0.000984705	0.0109267	-0.0942006	0.587531	0.681732	FBLN5	NM_006329	Body	NA	NA
cg02083676	0.000637886	0.00937416	0.0545464	0.792709	0.738163	NA	NA	NA	chr3:127308568-127310132	S_Shore
cg02084118	0.00293789	0.019579	0.0568509	0.687883	0.631032	ADAP1	NM_006869	Body	chr7:973189-973888	N_Shelf
cg02086310	8.9935e-05	0.00816422	0.0583863	0.219492	0.161106	ACSS1	NM_032501	TSS200	chr20:25037707-25039211	S_Shore
cg02086690	0.000293463	0.00821322	-0.0544217	0.76728	0.821702	NA	NA	NA	NA	NA
cg02087985	0.00126787	0.0122295	0.0694943	0.791737	0.722242	SNX27	NM_030918	Body	NA	NA
cg02088785	0.000727877	0.0097358	-0.11026	0.529223	0.639483	STK24	NM_001032296	Body	NA	NA
cg02088996	0.00841748	0.0391846	0.0601872	0.466511	0.406324	LOC285954	NR_027118	Body	NA	NA
cg02090762	0.00155832	0.0135868	0.052503	0.173531	0.121028	FSCN2;FSCN2	NM_001077182;NM_012418	Body;Body	chr17:79503586-79504181	Island
cg02092181	0.00121605	0.0119986	0.0928124	0.78739	0.694578	DOT1L	NM_032482	TSS1500	chr19:2163632-2165603	N_Shore
cg02096172	0.000637886	0.00937416	0.114949	0.786166	0.671217	NA	NA	NA	NA	NA
cg02098313	0.00183274	0.0148511	-0.0864231	0.419353	0.505776	THEMIS;THEMIS;THEMIS	NM_001164687;NM_001010923;NM_001164685	5'UTR;TSS200;TSS200	NA	NA
cg02099390	0.000943556	0.0107472	-0.0669946	0.589466	0.656461	OSBPL10	NM_017784	Body	NA	NA
cg02100381	0.00183274	0.0148511	-0.0505443	0.677476	0.72802	COL4A2	NM_001846	Body	NA	NA
cg02102872	0.000210091	0.00816422	-0.0573587	0.733324	0.790682	FRAS1;FRAS1	NM_025074;NM_001166133	Body;Body	NA	NA
cg02103401	0.000903981	0.0105461	-0.0548422	0.660977	0.715819	EPM2AIP1;MLH1	NM_014805;NM_000249	1stExon;TSS1500	chr3:37034228-37035356	N_Shore
cg02105211	0.000610231	0.00924058	0.0998951	0.769733	0.669838	ITPR1;ITPR1;ITPR1	NM_002222;NM_001099952;NM_001168272	Body;Body;Body	NA	NA
cg02107842	0.000388153	0.00838532	0.0871623	0.83273	0.745567	MAST4;MAST4;MAST4	NM_015183;NM_001164664;NM_198828	Body;Body;Body	NA	NA
cg02108620	0.000122073	0.00816422	0.0967816	0.586692	0.48991	ULK4	NM_017886	5'UTR	chr3:42002932-42003728	N_Shore
cg02108623	0.000510242	0.00881453	0.0650095	0.365989	0.300979	PRDM1	NM_001198	Body	chr6:106534136-106534385	S_Shore
cg02110858	0.000558188	0.00902862	0.0666662	0.586485	0.519818	PLEC1;PLEC1;PLEC1	NM_000445;NM_201378;NM_201379	Body;Body;TSS200	chr8:145027911-145028352	Island
cg02111865	0.000487713	0.00874687	0.103945	0.716193	0.612249	YPEL5;YPEL5;YPEL5;YPEL5	NM_001127399;NM_001127401;NM_016061;NM_001127400	5'UTR;5'UTR;5'UTR;5'UTR	chr2:30369311-30370921	S_Shore
cg02114084	6.58089e-05	0.00816422	0.0748321	0.371354	0.296522	JDP2;JDP2;JDP2	NM_001135047;NM_001135048;NM_130469	TSS1500;TSS1500;TSS1500	chr14:75894308-75895469	N_Shore
cg02115302	0.000487713	0.00874687	-0.0702467	0.67784	0.748087	NSMCE1	NM_145080	Body	NA	NA
cg02115781	0.00107195	0.011334	-0.0640289	0.692879	0.756908	METTL8	NM_024770	3'UTR	NA	NA
cg02116283	0.000370637	0.00834452	0.0794463	0.6634	0.583954	NA	NA	NA	chr2:111980804-111981163	N_Shore
cg02116768	0.00132169	0.0124881	0.0935731	0.591982	0.498409	FOXK2	NM_004514	Body	chr17:80545433-80545658	N_Shore
cg02117271	0.00035385	0.00833508	0.0717662	0.723751	0.651985	ANKRD33B	NM_001164440	Body	NA	NA
cg02118562	0.00183274	0.0148511	-0.0504444	0.566738	0.617183	KALRN;KALRN	NM_001024660;NM_003947	Body;Body	NA	NA
cg02124022	0.00206646	0.0158757	0.0549162	0.409586	0.35467	NA	NA	NA	chr4:54975387-54976202	N_Shore
cg02127375	0.000370637	0.00834452	-0.054147	0.708599	0.762746	NBEA	NM_015678	Body	NA	NA
cg02127509	0.000610231	0.00924058	0.0626471	0.324455	0.261807	MYB;MYB;MYB;MYB;MYB;MYB;MYB;MYB	NM_005375;NM_001161657;NM_001161659;NM_001161658;NM_001130173;NM_001161660;NM_001161656;NM_001130172	Body;Body;Body;Body;Body;Body;Body;Body	NA	NA
cg02127888	0.00035385	0.00833508	0.0948034	0.616654	0.52185	CRAMP1L	NM_020825	Body	chr16:1660054-1665095	S_Shore
cg02131853	0.00102748	0.0111303	-0.0867713	0.57393	0.660701	TMEM156	NM_024943	TSS1500	NA	NA
cg02132667	0.00149581	0.0132863	-0.0844993	0.604394	0.688894	NA	NA	NA	NA	NA
cg02134976	0.000122073	0.00816422	0.0530845	0.421466	0.368381	C6orf132	NM_001164446	TSS200	chr6:42109904-42110361	S_Shore
cg02135245	0.00282696	0.0191066	0.0782769	0.703546	0.625269	ABR;ABR;ABR	NM_021962;NM_001092;NM_001159746	Body;Body;Body	NA	NA
cg02138331	0.000406428	0.00842707	0.105768	0.829398	0.723631	AHCY	NM_001161766	5'UTR	chr20:32890559-32891378	S_Shelf
cg02138953	0.000181571	0.00816422	0.0630982	0.823158	0.76006	NA	NA	NA	NA	NA
cg02143404	0.000696666	0.00962559	0.0951483	0.619071	0.523922	NA	NA	NA	NA	NA
cg02143778	0.000141865	0.00816422	-0.0561508	0.694235	0.750386	NA	NA	NA	chr16:576725-577927	N_Shore
cg02145310	3.85011e-05	0.00816422	0.0523542	0.651522	0.599168	ZMIZ1	NM_020338	5'UTR	NA	NA
cg02145701	0.000164594	0.00816422	0.0903973	0.617718	0.527321	BANP;BANP	NM_017869;NM_079837	Body;Body	chr16:88039616-88039904	N_Shore
cg02147592	0.000293463	0.00821322	0.0534481	0.808264	0.754816	MAP2K2	NM_030662	3'UTR	chr19:4090200-4090688	Island
cg02150262	0.000370637	0.00834452	-0.0603946	0.709256	0.769651	ROBO4	NM_019055	Body	NA	NA
cg02150910	0.000200155	0.00816422	-0.0517158	0.797912	0.849628	GZMH	NM_033423	TSS1500	NA	NA
cg02152108	0.000406428	0.00842707	0.0646599	0.230992	0.166332	RAC2	NM_002872	TSS1500	NA	NA
cg02160684	0.00149581	0.0132863	0.107838	0.773248	0.66541	TRIB1	NM_025195	Body	chr8:126444232-126444440	S_Shelf
cg02169713	4.2926e-05	0.00816422	0.0925855	0.694797	0.602212	NA	NA	NA	chr6:31650648-31651292	Island
cg02170386	1.7573e-05	0.00816422	-0.070859	0.604784	0.675643	NA	NA	NA	chr14:70316847-70317240	Island
cg02173583	2.47159e-05	0.00816422	-0.0548459	0.739157	0.794003	LOC100169752	NR_023362	Body	NA	NA
cg02175033	0.000279928	0.00817833	0.116092	0.635448	0.519356	KIAA0247	NM_014734	5'UTR	NA	NA
cg02175308	0.000510242	0.00881453	0.0622963	0.419254	0.356958	SORT1	NM_002959	TSS1500	chr1:109940074-109940894	S_Shore
cg02175321	0.000637886	0.00937416	0.0780507	0.713138	0.635087	PDGFD;PDGFD	NM_025208;NM_033135	Body;Body	NA	NA
cg02178957	0.00282696	0.0191066	0.0593129	0.639226	0.579913	NA	NA	NA	NA	NA
cg02181036	0.00132169	0.0124881	0.0909754	0.570251	0.479276	ZNRF2;MIR550-1	NM_147128;NR_030319	Body;TSS1500	chr7:30323917-30325641	S_Shelf
cg02185052	0.000231346	0.00816422	0.0500729	0.287796	0.237724	HHEX	NM_002729	Body	chr10:94451329-94451737	S_Shore
cg02185182	0.000231346	0.00816422	0.130086	0.687677	0.557591	MAD1L1;MAD1L1;MAD1L1	NM_003550;NM_001013837;NM_001013836	Body;Body;Body	chr7:2185771-2186205	N_Shore
cg02185190	0.00143558	0.0130131	0.0531288	0.690036	0.636907	SLC25A43	NM_145305	Body	chrX:118533163-118533787	S_Shore
cg02185248	0.000487713	0.00874687	0.0884791	0.341765	0.253286	RPTOR;RPTOR	NM_001163034;NM_020761	Body;Body	NA	NA
cg02187231	0.000190654	0.00816422	0.0631263	0.388145	0.325019	VAX2	NM_012476	Body	chr2:71134585-71134792	N_Shore
cg02187259	0.00190784	0.0151748	0.07602	0.728441	0.652421	FAM49A	NM_030797	5'UTR	NA	NA
cg02188225	0.00162319	0.0139092	-0.0513446	0.585829	0.637174	HLA-E	NM_005516	Body	chr6:30457369-30458175	S_Shore
cg02189597	0.000266972	0.00817622	-0.0603442	0.751794	0.812138	RORA;RORA;RORA;RORA	NM_002943;NM_134261;NM_134262;NM_134260	Body;Body;Body;Body	chr15:60883298-60885350	N_Shelf
cg02190353	0.00261632	0.0182262	0.0582259	0.751344	0.693118	SLC25A37	NM_016612	Body	NA	NA
cg02193425	8.9935e-05	0.00816422	-0.0590977	0.782007	0.841104	FAM50B	NM_012135	TSS1500	chr6:3849271-3851048	N_Shore
cg02193956	0.00293789	0.019579	0.0946534	0.711168	0.616514	MANBA	NM_005908	Body	chr4:103681836-103682348	N_Shore
cg02196805	9.46776e-05	0.00816422	-0.0518856	0.767922	0.819808	CSF2	NM_000758	1stExon	NA	NA
cg02198625	0.000637886	0.00937416	0.0659483	0.282767	0.216819	SIRPB1;SIRPB1;SIRPB1;SIRPB1;SIRPB1;SIRPB1	NM_001135844;NM_001083910;NM_001135844;NM_001083910;NM_006065;NM_006065	5'UTR;1stExon;1stExon;5'UTR;5'UTR;1stExon	NA	NA
cg02203635	0.00017289	0.00816422	0.06206	0.50925	0.44719	IQCE;IQCE	NM_001100390;NM_152558	TSS1500;TSS1500	chr7:2598550-2599203	N_Shore
cg02206980	0.000637886	0.00937416	0.0981504	0.566151	0.468001	SIRT5;SIRT5	NM_031244;NM_012241	TSS1500;TSS1500	chr6:13574438-13575110	N_Shore
cg02211519	8.9935e-05	0.00816422	-0.0702863	0.621037	0.691323	CD81	NM_004356	Body	chr11:2406711-2406927	S_Shore
cg02211741	0.000210091	0.00816422	0.0634963	0.412182	0.348686	DGKZ;DGKZ;DGKZ;DGKZ	NM_201533;NM_001105540;NM_003646;NM_201532	Body;5'UTR;Body;Body	chr11:46387905-46388535	N_Shelf
cg02212836	0.000760362	0.00987897	-0.0926008	0.469667	0.562268	LY86;LOC285780	NM_004271;NR_026970	1stExon;Body	NA	NA
cg02214623	0.00025457	0.00816422	0.0916294	0.630809	0.53918	GNB2L1	NM_006098	TSS1500	chr5:180673068-180673694	N_Shore
cg02217713	0.00460901	0.0260963	0.0629502	0.626876	0.563926	PRKAR1B;PRKAR1B;PRKAR1B;PRKAR1B;PRKAR1B;PRKAR1B	NM_001164759;NM_001164762;NM_001164758;NM_001164760;NM_001164761;NM_002735	Body;Body;Body;Body;Body;Body	chr7:644181-644461	N_Shore
cg02218324	0.000558188	0.00902862	0.0501222	0.529286	0.479164	RSPH6A;RSPH6A	NM_030785;NM_030785	1stExon;5'UTR	chr19:46318490-46319266	N_Shore
cg02223351	0.00155832	0.0135868	0.0656398	0.491994	0.426354	CDH5	NM_001795	5'UTR	NA	NA
cg02224369	9.96515e-05	0.00816422	0.0661813	0.410784	0.344603	CD59;CD59;CD59;CD59	NM_000611;NM_203330;NM_203329;NM_203331	TSS1500;TSS1500;TSS1500;TSS1500	chr11:33757476-33758122	S_Shore
cg02226192	0.000116066	0.00816422	0.121883	0.679844	0.557961	ANKRD11	NM_013275	5'UTR	NA	NA
cg02226672	0.000266972	0.00817622	0.120473	0.712008	0.591535	SMPD3	NM_018667	Body	NA	NA
cg02227879	0.000487713	0.00874687	0.120049	0.686011	0.565962	CAMK2G;CAMK2G;CAMK2G;CAMK2G;CAMK2G	NM_172173;NM_172169;NM_172170;NM_001222;NM_172171	Body;Body;Body;Body;Body	NA	NA
cg02231590	0.00397594	0.0236881	-0.0705076	0.542316	0.612824	ITM2C;ITM2C;ITM2C	NM_001012516;NM_030926;NM_001012514	Body;Body;Body	NA	NA
cg02233614	0.000829337	0.0102084	0.0636178	0.423654	0.360036	PFKFB2;PFKFB2	NM_006212;NM_001018053	5'UTR;5'UTR	chr1:207226281-207226842	S_Shore
cg02233835	0.000181571	0.00816422	-0.0551455	0.465499	0.520644	NA	NA	NA	chr16:89160018-89160706	N_Shelf
cg02234653	0.000134959	0.00816422	-0.0521614	0.812218	0.864379	AP1S3	NM_001039569	Body	NA	NA
cg02235659	0.000510242	0.00881453	0.0709394	0.664394	0.593454	CLEC3B	NM_003278	TSS1500	NA	NA
cg02235918	0.00190784	0.0151748	0.0570447	0.836491	0.779446	NA	NA	NA	NA	NA
cg02239453	0.00116617	0.0117594	-0.0532073	0.779824	0.833031	FBXO3;FBXO3	NM_012175;NM_033406	TSS1500;TSS1500	chr11:33795392-33796319	S_Shore
cg02240252	0.00143558	0.0130131	0.0622901	0.72555	0.66326	NA	NA	NA	chr17:47928266-47929357	S_Shelf
cg02241759	0.000266972	0.00817622	0.0999058	0.557187	0.457282	NR1I2;NR1I2;NR1I2	NM_033013;NM_003889;NM_022002	Body;Body;Body	chr3:119528920-119529159	N_Shore
cg02241986	0.000322357	0.00826017	-0.0617508	0.606646	0.668397	CALML3	NM_005185	TSS1500	chr10:5567122-5567828	N_Shore
cg02243061	0.000487713	0.00874687	-0.0747656	0.598338	0.673103	NA	NA	NA	NA	NA
cg02243157	0.0022369	0.0166125	0.0897053	0.813538	0.723833	NA	NA	NA	NA	NA
cg02243630	3.26549e-05	0.00816422	0.101776	0.416682	0.314906	KIAA0922;KIAA0922	NM_015196;NM_001131007	TSS1500;TSS1500	chr4:154386834-154388183	N_Shore
cg02246928	0.000242702	0.00816422	0.0597667	0.508802	0.449035	NA	NA	NA	NA	NA
cg02249390	0.0022369	0.0166125	-0.0703693	0.558	0.62837	LTB;LTB	NM_009588;NM_002341	TSS1500;TSS1500	chr6:31548436-31549277	S_Shore
cg02251243	0.000156668	0.00816422	0.0655054	0.483632	0.418126	NA	NA	NA	chr2:74211214-74212314	N_Shore
cg02251663	0.00495807	0.0274196	0.0537616	0.744505	0.690744	SPON1	NM_006108	Body	chr11:14280741-14281164	Island
cg02251850	0.00149581	0.0132863	-0.124553	0.474995	0.599548	RPTOR;RPTOR	NM_001163034;NM_020761	Body;Body	chr17:78849401-78850933	S_Shore
cg02255484	0.000307597	0.00823207	0.0741917	0.43483	0.360638	NA	NA	NA	NA	NA
cg02259081	0.000829337	0.0102084	0.0674807	0.388282	0.320801	NA	NA	NA	chr12:53267859-53268290	S_Shore
cg02259914	0.000760362	0.00987897	0.0505824	0.363828	0.313246	NA	NA	NA	NA	NA
cg02261047	0.000406428	0.00842707	0.0773019	0.367173	0.289871	NA	NA	NA	NA	NA
cg02262553	0.000865925	0.0103606	0.100447	0.615764	0.515317	NA	NA	NA	NA	NA
cg02263932	0.000210091	0.00816422	0.0700535	0.504375	0.434322	NFATC2;NFATC2;NFATC2	NM_001136021;NM_173091;NM_012340	Body;Body;Body	chr20:50108795-50109456	Island
cg02265721	0.000610231	0.00924058	0.0799202	0.800809	0.720889	NA	NA	NA	NA	NA
cg02265742	0.00317156	0.0205245	0.0814053	0.806248	0.724843	NA	NA	NA	NA	NA
cg02266731	0.00183274	0.0148511	0.075215	0.547493	0.472278	CPM	NM_001874	TSS1500	NA	NA
cg02268192	0.00683749	0.0340095	0.068968	0.553895	0.484927	RIN3	NM_024832	Body	chr14:92979726-92981228	S_Shore
cg02275530	0.000760362	0.00987897	0.0827384	0.695797	0.613058	BCAS3;BCAS3	NM_001099432;NM_017679	Body;Body	NA	NA
cg02275784	0.000370637	0.00834452	0.0910879	0.721329	0.630241	DLG2	NM_001142699	Body	NA	NA
cg02276314	0.000242702	0.00816422	0.101209	0.755792	0.654584	H6PD	NM_004285	5'UTR	NA	NA
cg02277850	0.00460901	0.0260963	0.0723095	0.533331	0.461021	NA	NA	NA	chr1:7843460-7843693	N_Shore
cg02278728	0.00126787	0.0122295	-0.0517564	0.720949	0.772706	NA	NA	NA	chr6:1599090-1599402	N_Shelf
cg02279108	0.000865925	0.0103606	0.11345	0.645556	0.532106	NA	NA	NA	chr7:156832678-156832961	S_Shelf
cg02279625	0.000583679	0.00913478	0.0604975	0.571552	0.511055	SH2D7	NM_001101404	TSS1500	NA	NA
cg02283238	0.0027198	0.0186739	-0.0594989	0.582085	0.641584	TNFAIP8;TNFAIP8	NM_001077654;NM_014350	Body;TSS1500	chr5:118691401-118691759	N_Shore
cg02286380	0.00329454	0.0210199	0.0559729	0.717258	0.661285	ARRB2;ARRB2	NM_004313;NM_199004	Body;Body	NA	NA
cg02287007	0.000210091	0.00816422	0.0954498	0.496572	0.401122	RPS6KA2;RPS6KA2	NM_021135;NM_001006932	Body;Body	NA	NA
cg02287105	9.96515e-05	0.00816422	-0.0733021	0.73309	0.806392	NA	NA	NA	chr6:32116590-32117229	N_Shore
cg02287710	0.00514128	0.0280812	0.057693	0.462119	0.404426	DIO3;MIR1247	NM_001362;NR_031649	TSS200;TSS1500	chr14:102025989-102031567	Island
cg02289903	0.00997135	0.0441147	0.0608398	0.457898	0.397058	RPS6KA2;RPS6KA2	NM_021135;NM_001006932	Body;Body	NA	NA
cg02291010	0.000370637	0.00834452	0.117282	0.765926	0.648644	CAST;CAST;CAST;CAST;CAST;CAST;CAST;CAST;CAST;CAST;CAST	NM_001750;NM_001042441;NM_173060;NM_001042444;NM_001042445;NM_001042442;NM_173061;NM_001042446;NM_173063;NM_001042440;NM_001042443	Body;Body;Body;Body;Body;Body;1stExon;Body;Body;Body;Body	NA	NA
cg02291556	0.00025457	0.00816422	0.062236	0.406838	0.344602	PDZK1IP1	NM_005764	TSS1500	NA	NA
cg02295992	0.00044537	0.00857248	-0.0748069	0.654293	0.7291	NA	NA	NA	NA	NA
cg02297541	0.00017289	0.00816422	0.0637005	0.430908	0.367208	NA	NA	NA	chr6:33181010-33181256	N_Shore
cg02297838	0.00107195	0.011334	0.0652041	0.42753	0.362326	MIR19A;MIR17HG;MIR92A1;MIR17HG;MIR20A;MIR17;MIR19B1;MIR18A	NR_029489;NR_027349;NR_029508;NR_027350;NR_029492;NR_029487;NR_029490;NR_029488	TSS1500;Body;TSS1500;Body;TSS1500;TSS1500;TSS1500;TSS1500	chr13:91999541-92001441	S_Shore
cg02299328	0.000164594	0.00816422	0.0798136	0.509217	0.429403	RAPGEFL1	NM_016339	Body	chr17:38347533-38347765	N_Shore
cg02301079	0.000696666	0.00962559	0.0728163	0.426701	0.353885	NA	NA	NA	NA	NA
cg02302089	0.000696666	0.00962559	0.0702531	0.5734	0.503147	IGF2BP3	NM_006547	Body	NA	NA
cg02304584	0.00126787	0.0122295	0.0919093	0.673341	0.581431	NA	NA	NA	chr6:31650648-31651292	Island
cg02307239	0.000337766	0.00831552	0.0601683	0.481195	0.421026	NA	NA	NA	chr4:174421347-174421559	Island
cg02307823	0.000760362	0.00987897	0.117018	0.761922	0.644904	PTEN	NM_000314	Body	NA	NA
cg02308232	0.00035385	0.00833508	0.102651	0.67623	0.573579	KDM6B	NM_001080424	TSS1500	chr17:7745066-7748420	N_Shelf
cg02309841	0.00137757	0.0127439	0.104456	0.688852	0.584396	VGLL4	NM_014667	5'UTR	chr3:11760638-11762078	N_Shelf
cg02310103	0.000266972	0.00817622	0.081847	0.489191	0.407344	CYB561D2	NM_007022	3'UTR	chr3:50387959-50388681	S_Shelf
cg02311193	6.24289e-05	0.00816422	0.101366	0.571585	0.470219	NA	NA	NA	chr17:46658948-46660003	Island
cg02315513	0.00102748	0.0111303	-0.097234	0.552565	0.649799	NA	NA	NA	NA	NA
cg02315870	0.000727877	0.0097358	-0.0822798	0.60355	0.68583	HNRNPA2B1;HNRNPA2B1	NM_031243;NM_002137	Body;Body	chr7:26239418-26242062	N_Shelf
cg02316506	0.000406428	0.00842707	0.0867237	0.604911	0.518187	ZBTB47	NM_145166	TSS1500	chr3:42695528-42696575	N_Shore
cg02318567	9.96515e-05	0.00816422	0.0538286	0.23219	0.178362	NA	NA	NA	chr16:31548737-31549184	Island
cg02320474	0.00121605	0.0119986	0.0947947	0.529809	0.435014	MAPK8IP3;MAPK8IP3	NM_001040439;NM_015133	Body;Body	NA	NA
cg02324835	0.000510242	0.00881453	-0.0679761	0.71101	0.778986	NA	NA	NA	NA	NA
cg02327530	2.33622e-05	0.00816422	0.0979347	0.476103	0.378168	C7orf51	NM_173564	3'UTR	chr7:100091180-100091598	S_Shore
cg02328326	0.00478071	0.0267457	0.0634322	0.593088	0.529655	MAP2K5;MAP2K5	NM_145160;NM_002757	Body;Body	NA	NA
cg02329430	0.00206646	0.0158757	0.059161	0.567726	0.508565	NPTN;NPTN;NPTN;NPTN	NM_012428;NM_001161364;NM_001161363;NM_017455	Body;Body;Body;Body	chr15:73925033-73925925	N_Shelf
cg02331198	0.00121605	0.0119986	0.100107	0.569043	0.468936	AIM1	NM_001624	Body	NA	NA
cg02331303	0.000583679	0.00913478	0.0953871	0.594322	0.498935	ALDH3B1;ALDH3B1;ALDH3B1;ALDH3B1;ALDH3B1	NM_000694;NM_001030010;NM_000694;NM_001030010;NM_001161473	1stExon;5'UTR;5'UTR;1stExon;5'UTR	NA	NA
cg02331830	0.00708104	0.0348263	-0.0767484	0.31964	0.396388	PLEC1;PLEC1;PLEC1;PLEC1;PLEC1;PLEC1;PLEC1;PLEC1	NM_201378;NM_201384;NM_201382;NM_201381;NM_000445;NM_201380;NM_201383;NM_201379	Body;Body;Body;Body;Body;Body;Body;Body	chr8:145008908-145009407	N_Shore
cg02339083	0.000388153	0.00838532	0.051794	0.707082	0.655288	SMC1B	NM_148674	3'UTR	NA	NA
cg02341197	0.000637886	0.00937416	0.0844089	0.607085	0.522676	C21orf62;C21orf62;C21orf62;C21orf62;C21orf62;C21orf62	NM_001162495;NM_019596;NM_001162495;NM_019596;NM_001162496;NM_001162496	5'UTR;5'UTR;1stExon;1stExon;1stExon;5'UTR	NA	NA
cg02341503	0.00025457	0.00816422	0.100385	0.619412	0.519026	ZMYND8;LOC100131496;ZMYND8;ZMYND8	NM_183048;NR_024594;NM_183047;NM_012408	Body;TSS200;Body;Body	NA	NA
cg02343275	0.000794166	0.0100308	0.0725895	0.431467	0.358878	TMEM206	NM_018252	TSS1500	chr1:212587591-212588284	S_Shore
cg02343628	0.000760362	0.00987897	0.0575831	0.632676	0.575093	NA	NA	NA	NA	NA
cg02343823	0.00149581	0.0132863	0.0555062	0.519498	0.463992	ZNF300	NM_052860	TSS200	chr5:150284385-150284635	Island
cg02346997	0.00137757	0.0127439	0.0702768	0.548748	0.478472	RETN	NM_020415	TSS200	chr19:7735081-7735456	N_Shore
cg02348449	0.000865925	0.0103606	0.109953	0.643791	0.533838	ZSCAN18;ZSCAN18	NR_027135;NM_001145542	TSS1500;TSS1500	chr19:58629309-58630241	S_Shore
cg02348462	0.000181571	0.00816422	0.0664052	0.702044	0.635639	PTBP1;PTBP1;PTBP1;PTBP1	NM_031990;NM_175847;NM_031991;NM_002819	Body;Body;Body;Body	chr19:807131-807445	Island
cg02352716	5.61481e-05	0.00816422	-0.0855457	0.704984	0.79053	NA	NA	NA	chr17:1106812-1107379	N_Shelf
cg02353048	0.000533722	0.00891919	0.0500224	0.881197	0.831174	NA	NA	NA	NA	NA
cg02354658	0.00733223	0.0356876	0.0509143	0.424934	0.37402	GLRX;GLRX	NM_001118890;NM_002064	3'UTR;3'UTR	NA	NA
cg02357336	0.000510242	0.00881453	0.0587695	0.270696	0.211927	LOC339524	NR_026989	Body	chr1:87617153-87617417	N_Shore
cg02357714	0.000266972	0.00817622	0.0534416	0.435909	0.382467	DOK3;DOK3;DOK3	NM_024872;NM_001144876;NM_001144875	Body;5'UTR;5'UTR	NA	NA
cg02360514	5.92111e-05	0.00816422	0.0734305	0.285795	0.212365	FOSB;FOSB	NM_006732;NM_001114171	Body;Body	chr19:45975848-45976262	Island
cg02365539	0.000583679	0.00913478	0.0770428	0.693852	0.616809	MAD1L1;MAD1L1;MAD1L1	NM_003550;NM_001013837;NM_001013836	Body;Body;Body	NA	NA
cg02366772	0.00282696	0.0191066	-0.0553639	0.290916	0.34628	FLJ23834	NM_152750	Body	NA	NA
cg02367921	0.00683749	0.0340095	0.0616493	0.420752	0.359103	NA	NA	NA	chr1:40505411-40506703	N_Shore
cg02368508	0.00035385	0.00833508	-0.0885752	0.595556	0.684131	TNFRSF17	NM_001192	Body	NA	NA
cg02380585	0.00155832	0.0135868	0.0866254	0.475537	0.388912	SLFN13	NM_144682	TSS1500	chr17:33776553-33776888	Island
cg02381279	7.30856e-05	0.00816422	0.113524	0.583675	0.470151	NA	NA	NA	chr19:16394450-16394662	N_Shore
cg02381853	0.000231346	0.00816422	0.0688536	0.653724	0.584871	NA	NA	NA	NA	NA
cg02382532	0.000666684	0.00949319	0.0549123	0.679896	0.624984	C6orf132	NM_001164446	TSS200	chr6:42109904-42110361	S_Shore
cg02384859	4.53122e-05	0.00816422	-0.0656461	0.795478	0.861124	ARID3B	NM_006465	Body	NA	NA
cg02386311	0.000104867	0.00816422	0.117241	0.545887	0.428645	RUNDC2A	NM_032167	Body	chr16:12070257-12070870	S_Shelf
cg02387843	0.000190654	0.00816422	-0.0598563	0.684889	0.744746	SLC2A9;SLC2A9	NM_020041;NM_001001290	Body;Body	NA	NA
cg02389040	0.000583679	0.00913478	0.0990754	0.70952	0.610445	NA	NA	NA	chr6:31650648-31651292	Island
cg02389317	0.000141865	0.00816422	-0.0688201	0.652304	0.721124	NA	NA	NA	NA	NA
cg02390637	0.00044537	0.00857248	0.0609934	0.736243	0.67525	ITPRIP	NM_033397	Body	chr10:106074965-106075368	N_Shore
cg02391509	0.000122073	0.00816422	0.0795024	0.411225	0.331723	NA	NA	NA	chr3:27765196-27765675	S_Shore
cg02392124	0.0027198	0.0186739	0.0872869	0.729884	0.642597	WAC;WAC;WAC	NM_100486;NM_016628;NR_024557	Body;Body;Body	NA	NA
cg02392882	0.00615073	0.0316458	0.0861751	0.503227	0.417052	NA	NA	NA	chr15:29033878-29034710	N_Shore
cg02393107	0.000666684	0.00949319	-0.0711989	0.58495	0.656149	NA	NA	NA	chr1:2517397-2518892	N_Shore
cg02394698	0.000829337	0.0102084	0.0598384	0.528931	0.469092	ARHGAP24	NM_001025616	Body	NA	NA
cg02399831	0.000865925	0.0103606	0.121337	0.728314	0.606977	NA	NA	NA	NA	NA
cg02402882	0.00149581	0.0132863	-0.0599332	0.615745	0.675678	NA	NA	NA	NA	NA
cg02404349	0.00116617	0.0117594	-0.0523488	0.771166	0.823515	RORA;RORA;RORA;RORA	NM_002943;NM_134261;NM_134262;NM_134260	Body;Body;Body;Body	NA	NA
cg02411995	0.000210091	0.00816422	0.0939025	0.701997	0.608094	ROGDI	NM_024589	Body	chr16:4852117-4853176	N_Shore
cg02416781	0.000181571	0.00816422	0.0661768	0.700593	0.634417	NA	NA	NA	NA	NA
cg02417427	8.9935e-05	0.00816422	0.078543	0.515965	0.437422	SERINC5	NM_178276	Body	NA	NA
cg02419321	9.96515e-05	0.00816422	0.0662937	0.284643	0.21835	ITGA5	NM_002205	Body	chr12:54811981-54812202	N_Shore
cg02420027	0.000583679	0.00913478	0.106808	0.644726	0.537918	NA	NA	NA	chr13:41634172-41636120	N_Shore
cg02421207	0.000181571	0.00816422	-0.0699342	0.63615	0.706084	NA	NA	NA	NA	NA
cg02422603	0.000727877	0.0097358	-0.0762615	0.537666	0.613927	RASA3	NM_007368	Body	NA	NA
cg02423105	0.00143558	0.0130131	-0.0786565	0.329055	0.407712	CDH26;CDH26	NM_021810;NM_177980	Body;Body	NA	NA
cg02423185	0.000279928	0.00817833	-0.0518903	0.795327	0.847217	NA	NA	NA	NA	NA
cg02423534	0.00533049	0.028791	0.05007	0.626981	0.576911	ADCY6;ADCY6	NM_015270;NM_020983	3'UTR;3'UTR	NA	NA
cg02423817	0.000266972	0.00817622	-0.0627084	0.568415	0.631123	PTPRCAP	NM_005608	Body	chr11:67203319-67203662	Island
cg02429905	0.00025457	0.00816422	0.0641058	0.472099	0.407994	PRRT1;PPT2	NM_030651;NM_138717	TSS1500;TSS1500	chr6:32121829-32122529	N_Shore
cg02430430	0.000727877	0.0097358	0.0652482	0.462545	0.397297	CCDC33	NM_025055	Body	NA	NA
cg02430584	0.000242702	0.00816422	0.0796195	0.632924	0.553304	PRKRIP1	NM_024653	3'UTR	NA	NA
cg02431562	0.00111816	0.011532	-0.079822	0.594958	0.67478	DUSP2	NM_004418	Body	chr2:96810443-96811454	N_Shore
cg02434059	0.00293789	0.019579	0.0519098	0.298911	0.247001	ADAP2	NM_018404	TSS200	chr17:29248847-29249926	N_Shore
cg02445958	0.000829337	0.0102084	0.0666007	0.795561	0.72896	NA	NA	NA	chr16:66914167-66914782	N_Shelf
cg02447620	0.000865925	0.0103606	-0.0534772	0.51176	0.565237	MAD2L1BP;MAD2L1BP	NM_001003690;NM_014628	Body;Body	chr6:43603495-43603818	S_Shore
cg02448796	3.26549e-05	0.00816422	0.0681888	0.828969	0.76078	KCNAB2;KCNAB2	NM_003636;NM_172130	Body;Body	NA	NA
cg02449461	0.000220482	0.00816422	0.0649976	0.484298	0.4193	ARRB1;ARRB1	NM_020251;NM_004041	Body;Body	chr11:75062224-75062977	N_Shore
cg02457461	5.32333e-05	0.00816422	0.10013	0.445778	0.345647	MSRA;MSRA	NM_001135670;NM_012331	Body;Body	chr8:9911629-9912633	S_Shore
cg02459569	0.000388153	0.00838532	0.0771968	0.748123	0.670926	LASS2;LASS2	NM_022075;NM_181746	5'UTR;5'UTR	chr1:150946496-150947950	N_Shore
cg02461269	0.00444284	0.0254638	0.0539005	0.430415	0.376515	NA	NA	NA	NA	NA
cg02462661	0.00017289	0.00816422	0.096529	0.607416	0.510887	STOML1	NM_004809	3'UTR	NA	NA
cg02470008	0.000128366	0.00816422	0.118188	0.552197	0.434009	IQCE;IQCE	NM_001100390;NM_152558	Body;Body	chr7:2645524-2645765	S_Shelf
cg02470874	0.000266972	0.00817622	0.0658752	0.498577	0.432702	PPM1L	NM_139245	Body	chr3:160472310-160474487	S_Shore
cg02481000	0.00169049	0.0142157	0.0874999	0.594003	0.506503	PRKCZ;PRKCZ;PRKCZ	NM_001033581;NM_001033582;NM_002744	Body;Body;Body	chr1:2082314-2082529	Island
cg02482438	0.000210091	0.00816422	-0.0622569	0.77698	0.839237	PGK2;PGK2	NM_138733;NM_138733	3'UTR;1stExon	NA	NA
cg02483101	0.000865925	0.0103606	-0.0637803	0.682108	0.745888	NA	NA	NA	NA	NA
cg02484634	0.000637886	0.00937416	-0.0541442	0.785744	0.839888	NA	NA	NA	chr7:158798591-158799434	N_Shore
cg02489202	0.000794166	0.0100308	0.0789521	0.552915	0.473963	LARS2	NM_015340	Body	NA	NA
cg02492946	0.000141865	0.00816422	0.0655281	0.582046	0.516518	ECE1	NM_001113348	Body	chr1:21671360-21672319	N_Shelf
cg02493798	0.000727877	0.0097358	0.0525826	0.519613	0.46703	ALOX12	NM_000697	Body	chr17:6898820-6900427	Island
cg02493846	0.000865925	0.0103606	0.0748783	0.494225	0.419347	LOC100132111	NR_024237	TSS1500	chr1:151810460-151811684	N_Shore
cg02494572	0.000190654	0.00816422	0.0597546	0.407693	0.347938	NA	NA	NA	chr17:46627787-46628444	N_Shelf
cg02497019	7.30856e-05	0.00816422	0.05606	0.310604	0.254544	LAMB2	NM_002292	TSS1500	NA	NA
cg02501779	0.000149096	0.00816422	0.0503312	0.4071	0.356768	CBLN4;CBLN4	NM_080617;NM_080617	5'UTR;1stExon	chr20:54578603-54580678	Island
cg02501827	0.000727877	0.0097358	0.0780327	0.444955	0.366922	USP47	NM_017944	TSS200	chr11:11863272-11864018	N_Shore
cg02505177	0.00102748	0.0111303	-0.100308	0.454666	0.554974	MGEA5;MGEA5	NM_001142434;NM_012215	Body;Body	chr10:103577394-103578256	N_Shelf
cg02506324	0.00107195	0.011334	0.0502222	0.568426	0.518204	SPTBN2	NM_006946	Body	chr11:66458783-66459123	S_Shore
cg02506984	0.000943556	0.0107472	0.0868276	0.755555	0.668727	RHEB	NM_005614	Body	chr7:151216068-151217901	N_Shelf
cg02507167	8.9935e-05	0.00816422	-0.0507118	0.657838	0.708549	BFSP2	NM_003571	Body	NA	NA
cg02507296	0.000307597	0.00823207	0.0523848	0.485644	0.43326	C10orf95	NM_024886	TSS200	chr10:104210095-104210985	S_Shore
cg02508830	0.00025457	0.00816422	0.0822444	0.492799	0.410555	FBXL13;LRRC17;FBXL13;LRRC17	NM_145032;NM_001031692;NM_001111038;NM_005824	Body;Body;Body;Body	NA	NA
cg02512860	5.32333e-05	0.00816422	0.0731241	0.663302	0.590178	CLDN15	NM_014343	1stExon	NA	NA
cg02516101	0.000322357	0.00826017	0.0712469	0.397735	0.326488	CSNK1E;CSNK1E	NM_001894;NM_152221	5'UTR;5'UTR	chr22:38712684-38713333	N_Shore
cg02516189	0.00116617	0.0117594	0.0523019	0.373652	0.32135	CARD9;CARD9;CARD9;CARD9	NM_052813;NM_052813;NM_052814;NM_052814	1stExon;5'UTR;1stExon;5'UTR	chr9:139265191-139265890	S_Shelf
cg02516957	0.000307597	0.00823207	0.0573135	0.683374	0.62606	NA	NA	NA	NA	NA
cg02517337	0.00460901	0.0260963	-0.059864	0.621128	0.680992	TSHZ2	NM_173485	Body	chr20:51589707-51590020	S_Shore
cg02519208	0.000388153	0.00838532	-0.0561361	0.534708	0.590845	CLDN16	NM_006580	TSS200	NA	NA
cg02519218	0.00126787	0.0122295	-0.0558254	0.666323	0.722148	CHFR;CHFR;CHFR;CHFR;CHFR	NM_001161345;NM_001161347;NM_018223;NM_001161346;NM_001161344	Body;Body;Body;Body;Body	NA	NA
cg02520804	0.000279928	0.00817833	0.0985033	0.692699	0.594195	FOXP1;FOXP1	NM_032682;NM_001012505	5'UTR;5'UTR	chr3:71630573-71633217	N_Shore
cg02524754	0.00162319	0.0139092	0.0560501	0.642811	0.586761	HSF2BP	NM_007031	Body	chr21:44985071-44985474	N_Shore
cg02527346	2.3373e-06	0.00816422	0.0757974	0.341418	0.265621	KLHL22	NM_032775	5'UTR	chr22:20849594-20850404	N_Shore
cg02527527	0.000406428	0.00842707	0.0770462	0.51373	0.436684	MICALL1	NM_033386	Body	chr22:38301954-38302871	S_Shore
cg02532341	0.00759126	0.036491	0.0515556	0.392739	0.341184	ATP2B2;ATP2B2	NM_001683;NM_001001331	Body;Body	chr3:10400381-10400586	N_Shore
cg02538681	0.00149581	0.0132863	0.0806481	0.787369	0.706721	ANKRD22	NM_144590	TSS200	NA	NA
cg02538772	0.000903981	0.0105461	-0.0894553	0.56711	0.656565	SND1	NM_014390	Body	NA	NA
cg02540736	7.69981e-05	0.00816422	0.0683064	0.706318	0.638012	SLC25A29;MIR345	NM_001039355;NR_029906	TSS1500;TSS200	chr14:100771820-100773673	S_Shore
cg02543850	0.000583679	0.00913478	0.0874304	0.688324	0.600894	HIPK3;HIPK3	NM_001048200;NM_005734	Body;Body	NA	NA
cg02544257	0.00111816	0.011532	-0.0818238	0.492796	0.574619	FUK	NM_145059	Body	chr16:70507026-70507246	S_Shelf
cg02549492	0.00143558	0.0130131	0.0524445	0.378798	0.326353	RHOBTB3	NM_014899	TSS1500	chr5:95066876-95067812	N_Shore
cg02549595	0.000943556	0.0107472	0.0936234	0.693712	0.600088	IRF8	NM_002163	Body	NA	NA
cg02549628	0.000865925	0.0103606	0.0611154	0.39049	0.329374	SPP1;SPP1;SPP1	NM_001040060;NM_001040058;NM_000582	TSS1500;TSS1500;TSS1500	NA	NA
cg02551743	0.000104867	0.00816422	0.0552023	0.279272	0.22407	MEIS1	NM_002398	Body	chr2:66672431-66673636	Island
cg02551745	0.00121605	0.0119986	0.116728	0.603795	0.487067	NA	NA	NA	chr3:156806688-156807069	S_Shelf
cg02552255	0.000116066	0.00816422	0.0634652	0.649597	0.586132	SLC9A4	NM_001011552	Body	NA	NA
cg02555923	0.000322357	0.00826017	0.0750243	0.414154	0.33913	NA	NA	NA	NA	NA
cg02556155	0.00017289	0.00816422	-0.0691702	0.727098	0.796268	NA	NA	NA	NA	NA
cg02556345	0.00355341	0.0220364	-0.0661611	0.3574	0.423561	PLEKHA1;PLEKHA1	NM_001001974;NM_021622	Body;Body	NA	NA
cg02560388	1.7573e-05	0.00816422	0.0542225	0.307451	0.253229	NA	NA	NA	NA	NA
cg02564061	0.000943556	0.0107472	0.0647024	0.618675	0.553972	FAM186B;FAM186B	NM_032130;NR_027450	Body;Body	NA	NA
cg02566391	0.000943556	0.0107472	-0.105008	0.532044	0.637052	IL12RB2	NM_001559	Body	NA	NA
cg02566775	0.00111816	0.011532	0.109842	0.63308	0.523238	PLAGL1;PLAGL1	NM_001080951;NM_001080955	5'UTR;5'UTR	chr6:144384894-144385888	N_Shore
cg02569115	0.00169049	0.0142157	0.0535727	0.651658	0.598085	TIMP2	NM_003255	TSS1500	chr17:76920684-76921961	S_Shore
cg02570298	0.000156668	0.00816422	-0.0609447	0.765555	0.8265	OLFM4	NM_006418	Body	NA	NA
cg02570354	0.00198572	0.0155166	0.110107	0.590733	0.480626	OSBPL10	NM_017784	Body	NA	NA
cg02571055	0.00132169	0.0124881	-0.050263	0.767226	0.817489	TULP4;TULP4	NM_020245;NM_001007466	Body;Body	NA	NA
cg02571142	0.00111816	0.011532	0.0513898	0.635047	0.583657	DKK4	NM_014420	TSS200	NA	NA
cg02571819	0.00190784	0.0151748	0.0504188	0.554075	0.503657	RILPL1	NM_178314	Body	chr12:124017593-124018994	Island
cg02573176	0.000242702	0.00816422	0.0929522	0.558235	0.465283	SLC10A5	NM_001010893	TSS1500	NA	NA
cg02573357	0.00017289	0.00816422	0.0920798	0.59096	0.49888	LAX1;LAX1	NM_001136190;NM_017773	Body;Body	NA	NA
cg02575561	0.000242702	0.00816422	-0.0539761	0.652194	0.70617	NA	NA	NA	chr9:97094626-97095058	N_Shore
cg02577963	0.000110335	0.00816422	0.0680339	0.790897	0.722863	KDM4B	NM_015015	Body	chr19:5043117-5043479	N_Shore
cg02578087	0.00107195	0.011334	-0.0873127	0.619255	0.706567	C3orf32	NM_015931	Body	NA	NA
cg02579377	0.00637253	0.0324169	0.076512	0.628495	0.551983	NA	NA	NA	chr16:85044730-85045436	S_Shelf
cg02579959	0.000903981	0.0105461	0.0852779	0.765383	0.680105	FLJ42289;FLJ42289	NR_028140;NR_028139	TSS1500;TSS200	chr15:100890242-100890494	S_Shore
cg02580045	0.000406428	0.00842707	-0.0544957	0.767421	0.821917	ANKRD13A	NM_033121	Body	NA	NA
cg02584498	0.00025457	0.00816422	0.102092	0.722192	0.6201	GREB1	NM_014668	TSS200	NA	NA
cg02584756	0.000210091	0.00816422	0.0573564	0.281182	0.223825	NA	NA	NA	chr1:43533890-43534334	N_Shore
cg02586212	0.00137757	0.0127439	-0.11345	0.400781	0.514231	RGS1;RGS1	NM_002922;NM_002922	1stExon;5'UTR	NA	NA
cg02589353	0.000696666	0.00962559	-0.051803	0.731564	0.783367	NA	NA	NA	NA	NA
cg02593884	0.000220482	0.00816422	0.118314	0.72483	0.606516	FLYWCH1;FLYWCH1	NM_020912;NM_032296	Body;Body	NA	NA
cg02596819	0.000829337	0.0102084	-0.0615138	0.366987	0.428501	USP7	NM_003470	Body	chr16:9047396-9048075	N_Shore
cg02601475	0.00169049	0.0142157	0.0824361	0.636288	0.553852	NA	NA	NA	NA	NA
cg02605461	0.000279928	0.00817833	0.0703776	0.379158	0.30878	RALY;RALY	NM_016732;NM_007367	5'UTR;5'UTR	chr20:32580799-32582502	S_Shore
cg02607972	0.00149581	0.0132863	0.0928366	0.693143	0.600306	ASXL2	NM_018263	3'UTR	NA	NA
cg02618071	0.000487713	0.00874687	0.0724245	0.649315	0.576891	NA	NA	NA	chr17:42401501-42402427	S_Shelf
cg02621376	0.000293463	0.00821322	-0.0898462	0.672092	0.761939	MCOLN2	NM_153259	Body	chr1:85462585-85463435	N_Shore
cg02621988	0.000190654	0.00816422	-0.0502603	0.304019	0.35428	PAFAH1B1	NM_000430	5'UTR	chr17:2496493-2498023	S_Shore
cg02627216	9.96515e-05	0.00816422	0.0628511	0.576072	0.513221	IGFBP4	NM_001552	TSS1500	chr17:38599270-38599524	N_Shore
cg02627227	0.00162319	0.0139092	0.0916165	0.535068	0.443451	AGPAT4	NM_020133	5'UTR	NA	NA
cg02627403	6.58089e-05	0.00816422	0.0625163	0.580533	0.518016	UNC13D	NM_199242	3'UTR	NA	NA
cg02632952	0.000307597	0.00823207	-0.0501829	0.772182	0.822365	NA	NA	NA	NA	NA
cg02633398	0.00870998	0.0401258	0.0509447	0.663929	0.612984	CBFA2T3;CBFA2T3	NM_175931;NM_005187	5'UTR;Body	chr16:88975850-88976169	N_Shore
cg02637247	6.24289e-05	0.00816422	-0.06296	0.61443	0.67739	NA	NA	NA	chr16:86528271-86529013	N_Shelf
cg02639108	0.00176031	0.0145045	0.0905621	0.771021	0.680459	NA	NA	NA	chr2:242710637-242711047	Island
cg02640147	0.00176031	0.0145045	-0.069012	0.561088	0.6301	KCNIP1;KCNIP1;KCNIP1	NM_001034837;NM_014592;NM_001034838	Body;Body;Body	NA	NA
cg02640809	0.00615073	0.0316458	0.0543977	0.372683	0.318286	NA	NA	NA	NA	NA
cg02641801	0.000696666	0.00962559	0.0860745	0.537274	0.4512	NA	NA	NA	NA	NA
cg02642117	0.000370637	0.00834452	0.0669212	0.838801	0.77188	CDKAL1	NM_017774	Body	NA	NA
cg02646515	0.000760362	0.00987897	-0.102356	0.456146	0.558502	NA	NA	NA	chr2:128165848-128166198	S_Shelf
cg02647874	0.000903981	0.0105461	0.0850821	0.685631	0.600549	SPI1;SPI1	NM_003120;NM_001080547	Body;Body	chr11:47376651-47377236	S_Shelf
cg02647929	0.000200155	0.00816422	0.0706318	0.469285	0.398653	MGRN1;MGRN1;MGRN1;MGRN1	NM_015246;NM_001142291;NM_001142290;NM_001142289	Body;Body;Body;Body	NA	NA
cg02648847	0.00025457	0.00816422	0.0907263	0.455276	0.36455	CD247;CD247	NM_198053;NM_000734	Body;Body	chr1:167408512-167409137	Island
cg02652361	7.24228e-06	0.00816422	0.0814004	0.580094	0.498693	MALAT1	NR_002819	TSS1500	chr11:65264957-65265398	N_Shore
cg02654449	0.000943556	0.0107472	0.0650871	0.387852	0.322765	NSMCE1	NM_145080	Body	NA	NA
cg02655351	0.00035385	0.00833508	0.109913	0.502302	0.392389	MEGF6	NM_001409	Body	chr1:3499902-3500470	N_Shore
cg02657505	0.00293789	0.019579	-0.0550581	0.781591	0.836649	PPM1G;PPM1G	NM_002707;NM_177983	Body;Body	chr2:27616205-27616440	N_Shelf
cg02659854	9.46776e-05	0.00816422	0.102813	0.564103	0.46129	SPATA13;SPATA13	NM_001166271;NM_153023	Body;Body	NA	NA
cg02660277	0.000181571	0.00816422	-0.0703351	0.626683	0.697019	PTPRN2;PTPRN2;PTPRN2	NM_002847;NM_130842;NM_130843	Body;Body;Body	chr7:157440024-157442721	N_Shore
cg02661764	0.00708104	0.0348263	-0.0501942	0.686894	0.737089	NA	NA	NA	NA	NA
cg02663352	2.61426e-05	0.00816422	-0.0724526	0.754127	0.826579	CD44;CD44;CD44;CD44;CD44	NM_001001389;NM_001001392;NM_000610;NM_001001390;NM_001001391	Body;Body;Body;Body;Body	NA	NA
cg02668248	0.00183274	0.0148511	-0.0673012	0.440073	0.507374	KLF2	NM_016270	Body	chr19:16435202-16438064	Island
cg02670343	0.000533722	0.00891919	0.0903333	0.826804	0.73647	EPS15;EPS15	NM_001159969;NM_001981	TSS1500;Body	NA	NA
cg02670686	0.00397594	0.0236881	0.0670965	0.408796	0.3417	CPNE2	NM_152727	TSS1500	chr16:57126044-57127110	N_Shore
cg02671333	0.00025457	0.00816422	0.0543665	0.839855	0.785489	LRFN1	NM_020862	TSS200	chr19:39804621-39805954	S_Shore
cg02671819	0.000533722	0.00891919	0.0526832	0.490871	0.438187	LOC146880;LOC146880	NR_027487;NR_026899	TSS1500;TSS1500	chr17:62774366-62777797	S_Shore
cg02673417	0.00572758	0.0301766	0.0608013	0.505443	0.444642	MAP3K5	NM_005923	Body	NA	NA
cg02675179	0.000164594	0.00816422	0.0508889	0.754001	0.703112	ACSM1	NM_052956	Body	NA	NA
cg02676052	0.000829337	0.0102084	-0.0608088	0.627626	0.688435	LCP2	NM_005565	TSS1500	NA	NA
cg02678305	0.000533722	0.00891919	-0.0769586	0.626914	0.703873	HLA-E	NM_005516	Body	chr6:30457369-30458175	S_Shelf
cg02680909	0.000943556	0.0107472	-0.0536161	0.698765	0.752381	MOCS1;MOCS1	NR_033233;NM_001075098	Body;Body	chr6:39901852-39902299	N_Shelf
cg02681442	0.000727877	0.0097358	0.0557112	0.243304	0.187592	FOXG1	NM_005249	TSS1500	chr14:29236835-29237832	N_Shore
cg02685484	0.00111816	0.011532	-0.0549015	0.576	0.630902	PTPRCAP	NM_005608	Body	chr11:67203319-67203662	Island
cg02687026	0.000128366	0.00816422	-0.0590358	0.590851	0.649887	FAM92B	NM_198491	Body	NA	NA
cg02688118	0.00190784	0.0151748	0.0858452	0.69796	0.612114	NA	NA	NA	chr13:114914536-114914753	S_Shelf
cg02690256	7.30856e-05	0.00816422	0.054702	0.612292	0.55759	PDIA6	NM_005742	TSS1500	chr2:10952402-10953384	S_Shore
cg02693002	0.00169049	0.0142157	0.0510158	0.308644	0.257628	OAT	NM_000274	5'UTR	chr10:126106818-126107862	N_Shore
cg02694489	0.000220482	0.00816422	0.0585513	0.236612	0.178061	CHRNB1	NM_000747	TSS200	chr17:7348274-7348830	Island
cg02696067	0.00176031	0.0145045	-0.0650804	0.683445	0.748525	DDR1;DDR1	NM_001954;NM_013993	TSS1500;TSS1500	chr6:30852102-30852676	N_Shore
cg02696428	0.00042549	0.0084872	-0.0649031	0.586518	0.651422	LCP1	NM_002298	5'UTR	NA	NA
cg02705958	0.00305272	0.0200528	0.0638924	0.611852	0.547959	NA	NA	NA	NA	NA
cg02710015	0.000727877	0.0097358	0.0603425	0.522953	0.46261	KIAA0748;KIAA0748	NM_001098815;NM_001136030	Body;Body	NA	NA
cg02717454	0.000128366	0.00816422	0.0988606	0.412722	0.313862	CREBBP;CREBBP	NM_001079846;NM_004380	Body;Body	chr16:3929483-3929769	N_Shore
cg02719954	0.00317156	0.0205245	0.0514028	0.826209	0.774806	NA	NA	NA	NA	NA
cg02722808	0.00107195	0.011334	0.0574213	0.769541	0.712119	SH3PXD2A	NM_014631	Body	NA	NA
cg02726291	0.000322357	0.00826017	0.0929566	0.547665	0.454709	GP9	NM_000174	TSS200	NA	NA
cg02730804	0.00261632	0.0182262	-0.0556601	0.728716	0.784376	GRAMD3;GRAMD3;GRAMD3;GRAMD3;GRAMD3	NM_001146321;NM_001146320;NM_001146322;NM_001146319;NM_023927	Body;5'UTR;TSS1500;Body;Body	NA	NA
cg02732164	0.00183274	0.0148511	-0.0615144	0.669557	0.731071	NA	NA	NA	chr7:6865701-6866094	S_Shelf
cg02734358	0.00355341	0.0220364	-0.0621349	0.319267	0.381402	GPRIN3	NM_198281	5'UTR	chr4:90228714-90229010	N_Shore
cg02736016	0.000242702	0.00816422	0.0898695	0.49895	0.40908	WNK1	NM_018979	Body	NA	NA
cg02736746	0.00116617	0.0117594	0.0590809	0.715536	0.656455	PLXNA2	NM_025179	Body	NA	NA
cg02737554	0.000487713	0.00874687	-0.0513188	0.769672	0.820991	NA	NA	NA	NA	NA
cg02740606	0.00785834	0.0373806	-0.0530198	0.674407	0.727426	CORO1B;CORO1B;PTPRCAP	NM_001018070;NM_020441;NM_005608	Body;Body;TSS1500	chr11:67203319-67203662	S_Shelf
cg02743674	0.000220482	0.00816422	-0.0569738	0.566767	0.623741	TRPM5	NM_014555	Body	chr11:2435295-2436651	N_Shore
cg02743878	0.000164594	0.00816422	0.0757318	0.481233	0.405501	DHRS9;DHRS9;DHRS9;DHRS9	NM_001142271;NM_005771;NM_199204;NM_001142270	TSS1500;5'UTR;5'UTR;5'UTR	NA	NA
cg02744216	5.04598e-05	0.00816422	-0.0564952	0.728619	0.785114	NA	NA	NA	NA	NA
cg02747254	0.000220482	0.00816422	0.0848272	0.569116	0.484289	KCTD13	NM_178863	TSS1500	chr16:29937038-29937761	S_Shore
cg02749463	0.000266972	0.00817622	0.0819751	0.547086	0.465111	HOXB3	NM_002146	5'UTR	NA	NA
cg02750743	0.000307597	0.00823207	0.0975602	0.722221	0.62466	TESC;TESC;TESC	NR_031766;NM_017899;NM_001168325	Body;Body;Body	chr12:117476810-117477106	S_Shore
cg02754084	0.00111816	0.011532	-0.0582609	0.475055	0.533316	TPH2	NM_173353	Body	NA	NA
cg02757516	0.00111816	0.011532	-0.0605166	0.684002	0.744519	GPR123	NM_001083909	Body	chr10:134918755-134918975	S_Shelf
cg02758236	0.000156668	0.00816422	0.0937109	0.35309	0.259379	FLI1	NM_001167681	TSS1500	chr11:128562671-128565011	N_Shore
cg02768785	0.000210091	0.00816422	0.0736272	0.460843	0.387216	CD3EAP;ERCC1;ERCC1	NM_012099;NM_001983;NM_001166049	3'UTR;Body;Body	chr19:45909062-45910124	S_Shelf
cg02769705	0.000903981	0.0105461	0.138551	0.673857	0.535306	TMEM183B;TMEM183A	NM_001079809;NM_138391	TSS1500;TSS1500	chr1:202976328-202977028	N_Shore
cg02769743	0.000865925	0.0103606	0.0676777	0.841475	0.773797	TMEM201	NM_001130924	Body	chr1:9670617-9670868	N_Shelf
cg02770745	0.000583679	0.00913478	0.110127	0.755922	0.645794	STIM1	NM_003156	Body	NA	NA
cg02770857	0.00107195	0.011334	0.0584642	0.364251	0.305787	MSI2;MSI2	NM_138962;NM_170721	Body;Body	NA	NA
cg02772509	0.000666684	0.00949319	0.0583836	0.3078	0.249416	NA	NA	NA	NA	NA
cg02776283	0.000322357	0.00826017	0.0832375	0.404944	0.321707	ABCB6	NM_005689	3'UTR	chr2:220071305-220071759	S_Shelf
cg02778609	0.00572758	0.0301766	-0.0679306	0.47872	0.546651	UBFD1;EARS2;EARS2	NM_019116;NR_003501;NM_001083614	TSS1500;Body;Body	chr16:23568398-23569488	N_Shore
cg02782634	0.00121605	0.0119986	-0.0803216	0.676459	0.756781	TMEM49	NM_030938	Body	NA	NA
cg02786368	8.9935e-05	0.00816422	0.0537113	0.778643	0.724932	ORC2L	NM_006190	5'UTR	chr2:201828015-201828514	N_Shelf
cg02789394	0.000829337	0.0102084	-0.0907687	0.665673	0.756442	FYN	NM_002037	5'UTR	chr6:112193835-112194854	N_Shelf
cg02790691	0.000727877	0.0097358	0.0542748	0.837552	0.783277	DTNA;DTNA;DTNA;DTNA;DTNA	NM_001128175;NM_032978;NM_001392;NM_032979;NM_032975	5'UTR;TSS1500;5'UTR;5'UTR;5'UTR	NA	NA
cg02792780	0.000231346	0.00816422	0.0587542	0.424582	0.365828	STAB1	NM_015136	TSS200	NA	NA
cg02795981	0.00116617	0.0117594	-0.074571	0.672078	0.746649	ZMIZ1	NM_020338	Body	NA	NA
cg02796279	0.00169049	0.0142157	0.102949	0.699946	0.596997	NA	NA	NA	NA	NA
cg02797539	0.000903981	0.0105461	0.0816546	0.518058	0.436403	RAB37;RAB37;RAB37;RAB37	NM_001006638;NM_175738;NM_001163990;NM_001163989	Body;Body;Body;Body	chr17:72744428-72745952	N_Shelf
cg02799411	0.00116617	0.0117594	0.0846133	0.579	0.494387	ITPR1;ITPR1;ITPR1;EGOT	NM_002222;NM_001099952;NM_001168272;NR_004428	Body;Body;Body;TSS1500	NA	NA
cg02802072	0.000134959	0.00816422	0.0795056	0.495249	0.415743	SLC38A10;SLC38A10	NM_001037984;NM_138570	Body;Body	NA	NA
cg02806156	0.00042549	0.0084872	0.117373	0.727961	0.610588	NA	NA	NA	NA	NA
cg02806733	0.00317156	0.0205245	0.060994	0.388336	0.327342	ITM2C;ITM2C;ITM2C	NM_001012516;NM_030926;NM_001012514	Body;Body;Body	chr2:231729631-231730821	S_Shore
cg02807882	0.00155832	0.0135868	-0.0508074	0.753736	0.804544	TPD52L1;TPD52L1;TPD52L1;TPD52L1	NM_001003395;NM_003287;NM_001003397;NM_001003396	5'UTR;Body;Body;Body	NA	NA
cg02808240	0.00183274	0.0148511	0.0976073	0.614639	0.517031	C6orf10	NM_006781	Body	NA	NA
cg02812482	0.000865925	0.0103606	0.0648491	0.378443	0.313593	NA	NA	NA	chr19:13975668-13976918	N_Shore
cg02812809	0.00017289	0.00816422	0.0706261	0.737058	0.666432	RINL	NM_198445	Body	chr19:39359916-39361160	S_Shore
cg02814118	0.000583679	0.00913478	0.0761524	0.472852	0.3967	CMIP;CMIP	NM_030629;NM_198390	TSS200;Body	NA	NA
cg02814805	6.93586e-05	0.00816422	0.101899	0.477927	0.376028	DIRC2	NM_032839	Body	chr3:122512485-122512798	S_Shore
cg02816425	0.00107195	0.011334	0.0626678	0.86888	0.806212	PLEKHA7	NM_175058	3'UTR	NA	NA
cg02819992	8.11046e-05	0.00816422	0.0790728	0.444896	0.365823	NA	NA	NA	NA	NA
cg02824029	0.000666684	0.00949319	0.0805753	0.658601	0.578026	GABBR1;GABBR1;GABBR1	NM_021904;NM_021903;NM_001470	3'UTR;3'UTR;3'UTR	NA	NA
cg02827278	0.000322357	0.00826017	-0.075107	0.663637	0.738744	ORAI1	NM_032790	TSS1500	chr12:122064176-122065142	N_Shore
cg02828687	6.58089e-05	0.00816422	-0.0674054	0.684106	0.751512	C21orf29	NM_144991	Body	chr21:45926531-45926754	N_Shore
cg02830749	0.00155832	0.0135868	0.102959	0.666007	0.563048	KIAA0922;KIAA0922	NM_015196;NM_001131007	Body;Body	NA	NA
cg02832357	0.000533722	0.00891919	0.0847417	0.403306	0.318564	STAT5B	NM_012448	TSS1500	chr17:40427951-40429036	S_Shore
cg02832512	0.000610231	0.00924058	0.112111	0.728086	0.615975	FLJ22536	NR_015410	Body	NA	NA
cg02835421	0.000149096	0.00816422	0.0599731	0.336259	0.276286	IPO13	NM_014652	TSS1500	chr1:44412073-44412804	N_Shore
cg02835756	0.000200155	0.00816422	-0.0646777	0.688134	0.752812	NA	NA	NA	chr6:41438062-41438594	S_Shelf
cg02836135	0.00132169	0.0124881	-0.0798184	0.579001	0.658819	SCML4	NM_198081	Body	NA	NA
cg02839351	0.000134959	0.00816422	0.0830064	0.729243	0.646237	HDGF2;HDGF2	NM_032631;NM_001001520	Body;Body	chr19:4472119-4473123	S_Shore
cg02842382	0.00660138	0.0332296	0.0708899	0.547168	0.476278	HIBADH	NM_152740	Body	NA	NA
cg02844899	0.000388153	0.00838532	0.0821432	0.564855	0.482712	TTC7A	NM_020458	Body	NA	NA
cg02847588	0.00261632	0.0182262	0.0657622	0.582986	0.517224	NA	NA	NA	chr1:8271996-8272202	Island
cg02849507	0.00251639	0.0177964	0.0540025	0.502525	0.448523	NA	NA	NA	NA	NA
cg02850815	0.000583679	0.00913478	0.102702	0.732786	0.630083	SCRIB;SCRIB;MIR937	NM_015356;NM_182706;NR_030633	Body;Body;TSS1500	chr8:144897283-144898354	N_Shore
cg02852407	8.9935e-05	0.00816422	0.0911013	0.49853	0.407429	CD34;CD34	NM_001773;NM_001025109	TSS1500;TSS1500	chr1:208084098-208084513	S_Shore
cg02852791	0.00143558	0.0130131	0.0540377	0.519312	0.465274	WDR90	NM_145294	Body	chr16:711065-711414	N_Shore
cg02853355	0.000727877	0.0097358	0.107114	0.721257	0.614143	FAM92B	NM_198491	3'UTR	NA	NA
cg02854313	0.00282696	0.0191066	0.0798959	0.663127	0.583231	CSGALNACT1;CSGALNACT1;CSGALNACT1	NM_001130518;NR_024040;NM_018371	5'UTR;Body;5'UTR	NA	NA
cg02854972	9.96515e-05	0.00816422	-0.0727879	0.694168	0.766956	NA	NA	NA	NA	NA
cg02855778	0.000865925	0.0103606	-0.0504297	0.429401	0.479831	PTPRN2;PTPRN2;PTPRN2	NM_002847;NM_130842;NM_130843	Body;Body;Body	NA	NA
cg02856190	0.00121605	0.0119986	0.0896458	0.663385	0.573739	FUT4;FUT4	NM_002033;NM_002033	1stExon;3'UTR	chr11:94276894-94278913	S_Shelf
cg02856420	0.000116066	0.00816422	0.0915374	0.432437	0.3409	CUX1;CUX1;CUX1	NM_181500;NM_181552;NM_001913	Body;Body;Body	NA	NA
cg02856842	0.00116617	0.0117594	0.0547176	0.731891	0.677174	SH3BP5L	NM_030645	3'UTR	chr1:249106095-249106517	N_Shore
cg02859516	0.00017289	0.00816422	0.0728323	0.35261	0.279777	ELOVL6;ELOVL6	NM_024090;NM_001130721	Body;Body	NA	NA
cg02862467	0.00169049	0.0142157	0.0742465	0.705861	0.631614	UBR4	NM_020765	Body	NA	NA
cg02863947	0.000388153	0.00838532	0.118061	0.661716	0.543655	NR1I2;NR1I2	NM_003889;NM_033013	TSS200;TSS200	NA	NA
cg02867514	0.000406428	0.00842707	-0.0560281	0.638018	0.694046	CCL5;CCL5	NM_002985;NM_002985	1stExon;5'UTR	NA	NA
cg02867735	0.00107195	0.011334	-0.0765686	0.674113	0.750681	NA	NA	NA	NA	NA
cg02868976	0.000231346	0.00816422	0.0622979	0.270907	0.208609	ITSN2;ITSN2;ITSN2	NM_147152;NM_019595;NM_006277	5'UTR;5'UTR;5'UTR	chr2:24582620-24583611	N_Shore
cg02871021	0.00042549	0.0084872	-0.0510735	0.738093	0.789167	MRVI1;MRVI1;MRVI1	NM_001100167;NM_001100163;NM_130385	TSS1500;TSS200;TSS200	NA	NA
cg02872868	0.000865925	0.0103606	-0.0519154	0.588396	0.640311	SORBS2;SORBS2;SORBS2;SORBS2;SORBS2;SORBS2;SORBS2;SORBS2	NM_001145670;NM_001145673;NM_001145671;NM_001145675;NM_003603;NM_021069;NM_001145672;NM_001145674	Body;Body;Body;Body;Body;Body;Body;Body	NA	NA
cg02873991	0.00841748	0.0391846	-0.056817	0.465294	0.522111	C12orf77	NM_001101339	TSS1500	NA	NA
cg02879453	0.00111816	0.011532	0.0537519	0.774265	0.720513	ADCY7	NM_001114	TSS200	NA	NA
cg02880508	0.000149096	0.00816422	0.054578	0.822778	0.7682	UNC13D	NM_199242	Body	NA	NA
cg02886033	0.000242702	0.00816422	0.056575	0.325948	0.269373	NA	NA	NA	chr7:27208871-27209616	N_Shore
cg02886077	3.64517e-05	0.00816422	0.0865062	0.331054	0.244548	FRYL	NM_015030	5'UTR	chr4:48781331-48782339	N_Shore
cg02886761	2.08602e-05	0.00816422	0.0618322	0.839356	0.777524	NA	NA	NA	chr19:675671-675881	N_Shelf
cg02889774	0.000190654	0.00816422	0.107602	0.669791	0.562189	XPO7;XPO7;XPO7	NM_001100162;NM_001100161;NM_015024	Body;Body;Body	NA	NA
cg02889973	0.00383035	0.0231264	0.0583736	0.612475	0.554102	NA	NA	NA	NA	NA
cg02891153	0.000533722	0.00891919	0.0625667	0.385513	0.322946	LOC100128822	NR_027387	TSS1500	chr7:152161034-152162113	N_Shore
cg02891579	0.00025457	0.00816422	0.0744815	0.463101	0.38862	KAZALD1	NM_030929	Body	chr10:102820488-102822874	S_Shore
cg02895698	0.0103107	0.0451747	-0.0611027	0.259121	0.320224	ITFG3	NM_032039	5'UTR	NA	NA
cg02895724	0.000487713	0.00874687	-0.0576363	0.730159	0.787795	MEX3C	NM_016626	Body	chr18:48722530-48723760	N_Shelf
cg02902975	0.000943556	0.0107472	0.0573891	0.445708	0.388319	LRRC36;KCTD19	NM_018296;NM_001100915	TSS1500;Body	NA	NA
cg02907098	0.00183274	0.0148511	0.0578863	0.351076	0.29319	ANO2	NM_020373	Body	NA	NA
cg02912316	0.000116066	0.00816422	0.0768823	0.623897	0.547015	NA	NA	NA	NA	NA
cg02912371	0.000220482	0.00816422	-0.0711936	0.68298	0.754174	SLC26A9;SLC26A9	NM_052934;NM_134325	TSS1500;TSS1500	NA	NA
cg02916283	0.000583679	0.00913478	-0.0734413	0.523149	0.596591	NA	NA	NA	chr14:90085365-90085711	S_Shelf
cg02916418	0.000727877	0.0097358	0.0811196	0.78126	0.70014	PGD	NM_002631	3'UTR	NA	NA
cg02916962	0.000533722	0.00891919	0.0780682	0.399285	0.321216	NA	NA	NA	chr2:157176251-157177346	S_Shelf
cg02919090	0.00132169	0.0124881	-0.0938037	0.526938	0.620741	DAPK2	NM_014326	Body	NA	NA
cg02920600	0.000696666	0.00962559	-0.0559163	0.668064	0.72398	DGKI	NM_004717	Body	NA	NA
cg02921623	0.000487713	0.00874687	-0.0698204	0.245117	0.314937	NA	NA	NA	chr10:105253191-105254428	N_Shelf
cg02922776	0.000200155	0.00816422	0.128784	0.601567	0.472783	NA	NA	NA	NA	NA
cg02923224	0.00111816	0.011532	-0.080699	0.592216	0.672915	FHIT;FHIT	NM_001166243;NM_002012	Body;Body	NA	NA
cg02924234	0.000533722	0.00891919	-0.0655972	0.662013	0.72761	NA	NA	NA	chr2:420051-421142	Island
cg02927074	5.61481e-05	0.00816422	-0.0512397	0.588613	0.639853	ARNT2	NM_014862	Body	NA	NA
cg02927448	0.000558188	0.00902862	0.0735185	0.54455	0.471032	UHRF1BP1L;UHRF1BP1L	NM_001006947;NM_015054	Body;Body	chr12:100535916-100536620	N_Shelf
cg02927682	0.000134959	0.00816422	0.109243	0.623625	0.514382	SSBP3;SSBP3;SSBP3	NM_001009955;NM_018070;NM_145716	Body;Body;Body	NA	NA
cg02928345	0.00198572	0.0155166	0.0567128	0.598718	0.542006	NA	NA	NA	NA	NA
cg02930667	0.000984705	0.0109267	0.0552008	0.338995	0.283794	CYP27A1	NM_000784	Body	NA	NA
cg02930866	0.00478071	0.0267457	0.0654561	0.389712	0.324256	EAF1	NM_033083	3'UTR	NA	NA
cg02931058	0.000210091	0.00816422	-0.0596277	0.576195	0.635823	KLHL30	NM_198582	TSS200	chr2:239048071-239048454	N_Shore
cg02932321	3.85011e-05	0.00816422	-0.0677293	0.582289	0.650019	DEFA6	NM_001926	1stExon	NA	NA
cg02933639	0.000406428	0.00842707	0.0659522	0.547618	0.481665	SH3TC1	NM_018986	Body	NA	NA
cg02935097	0.000122073	0.00816422	-0.0607483	0.798351	0.8591	BRDT	NM_207189	TSS200	chr1:92414718-92414986	Island
cg02936049	0.000829337	0.0102084	0.0528484	0.673779	0.620931	ZBTB38	NM_001080412	5'UTR	NA	NA
cg02938045	0.00102748	0.0111303	0.0578873	0.854099	0.796211	ABCC11;ABCC11;ABCC11	NM_145186;NM_032583;NM_033151	Body;Body;Body	NA	NA
cg02940147	0.00215016	0.016232	0.0818654	0.524152	0.442286	ROBO3	NM_022370	Body	chr11:124745909-124746773	S_Shore
cg02942825	0.000134959	0.00816422	0.0679729	0.636883	0.56891	GIPR	NM_000164	3'UTR	chr19:46184799-46185136	S_Shore
cg02944312	4.53122e-05	0.00816422	-0.0516729	0.747002	0.798675	NA	NA	NA	NA	NA
cg02944617	0.000388153	0.00838532	0.0771034	0.500715	0.423611	ZFPM1	NM_153813	Body	chr16:88569267-88569491	N_Shelf
cg02949111	0.00251639	0.0177964	0.0545217	0.649367	0.594845	NARFL	NM_022493	Body	chr16:787070-787327	S_Shore
cg02956499	0.000829337	0.0102084	-0.0746761	0.668488	0.743164	TET3	NM_144993	Body	NA	NA
cg02956699	0.000141865	0.00816422	0.070246	0.472077	0.401831	PTPRN2;PTPRN2;PTPRN2	NM_002847;NM_130842;NM_130843	Body;Body;Body	NA	NA
cg02960716	0.00137757	0.0127439	0.05465	0.837508	0.782858	NCRNA00171	NR_026751	Body	NA	NA
cg02961101	0.00708104	0.0348263	0.0637102	0.503196	0.439486	NA	NA	NA	chr16:48530535-48530809	S_Shelf
cg02962602	0.000865925	0.0103606	-0.0526387	0.452786	0.505425	CCDC57	NM_198082	TSS1500	chr17:80170322-80171302	S_Shore
cg02964555	0.000220482	0.00816422	0.0684444	0.52613	0.457686	NR4A2	NM_006186	Body	chr2:157184389-157184632	Island
cg02965092	0.000231346	0.00816422	-0.0592109	0.707831	0.767042	TPH2	NM_173353	Body	NA	NA
cg02976309	0.00111816	0.011532	0.0617655	0.251238	0.189472	TRAM2	NM_012288	Body	chr6:52441269-52441793	Island
cg02976843	0.0022369	0.0166125	0.0739991	0.706009	0.63201	RAP1GAP2;RAP1GAP2	NM_015085;NM_001100398	Body;Body	NA	NA
cg02977524	0.00044537	0.00857248	0.073343	0.671082	0.597738	NA	NA	NA	chr1:234744276-234747024	S_Shore
cg02977575	0.000533722	0.00891919	0.058169	0.520014	0.461845	MEX3A	NM_001093725	Body	chr1:156046343-156047384	Island
cg02979487	0.000156668	0.00816422	0.0913818	0.460149	0.368767	AFF1;AFF1	NM_001166693;NM_005935	Body;Body	NA	NA
cg02980075	1.102e-05	0.00816422	0.0540924	0.360645	0.306553	RUNDC1;AARSD1;AARSD1;AARSD1;AARSD1;AARSD1	NM_173079;NM_025267;NM_025267;NM_001142654;NM_001142653;NM_001136042	TSS1500;5'UTR;1stExon;Body;Body;Body	chr17:41132462-41133367	N_Shore
cg02980566	0.000190654	0.00816422	0.0922688	0.489547	0.397278	NA	NA	NA	chr17:21414724-21415547	N_Shelf
cg02981078	0.000903981	0.0105461	-0.0650272	0.705302	0.770329	C12orf29	NM_001009894	TSS1500	chr12:88429105-88429606	N_Shore
cg02985240	0.0022369	0.0166125	-0.0681331	0.601745	0.669878	ARID4B;ARID4B	NM_031371;NM_016374	Body;Body	NA	NA
cg02988727	0.000666684	0.00949319	0.0784553	0.46742	0.388965	ZNF219;C14orf176;ZNF219;ZNF219	NM_001102454;NM_001146683;NM_001101672;NM_016423	5'UTR;5'UTR;TSS1500;TSS1500	chr14:21566540-21566822	S_Shore
cg02989940	0.00162319	0.0139092	-0.0558527	0.769246	0.825099	AHSP;AHSP	NM_016633;NM_016633	5'UTR;1stExon	NA	NA
cg02990302	0.000727877	0.0097358	0.0886178	0.612988	0.52437	C16orf80	NM_013242	Body	NA	NA
cg02994349	0.000134959	0.00816422	0.0657936	0.301324	0.235531	SGIP1	NM_032291	TSS200	chr1:66998728-66999060	S_Shore
cg02999224	0.000794166	0.0100308	0.0971893	0.654906	0.557717	SLC7A7;SLC7A7;SLC7A7;SLC7A7	NM_003982;NM_003982;NM_001126106;NM_001126105	5'UTR;1stExon;5'UTR;5'UTR	NA	NA
cg03000846	5.04598e-05	0.00816422	0.0556211	0.565682	0.510061	RAC3	NM_005052	Body	chr17:79987983-79990315	Island
cg03000848	2.61426e-05	0.00816422	-0.0860652	0.683766	0.769832	AXIN1;AXIN1	NM_003502;NM_181050	Body;Body	NA	NA
cg03002526	0.000337766	0.00831552	-0.0792896	0.694888	0.774177	HACE1	NM_020771	Body	NA	NA
cg03004350	0.00155832	0.0135868	0.054449	0.578324	0.523875	PRTN3	NM_002777	Body	chr19:847898-848129	Island
cg03005293	0.000610231	0.00924058	0.0922607	0.500686	0.408426	RORC	NM_005060	TSS1500	NA	NA
cg03008584	0.00176031	0.0145045	0.0546298	0.808834	0.754204	SHPRH;SHPRH	NM_173082;NM_001042683	5'UTR;5'UTR	chr6:146284795-146285701	N_Shore
cg03012280	0.0103107	0.0451747	0.0556697	0.842509	0.78684	ZFYVE19;DNAJC17	NM_001077268;NM_018163	TSS1500;Body	chr15:41099243-41099878	N_Shore
cg03014241	0.00176031	0.0145045	-0.080314	0.604051	0.684365	SOCS1	NM_003745	3'UTR	chr16:11348541-11350803	Island
cg03014427	3.0898e-05	0.00816422	0.0633068	0.62088	0.557573	PRPF39	NM_017922	TSS1500	chr14:45553161-45553421	N_Shore
cg03015672	0.000760362	0.00987897	-0.0503204	0.806189	0.856509	ARHGAP12	NM_018287	5'UTR	chr10:32216901-32217102	N_Shore
cg03022510	0.000406428	0.00842707	0.0975963	0.628985	0.531389	NA	NA	NA	NA	NA
cg03026004	0.000487713	0.00874687	-0.0505727	0.708047	0.75862	ARHGAP28;ARHGAP28	NM_030672;NM_001010000	TSS1500;TSS1500	NA	NA
cg03027227	0.000110335	0.00816422	0.0630694	0.233082	0.170013	CTNNA2;CTNNA2	NM_004389;NM_001164883	Body;Body	NA	NA
cg03035167	0.000696666	0.00962559	-0.0638243	0.618361	0.682185	SPATS2L;SPATS2L;SPATS2L;SPATS2L	NM_001100422;NM_015535;NM_001100424;NM_001100423	Body;Body;Body;Body	NA	NA
cg03036214	0.00025457	0.00816422	0.0824472	0.623011	0.540564	CA12;CA12	NM_001218;NM_206925	Body;Body	NA	NA
cg03038262	0.000293463	0.00821322	-0.102655	0.425165	0.527821	IFITM1	NM_003641	3'UTR	chr11:315739-316539	N_Shore
cg03040622	7.30856e-05	0.00816422	0.0593285	0.502974	0.443646	MIR589;FBXL18	NR_030318;NM_024963	TSS1500;Body	chr7:5539957-5541567	N_Shelf
cg03041920	1.47756e-05	0.00816422	0.0608678	0.197214	0.136346	CLYBL	NM_206808	Body	chr13:100310204-100310446	Island
cg03042477	0.00305272	0.0200528	0.0628006	0.492835	0.430034	ARMC5;ARMC5	NM_024742;NM_001105247	Body;Body	chr16:31469982-31471302	S_Shore
cg03045620	0.00149581	0.0132863	0.055043	0.634186	0.579143	SLC44A4	NM_025257	TSS200	NA	NA
cg03047059	0.000110335	0.00816422	-0.0857381	0.641226	0.726964	HHAT;HHAT;HHAT;HHAT;HHAT;HHAT	NM_001170580;NM_001170588;NM_018194;NM_001122834;NM_001170587;NM_001170564	Body;Body;Body;Body;Body;Body	NA	NA
cg03049501	0.000370637	0.00834452	-0.0524363	0.688577	0.741014	NA	NA	NA	chr16:55090617-55090947	N_Shelf
cg03051392	0.000370637	0.00834452	0.0758663	0.603737	0.527871	HYAL2;HYAL2;HYAL2	NM_003773;NM_003773;NM_033158	5'UTR;1stExon;TSS1500	chr3:50358378-50359606	S_Shore
cg03052078	0.000984705	0.0109267	0.0888301	0.651928	0.563098	STXBP5;STXBP5	NM_001127715;NM_139244	Body;Body	chr6:147525374-147525848	S_Shore
cg03054277	0.000696666	0.00962559	-0.0510404	0.73025	0.781291	OBSCN;OBSCN	NM_052843;NM_001098623	Body;Body	chr1:228399471-228402037	Island
cg03055520	0.000533722	0.00891919	0.0680786	0.4256	0.357521	SORL1	NM_003105	Body	NA	NA
cg03055671	0.000794166	0.0100308	-0.110753	0.361152	0.471906	TNFSF10	NM_003810	Body	NA	NA
cg03056494	0.000903981	0.0105461	0.085869	0.524439	0.43857	NA	NA	NA	NA	NA
cg03062454	0.000156668	0.00816422	0.0771645	0.601888	0.524723	RNF160	NM_015565	Body	chr21:30364965-30365342	N_Shelf
cg03064100	0.000200155	0.00816422	-0.105241	0.604545	0.709785	NA	NA	NA	NA	NA
cg03065107	0.00111816	0.011532	-0.0570216	0.656543	0.713564	NA	NA	NA	NA	NA
cg03065503	0.00162319	0.0139092	-0.0667656	0.720751	0.787517	STX18	NM_016930	Body	NA	NA
cg03066323	0.000533722	0.00891919	0.0780149	0.736365	0.65835	PILRA;PILRA;PILRA	NM_178273;NM_178272;NM_013439	TSS1500;TSS1500;TSS1500	NA	NA
cg03068068	0.00044537	0.00857248	-0.0921815	0.506408	0.59859	ZBTB32	NM_014383	TSS1500	chr19:36207084-36209691	N_Shelf
cg03069204	0.00132169	0.0124881	0.0504009	0.221	0.170599	NA	NA	NA	NA	NA
cg03072035	0.000322357	0.00826017	0.119036	0.683545	0.564509	NA	NA	NA	chr10:73078857-73079181	N_Shelf
cg03073000	0.000141865	0.00816422	0.0890914	0.450056	0.360964	LOC286467	NR_026975	TSS1500	NA	NA
cg03074244	0.00111816	0.011532	-0.0860869	0.55854	0.644627	CD3D;CD3D;CD3D;CD3D	NM_001040651;NM_000732;NM_001040651;NM_000732	5'UTR;5'UTR;1stExon;1stExon	NA	NA
cg03086003	0.00025457	0.00816422	-0.050276	0.776911	0.827187	NA	NA	NA	chr11:120195805-120196372	N_Shelf
cg03087880	0.000637886	0.00937416	-0.0560877	0.674159	0.730246	ZNF423	NM_015069	Body	chr16:49669571-49670438	N_Shelf
cg03091668	0.000242702	0.00816422	0.0765364	0.529657	0.45312	UPB1	NM_016327	Body	NA	NA
cg03094134	0.000666684	0.00949319	0.108623	0.736188	0.627565	TRIM39;TRIM39	NM_172016;NM_021253	Body;Body	chr6:30294169-30295071	S_Shelf
cg03096107	0.000337766	0.00831552	0.062562	0.39328	0.330718	ZG16B	NM_145252	TSS200	NA	NA
cg03100209	0.00176031	0.0145045	0.0736847	0.426276	0.352592	CCDC155	NM_144688	3'UTR	NA	NA
cg03109660	0.00102748	0.0111303	-0.0560364	0.548573	0.604609	RELL1;RELL1	NM_001085400;NM_001085399	Body;Body	chr4:37687401-37688613	N_Shelf
cg03110921	0.000984705	0.0109267	-0.0542873	0.67451	0.728797	DLG5	NM_004747	Body	NA	NA
cg03111114	0.000533722	0.00891919	-0.0523053	0.636107	0.688412	NDST1	NM_001543	TSS1500	NA	NA
cg03116124	0.00035385	0.00833508	-0.0601651	0.660072	0.720237	NA	NA	NA	chr1:231296559-231297345	N_Shelf
cg03117005	7.30856e-05	0.00816422	0.0520438	0.183616	0.131572	TAF4	NM_003185	TSS1500	chr20:60640721-60641805	S_Shore
cg03121834	0.00143558	0.0130131	0.0753517	0.526686	0.451335	PILRA;PILRA;PILRA	NM_178273;NM_178272;NM_013439	TSS1500;TSS1500;TSS1500	NA	NA
cg03122532	0.00025457	0.00816422	-0.0597606	0.730076	0.789836	KCNJ15;KCNJ15;KCNJ15	NM_002243;NM_170736;NM_170737	5'UTR;5'UTR;TSS1500	NA	NA
cg03123320	0.000231346	0.00816422	0.0854788	0.633687	0.548208	NA	NA	NA	NA	NA
cg03124318	0.000210091	0.00816422	-0.0790502	0.575496	0.654546	USP30	NM_032663	Body	chr12:109490238-109490673	S_Shore
cg03126694	3.45046e-05	0.00816422	0.124694	0.568893	0.444199	LPAR6;LPAR6;RB1	NM_001162497;NM_005767;NM_000321	TSS200;5'UTR;Body	NA	NA
cg03127349	0.000583679	0.00913478	-0.0619454	0.559623	0.621568	NA	NA	NA	NA	NA
cg03127898	0.00042549	0.0084872	0.052838	0.727244	0.674406	LRRN4CL	NM_203422	3'UTR	chr11:62455073-62455868	Island
cg03128029	0.000794166	0.0100308	-0.0738078	0.648826	0.722633	NOP58	NM_015934	Body	NA	NA
cg03128890	0.000164594	0.00816422	0.116809	0.599361	0.482552	NA	NA	NA	NA	NA
cg03140135	0.000794166	0.0100308	0.0512202	0.391488	0.340268	EMP1	NM_001423	5'UTR	NA	NA
cg03140624	0.000794166	0.0100308	-0.0762164	0.595129	0.671345	LYST	NM_000081	Body	NA	NA
cg03143046	0.00190784	0.0151748	0.092738	0.629609	0.536871	NA	NA	NA	NA	NA
cg03146413	0.000156668	0.00816422	-0.055485	0.576677	0.632162	NA	NA	NA	NA	NA
cg03147185	0.000610231	0.00924058	-0.0530905	0.501244	0.554334	NCAPH	NM_015341	Body	NA	NA
cg03156546	0.00132169	0.0124881	0.115508	0.711584	0.596076	TNRC6A	NM_014494	Body	NA	NA
cg03159883	0.000794166	0.0100308	0.0739157	0.585067	0.511151	NA	NA	NA	chr6:14211081-14211744	S_Shelf
cg03161190	0.00035385	0.00833508	0.0644983	0.328906	0.264408	C10orf26;C10orf26	NM_017787;NM_001083913	TSS200;Body	NA	NA
cg03161309	0.000266972	0.00817622	0.0903004	0.486689	0.396389	NA	NA	NA	chr17:6559363-6560803	S_Shelf
cg03162410	8.9935e-05	0.00816422	0.0819294	0.576093	0.494164	TECR	NM_138501	Body	NA	NA
cg03167633	0.000307597	0.00823207	0.0775791	0.571464	0.493885	NA	NA	NA	NA	NA
cg03169059	0.00121605	0.0119986	0.0758127	0.647314	0.571501	HDAC4	NM_006037	Body	NA	NA
cg03171419	0.000666684	0.00949319	0.0550048	0.610631	0.555626	GPR124	NM_032777	3'UTR	chr8:37698846-37699931	S_Shore
cg03171478	0.000510242	0.00881453	0.0530138	0.496178	0.443164	NA	NA	NA	NA	NA
cg03171770	0.00183274	0.0148511	0.0572957	0.259095	0.201799	NA	NA	NA	chr10:43393476-43394417	Island
cg03171795	0.00132169	0.0124881	0.0858722	0.7321	0.646227	NA	NA	NA	NA	NA
cg03174043	5.61481e-05	0.00816422	-0.0661679	0.748052	0.81422	NA	NA	NA	chr2:20550013-20551063	N_Shore
cg03179435	0.00552587	0.0294735	-0.0658437	0.244842	0.310686	FRMD4A	NM_018027	Body	NA	NA
cg03180322	0.000266972	0.00817622	0.0545987	0.49094	0.436341	IL16;IL16	NM_004513;NM_172217	3'UTR;3'UTR	NA	NA
cg03182584	0.000760362	0.00987897	0.0652429	0.739187	0.673944	KIAA0895;KIAA0895	NM_001100425;NM_015314	3'UTR;3'UTR	NA	NA
cg03182688	0.000156668	0.00816422	0.0834273	0.447428	0.364001	SLFN12L	NM_001145027	Body	NA	NA
cg03185794	0.00552587	0.0294735	-0.0590285	0.457465	0.516494	NA	NA	NA	chr13:101240689-101241226	N_Shelf
cg03187073	0.000388153	0.00838532	0.122021	0.612327	0.490306	CDYL;CDYL;CDYL;CDYL	NM_001143970;NM_004824;NR_026590;NM_001143971	5'UTR;Body;Body;TSS200	NA	NA
cg03188000	0.00241992	0.0173887	-0.095846	0.212223	0.308069	NA	NA	NA	NA	NA
cg03188976	1.7573e-05	0.00816422	-0.0663623	0.675811	0.742173	NA	NA	NA	NA	NA
cg03189821	0.000865925	0.0103606	-0.0789911	0.610784	0.689776	STOX2	NM_020225	Body	NA	NA
cg03190219	0.000388153	0.00838532	0.0855197	0.457411	0.371892	NA	NA	NA	chr7:25898237-25898771	Island
cg03191504	0.00121605	0.0119986	-0.0811782	0.670186	0.751364	RNF149	NM_173647	Body	chr2:101924364-101925357	N_Shore
cg03193328	8.54139e-05	0.00816422	0.0541155	0.289931	0.235816	TPST1	NM_003596	Body	NA	NA
cg03196720	5.92111e-05	0.00816422	0.0959814	0.407699	0.311717	SCNN1A;SCNN1A;SCNN1A	NM_001159575;NM_001038;NM_001159576	Body;Body;Body	chr12:6472660-6473322	Island
cg03199996	0.00198572	0.0155166	-0.0528662	0.569628	0.622494	FAM65C	NM_080829	Body	NA	NA
cg03202034	0.000293463	0.00821322	0.052644	0.503758	0.451114	MGC23284;MVD;MGC23284	NR_024399;NM_002461;NR_024402	Body;TSS1500;Body	chr16:88729108-88730410	S_Shore
cg03202732	0.000220482	0.00816422	0.0771192	0.4842	0.407081	MARK2;MARK2;MARK2;MARK2;MARK2	NM_017490;NM_004954;NM_001039469;NM_001163297;NM_001163296	TSS1500;Body;Body;Body;Body	NA	NA
cg03205010	0.000279928	0.00817833	0.0502414	0.58614	0.535898	GAL3ST4;C7orf43	NM_024637;NM_018275	3'UTR;TSS1500	chr7:99755854-99756459	S_Shore
cg03209332	0.000279928	0.00817833	-0.0666041	0.513526	0.580131	NA	NA	NA	chr12:132673993-132675241	N_Shelf
cg03210210	0.00107195	0.011334	-0.0500043	0.589655	0.639659	TNFAIP8;TNFAIP8	NM_001077654;NM_014350	Body;TSS1500	chr5:118691401-118691759	N_Shore
cg03217995	0.00017289	0.00816422	0.0910773	0.464638	0.37356	HOXA9	NM_152739	Body	chr7:27203915-27206462	N_Shore
cg03221483	0.000181571	0.00816422	0.0958867	0.637555	0.541669	SEPT9;SEPT9;SEPT9	NM_001113492;NM_001113491;NM_006640	5'UTR;Body;TSS1500	NA	NA
cg03228555	0.000266972	0.00817622	-0.0502349	0.802485	0.85272	CEACAM19;CEACAM19;CEACAM19;CEACAM19	NM_020219;NM_001127893;NM_001127893;NM_020219	5'UTR;5'UTR;1stExon;1stExon	NA	NA
cg03229682	0.000164594	0.00816422	0.0742802	0.663068	0.588788	PC;PC	NM_000920;NM_001040716	5'UTR;5'UTR	chr11:66725503-66726373	N_Shore
cg03234557	0.00206646	0.0158757	-0.0885042	0.575178	0.663682	TSPAN5	NM_005723	Body	NA	NA
cg03235179	0.000666684	0.00949319	0.0627829	0.501205	0.438422	ANKRD33B	NM_001164440	Body	chr5:10562816-10565680	S_Shore
cg03240301	0.000865925	0.0103606	0.0841315	0.47712	0.392989	IGF2BP3	NM_006547	Body	NA	NA
cg03251967	0.000190654	0.00816422	0.0508417	0.31371	0.262868	C2orf50;C2orf50	NM_182500;NM_182500	1stExon;5'UTR	NA	NA
cg03254137	0.000406428	0.00842707	0.0767968	0.381379	0.304582	RAI1	NM_030665	5'UTR	NA	NA
cg03254336	0.000903981	0.0105461	-0.0557583	0.647693	0.703451	NA	NA	NA	NA	NA
cg03254465	0.000164594	0.00816422	0.05968	0.34152	0.28184	PRDM16;PRDM16	NM_022114;NM_199454	Body;Body	chr1:3239915-3240261	Island
cg03254928	0.000510242	0.00881453	-0.091471	0.535531	0.627002	CD3G;CD3D;CD3D	NM_000073;NM_000732;NM_001040651	TSS1500;TSS1500;TSS1500	NA	NA
cg03257293	0.00206646	0.0158757	-0.0791784	0.396358	0.475537	ITPKB	NM_002221	TSS1500	chr1:226924560-226926553	S_Shore
cg03263337	0.000293463	0.00821322	-0.0601454	0.613815	0.673961	CLVS1	NM_173519	TSS1500	NA	NA
cg03265564	0.000337766	0.00831552	-0.054112	0.713749	0.767861	PIK3CD	NM_005026	5'UTR	chr1:9749295-9750228	N_Shore
cg03266686	0.000134959	0.00816422	0.0621995	0.405564	0.343364	NA	NA	NA	NA	NA
cg03267442	0.000558188	0.00902862	0.0562235	0.827017	0.770794	NA	NA	NA	chr10:82213556-82214760	N_Shelf
cg03268697	0.00107195	0.011334	0.0732745	0.832353	0.759078	SEC14L1;SEC14L1;SEC14L1;SEC14L1	NM_001143999;NM_003003;NM_001143998;NM_001039573	Body;Body;Body;Body	NA	NA
cg03268893	0.000128366	0.00816422	0.0620397	0.245508	0.183468	NA	NA	NA	NA	NA
cg03271893	0.000388153	0.00838532	0.0712933	0.622499	0.551205	LZTS2	NM_032429	5'UTR	chr10:102756834-102759798	S_Shore
cg03276883	0.000943556	0.0107472	-0.0690836	0.665603	0.734686	BDH2	NM_020139	TSS1500	NA	NA
cg03278564	0.00183274	0.0148511	0.0941295	0.685802	0.591672	NA	NA	NA	NA	NA
cg03280235	0.00355341	0.0220364	-0.0544066	0.591302	0.645708	PBX2;GPSM3	NM_002586;NM_022107	TSS1500;3'UTR	NA	NA
cg03280245	0.000370637	0.00834452	0.0557707	0.224637	0.168866	RTN4RL2	NM_178570	Body	chr11:57243681-57244463	N_Shore
cg03280622	0.000134959	0.00816422	0.0888841	0.528267	0.439383	PLEC1;PLEC1;PLEC1;PLEC1	NM_000445;NM_201378;NM_201379;NM_201380	Body;Body;Body;Body	chr8:145024449-145025179	N_Shore
cg03284554	0.000266972	0.00817622	0.0823065	0.558757	0.47645	HGSNAT	NM_152419	TSS1500	chr8:42995248-42995519	N_Shore
cg03287339	0.000190654	0.00816422	0.0576518	0.449402	0.39175	WDR90	NM_145294	Body	chr16:711065-711414	Island
cg03290827	0.00042549	0.0084872	0.0724879	0.856315	0.783827	SEC14L1;SEC14L1;SEC14L1;SEC14L1;SEC14L1	NM_001143999;NM_003003;NM_001144001;NM_001143998;NM_001039573	Body;Body;TSS1500;Body;Body	NA	NA
cg03291835	0.000865925	0.0103606	0.0872545	0.754086	0.666831	COL4A1	NM_001845	Body	NA	NA
cg03293732	0.00183274	0.0148511	-0.0716793	0.668926	0.740605	IKZF3;IKZF3;IKZF3;IKZF3;IKZF3;IKZF3	NM_183228;NM_183229;NM_012481;NM_183230;NM_183231;NM_183232	Body;Body;Body;Body;Body;Body	chr17:38020381-38020645	N_Shelf
cg03294491	0.000307597	0.00823207	0.0814583	0.335944	0.254486	SMAD2;SMAD2;SMAD2	NM_005901;NM_001135937;NM_001003652	TSS1500;TSS1500;TSS1500	chr18:45456484-45458024	S_Shore
cg03295274	0.000406428	0.00842707	0.0800856	0.782134	0.702049	NA	NA	NA	NA	NA
cg03295554	0.000406428	0.00842707	-0.118865	0.504209	0.623074	ETS1	NM_001143820	Body	chr11:128391712-128392611	S_Shelf
cg03296761	0.00149581	0.0132863	-0.0665847	0.602935	0.66952	MTP18;MTP18	NM_001003704;NM_016498	Body;Body	chr22:30821625-30822010	S_Shore
cg03301498	0.00206646	0.0158757	0.0678504	0.594142	0.526291	MED29	NM_017592	3'UTR	chr19:39893181-39893613	N_Shelf
cg03303585	0.00964184	0.0431181	0.0515652	0.68396	0.632395	NA	NA	NA	NA	NA
cg03305017	0.000337766	0.00831552	0.102121	0.645198	0.543078	NA	NA	NA	chr7:151038858-151039136	N_Shelf
cg03308839	0.000156668	0.00816422	0.133481	0.681066	0.547585	NDE1;NDE1;MYH11;MYH11;MYH11;MYH11	NM_017668;NM_001143979;NM_001040114;NM_022844;NM_001040113;NM_002474	Body;Body;3'UTR;3'UTR;3'UTR;3'UTR	NA	NA
cg03309308	0.000370637	0.00834452	-0.0588771	0.435386	0.494263	NA	NA	NA	NA	NA
cg03310874	0.000610231	0.00924058	0.0786167	0.630081	0.551464	RADIL	NM_018059	Body	chr7:4848251-4849204	S_Shore
cg03310939	0.000293463	0.00821322	0.0653892	0.324276	0.258887	CUX1;CUX1;CUX1	NM_181500;NM_181552;NM_001913	Body;Body;Body	NA	NA
cg03311335	0.000307597	0.00823207	0.0515438	0.88332	0.831777	NCRNA00171	NR_026751	Body	NA	NA
cg03312427	0.000242702	0.00816422	-0.0558957	0.646258	0.702154	C1orf95	NM_001003665	Body	NA	NA
cg03313271	0.000794166	0.0100308	0.0924811	0.766502	0.674021	CUL4A;CUL4A	NM_003589;NM_001008895	Body;Body	chr13:113917074-113917488	N_Shelf
cg03316101	0.000943556	0.0107472	-0.0548449	0.673979	0.728824	OR52M1	NM_001004137	1stExon	NA	NA
cg03316570	0.000279928	0.00817833	-0.0711562	0.604696	0.675853	LOC100132354	NR_024478	Body	NA	NA
cg03318469	0.00637253	0.0324169	0.0535701	0.556353	0.502783	LRRC47	NM_020710	Body	chr1:3712398-3713234	N_Shelf
cg03322633	0.000279928	0.00817833	-0.0530684	0.697226	0.750294	MIR138-1	NR_029700	TSS1500	NA	NA
cg03323067	0.00368956	0.0225721	0.0629875	0.325996	0.263009	TNS1	NM_022648	5'UTR	NA	NA
cg03324138	0.000466101	0.00865709	-0.0653766	0.561484	0.626861	NA	NA	NA	chr1:2249315-2249634	S_Shore
cg03331035	0.000210091	0.00816422	0.0513258	0.818073	0.766748	MIR30B	NR_029666	TSS1500	NA	NA
cg03331229	0.0027198	0.0186739	0.0724316	0.679765	0.607334	MMP13	NM_002427	Body	NA	NA
cg03333377	0.000307597	0.00823207	0.0663483	0.374099	0.307751	C11orf75	NM_020179	TSS1500	chr11:93275814-93276721	S_Shore
cg03334072	0.000388153	0.00838532	-0.117155	0.477051	0.594206	GIMAP5	NM_018384	5'UTR	NA	NA
cg03337218	0.00132169	0.0124881	-0.0597725	0.577871	0.637644	PRTFDC1	NM_020200	Body	NA	NA
cg03339537	0.000210091	0.00816422	0.0936935	0.577753	0.48406	NR4A2	NM_006186	Body	chr2:157185557-157186355	N_Shore
cg03339910	9.46776e-05	0.00816422	0.0530861	0.341622	0.288536	RTEL1;RTEL1	NM_016434;NM_032957	Body;Body	chr20:62318359-62318658	Island
cg03340036	0.000406428	0.00842707	0.131224	0.790469	0.659245	PIGY;PIGY	NM_001042616;NM_032906	TSS1500;TSS1500	chr4:89444407-89445055	S_Shore
cg03348461	0.00017289	0.00816422	0.0541523	0.234792	0.18064	CAMTA1	NM_015215	Body	chr1:7022001-7022308	Island
cg03351487	0.00149581	0.0132863	0.0961503	0.807351	0.7112	STK39	NM_013233	Body	NA	NA
cg03355213	0.00572758	0.0301766	0.067866	0.315431	0.247565	CHMP4B	NM_176812	TSS1500	chr20:32399262-32399550	N_Shore
cg03357721	0.000156668	0.00816422	-0.0667429	0.730467	0.79721	ARHGEF7;ARHGEF7	NM_003899;NM_001113513	3'UTR;3'UTR	NA	NA
cg03363565	0.000583679	0.00913478	0.108491	0.600314	0.491823	RAB11FIP3	NM_014700	TSS1500	chr16:474922-476815	N_Shore
cg03364108	0.00149581	0.0132863	0.0546817	0.239518	0.184836	C22orf45;C22orf45;UPB1	NR_028484;NR_028483;NM_016327	TSS200;TSS200;TSS1500	chr22:24890412-24891453	Island
cg03366884	0.000637886	0.00937416	-0.0805969	0.504209	0.584806	PIK3R5	NM_001142633	5'UTR	NA	NA
cg03370106	4.53122e-05	0.00816422	0.0788738	0.324121	0.245247	VGLL4;VGLL4;VGLL4;VGLL4	NM_014667;NM_001128219;NM_001128220;NM_001128220	Body;Body;1stExon;5'UTR	NA	NA
cg03370752	0.000134959	0.00816422	0.142589	0.787436	0.644848	TMEM138;TMEM138	NM_016464;NR_028473	3'UTR;Body	NA	NA
cg03370951	2.47159e-05	0.00816422	0.066748	0.280957	0.214209	C10orf128	NM_001010863	TSS1500	NA	NA
cg03371275	0.000610231	0.00924058	0.103466	0.745643	0.642176	MAML2	NM_032427	Body	NA	NA
cg03376308	0.000190654	0.00816422	0.083384	0.575852	0.492468	NA	NA	NA	chr10:3500332-3500576	N_Shelf
cg03378645	0.000370637	0.00834452	0.0685576	0.619944	0.551386	CMIP;CMIP	NM_030629;NM_198390	Body;Body	NA	NA
cg03379681	0.000190654	0.00816422	0.0797774	0.420697	0.340919	P2RY12;P2RY12;MED12L;P2RY12	NM_176876;NM_176876;NM_053002;NM_022788	1stExon;5'UTR;Body;5'UTR	NA	NA
cg03380964	0.000104867	0.00816422	0.0657186	0.383674	0.317955	NA	NA	NA	NA	NA
cg03381237	0.000666684	0.00949319	0.0809434	0.683158	0.602215	RBM33	NM_053043	Body	NA	NA
cg03381359	0.00143558	0.0130131	0.0587094	0.842563	0.783854	ABCC2	NM_000392	Body	chr10:101599887-101600226	S_Shelf
cg03382501	0.000181571	0.00816422	0.0778267	0.48361	0.405783	TXNDC11	NM_015914	Body	NA	NA
cg03382797	0.000727877	0.0097358	0.0582881	0.48063	0.422342	C9orf98;C9orf9	NM_152572;NM_018956	TSS1500;5'UTR	chr9:135753347-135754384	S_Shore
cg03389538	0.000210091	0.00816422	0.106356	0.605517	0.499161	GP9	NM_000174	TSS200	NA	NA
cg03392965	0.000293463	0.00821322	-0.0502434	0.730826	0.78107	FAM188B	NM_032222	3'UTR	NA	NA
cg03393017	0.00155832	0.0135868	0.0516523	0.531802	0.48015	LRCH3	NM_032773	TSS1500	chr3:197517983-197518782	N_Shore
cg03393802	0.00044537	0.00857248	-0.0715433	0.624383	0.695926	ZNF362	NM_152493	Body	chr1:33741774-33742381	N_Shelf
cg03393889	8.11046e-05	0.00816422	0.0692788	0.674686	0.605408	NTHL1	NM_002528	Body	chr16:2097465-2098365	N_Shelf
cg03399239	0.000156668	0.00816422	0.0716641	0.520221	0.448557	FAM160B2	NM_022749	Body	NA	NA
cg03400131	0.000110335	0.00816422	0.119852	0.447162	0.327311	SGK1;SGK1;SGK1;SGK1	NM_001143676;NM_001143678;NM_001143677;NM_005627	Body;TSS200;Body;TSS1500	chr6:134497536-134497756	N_Shore
cg03400731	0.000134959	0.00816422	0.0777005	0.753029	0.675329	C17orf85;C17orf85	NM_018553;NM_001114118	5'UTR;Body	chr17:3749138-3749778	N_Shore
cg03401464	0.000156668	0.00816422	-0.0561834	0.668622	0.724805	SNORD114-12	NR_003205	TSS1500	NA	NA
cg03403155	0.00121605	0.0119986	0.0537438	0.412683	0.358939	UBR5	NM_015902	Body	chr8:103424045-103425154	N_Shore
cg03404566	5.32333e-05	0.00816422	0.0666878	0.618788	0.5521	ALOX12	NM_000697	TSS200	chr17:6898820-6900427	Island
cg03406844	0.00155832	0.0135868	0.0907845	0.79617	0.705386	TNFAIP6	NM_007115	Body	NA	NA
cg03407747	0.00143558	0.0130131	0.0524269	0.499305	0.446878	ALOX12	NM_000697	TSS200	chr17:6898820-6900427	Island
cg03411376	0.000533722	0.00891919	0.0551598	0.609918	0.554759	TRPM5	NM_014555	Body	chr11:2435295-2436651	N_Shelf
cg03411579	0.000242702	0.00816422	-0.0765075	0.407194	0.483701	NA	NA	NA	NA	NA
cg03413355	0.000220482	0.00816422	0.069746	0.696595	0.626849	NA	NA	NA	chr15:56535651-56536129	S_Shore
cg03418002	0.00126787	0.0122295	0.125097	0.749045	0.623947	MAML3	NM_018717	Body	chr4:140655962-140657135	N_Shore
cg03419051	0.000984705	0.0109267	0.0719575	0.65642	0.584463	RAB11FIP4	NM_032932	Body	chr17:29814614-29815662	N_Shore
cg03421104	0.000583679	0.00913478	-0.0670216	0.585463	0.652485	NA	NA	NA	chr1:5793557-5793784	S_Shore
cg03421236	0.000865925	0.0103606	0.0712803	0.322387	0.251107	NA	NA	NA	NA	NA
cg03421440	8.9935e-05	0.00816422	-0.0807758	0.67934	0.760115	BRDT	NM_207189	TSS1500	chr1:92414718-92414986	N_Shore
cg03421657	0.00025457	0.00816422	-0.0589995	0.681202	0.740201	FAM78B	NM_001017961	Body	NA	NA
cg03423077	0.00305272	0.0200528	0.105121	0.705534	0.600413	LOC339524;LOC339524;LOC339524;LOC339524;LOC339524	NR_026986;NR_026989;NR_026987;NR_026988;NR_026985	Body;Body;Body;Body;Body	chr1:87597543-87598515	S_Shore
cg03426888	0.00035385	0.00833508	0.0560936	0.337165	0.281072	PBX2	NM_002586	Body	NA	NA
cg03427849	0.000829337	0.0102084	-0.066368	0.508651	0.575019	RWDD4A;C4orf41;C4orf41	NM_152682;NM_199053;NM_021942	Body;TSS1500;TSS1500	chr4:184579921-184580644	N_Shore
cg03431524	0.000727877	0.0097358	-0.090989	0.532078	0.623067	AGFG2	NM_006076	Body	NA	NA
cg03432176	0.000466101	0.00865709	0.0800701	0.560873	0.480803	CD302	NM_014880	TSS1500	chr2:160654229-160654631	S_Shore
cg03435448	0.000466101	0.00865709	-0.0557027	0.304957	0.36066	WDR82	NM_025222	Body	chr3:52312069-52313057	N_Shore
cg03437770	0.000231346	0.00816422	0.0890201	0.498585	0.409565	SNX29	NM_001080530	Body	NA	NA
cg03440588	0.00198572	0.0155166	0.0529531	0.561365	0.508411	FOXD2;MGC12982	NM_004474;NR_026878	TSS1500;TSS200	chr1:47899661-47900385	Island
cg03440673	0.00025457	0.00816422	0.0513159	0.33053	0.279214	HEG1	NM_020733	Body	NA	NA
cg03440799	0.000583679	0.00913478	0.140913	0.725976	0.585063	C1orf125;C1orf125	NM_182766;NM_144696	TSS1500;TSS1500	chr1:179334794-179335338	N_Shore
cg03441853	0.000984705	0.0109267	-0.0591262	0.407408	0.466534	ADPGK;ADPGK;ADPGK	NR_023319;NR_023318;NM_031284	Body;Body;Body	chr15:73075586-73076663	N_Shore
cg03446062	0.000337766	0.00831552	0.0977868	0.614358	0.516571	NA	NA	NA	NA	NA
cg03448362	0.00215016	0.016232	-0.0815309	0.4563	0.537831	NA	NA	NA	NA	NA
cg03448915	0.0113903	0.0484551	-0.0524874	0.576509	0.628997	TK2	NM_004614	Body	chr16:66583236-66584135	N_Shore
cg03450829	0.00035385	0.00833508	0.0752883	0.504567	0.429278	HCCA2	NM_053005	Body	chr11:1768979-1770712	S_Shore
cg03452174	0.000370637	0.00834452	0.0721832	0.356101	0.283917	RAB34;RAB34;RAB34;RAB34;RAB34;RAB34;RAB34	NM_001144943;NR_024579;NM_031934;NM_001142624;NM_001144942;NM_001142625;NR_024575	Body;Body;TSS1500;Body;TSS1500;Body;Body	chr17:27046856-27047273	N_Shore
cg03452895	0.00329454	0.0210199	0.0621596	0.75346	0.691301	GCA	NM_012198	TSS1500	chr2:163200575-163201025	N_Shore
cg03454017	0.000388153	0.00838532	-0.0690688	0.580225	0.649293	THSD4	NM_024817	Body	NA	NA
cg03458096	0.00155832	0.0135868	0.0559334	0.664593	0.608659	DOCK1	NM_001380	Body	NA	NA
cg03459809	0.000122073	0.00816422	-0.0589544	0.735547	0.794501	EPHX1;EPHX1;EPHX1	NM_000120;NM_000120;NM_001136018	1stExon;5'UTR;5'UTR	NA	NA
cg03461967	0.000903981	0.0105461	0.0582042	0.25798	0.199776	TP53I13	NM_138349	Body	chr17:27893086-27896078	S_Shore
cg03462322	0.000696666	0.00962559	0.0803525	0.428403	0.34805	MPG	NM_001015054	TSS1500	chr16:127448-128631	N_Shore
cg03463948	0.000984705	0.0109267	0.115348	0.714824	0.599476	UBASH3B	NM_032873	Body	NA	NA
cg03464224	0.000466101	0.00865709	-0.0828045	0.688212	0.771016	KIAA0922;KIAA0922	NM_015196;NM_001131007	Body;Body	NA	NA
cg03466342	0.000727877	0.0097358	0.0528372	0.765327	0.712489	KRT85	NM_002283	3'UTR	NA	NA
cg03466717	0.00137757	0.0127439	0.0992236	0.555848	0.456624	ZNF423	NM_015069	Body	NA	NA
cg03466998	0.000149096	0.00816422	0.097352	0.617905	0.520553	NLRP3;NLRP3;NLRP3;NLRP3;NLRP3	NM_001127462;NM_001079821;NM_004895;NM_183395;NM_001127461	TSS1500;5'UTR;TSS1500;TSS1500;5'UTR	NA	NA
cg03469607	9.96515e-05	0.00816422	-0.071106	0.507924	0.57903	RSBN1	NM_018364	TSS1500	chr1:114354373-114355300	S_Shore
cg03469804	0.00044537	0.00857248	0.0908836	0.6531	0.562216	RAB37;RAB37;RAB37;RAB37	NM_001163989;NM_001163990;NM_175738;NM_001006638	TSS1500;TSS1500;Body;TSS1500	chr17:72732848-72733545	N_Shore
cg03471150	0.00042549	0.0084872	0.0983067	0.664634	0.566327	IPO9	NM_018085	TSS1500	chr1:201798213-201798698	N_Shore
cg03471346	0.00282696	0.0191066	-0.0671748	0.576287	0.643462	ABL2;ABL2;ABL2;ABL2;ABL2;ABL2;ABL2;ABL2;ABL2	NM_001168238;NM_005158;NM_001136001;NM_001136000;NM_001168237;NM_001168239;NM_001100108;NM_001168236;NM_007314	Body;1stExon;Body;1stExon;Body;1stExon;1stExon;Body;Body	NA	NA
cg03475190	0.00143558	0.0130131	0.0568056	0.380388	0.323582	FAM188B	NM_032222	Body	NA	NA
cg03479209	0.000727877	0.0097358	-0.0912855	0.297312	0.388598	FLNB;FLNB;FLNB;FLNB	NM_001164319;NM_001164317;NM_001164318;NM_001457	Body;Body;Body;Body	NA	NA
cg03481855	0.000760362	0.00987897	-0.0939847	0.625454	0.719439	PVT1	NR_003367	Body	NA	NA
cg03483626	0.000984705	0.0109267	0.0704213	0.622935	0.552514	KCNA3	NM_002232	TSS1500	chr1:111216244-111217937	S_Shore
cg03486832	2.76459e-05	0.00816422	0.050825	0.292572	0.241747	KDM2B;KDM2B	NM_032590;NM_001005366	TSS1500;TSS1500	chr12:122016170-122017693	S_Shore
cg03486976	1.97054e-05	0.00816422	-0.054868	0.815879	0.870747	NA	NA	NA	NA	NA
cg03489020	0.00116617	0.0117594	-0.054548	0.728235	0.782783	MITF;MITF	NM_198159;NM_006722	Body;Body	NA	NA
cg03489965	0.00444284	0.0254638	0.051992	0.624791	0.572799	LOC390594	NM_001101362	TSS200	chr15:65369126-65370453	N_Shore
cg03493211	0.000293463	0.00821322	0.0964384	0.780744	0.684306	BAIAP2L1	NM_018842	Body	NA	NA
cg03493768	0.0022369	0.0166125	0.0611346	0.701092	0.639957	ART3;ART3;ART3	NM_001130016;NM_001130017;NM_001179	5'UTR;5'UTR;5'UTR	NA	NA
cg03495498	0.000231346	0.00816422	0.0629524	0.638254	0.575301	NA	NA	NA	NA	NA
cg03497652	0.00042549	0.0084872	0.0867502	0.744498	0.657748	ANKS3	NM_133450	Body	NA	NA
cg03499675	0.000829337	0.0102084	0.0652413	0.544194	0.478953	C6orf27	NM_025258	Body	NA	NA
cg03505225	0.00552587	0.0294735	0.058355	0.40614	0.347785	RNASE2	NM_002934	5'UTR	NA	NA
cg03505501	0.000610231	0.00924058	0.0500355	0.254853	0.204818	CADM1;CADM1	NM_001098517;NM_014333	Body;Body	chr11:115373574-115375881	N_Shore
cg03507326	0.0022369	0.0166125	-0.0551412	0.693714	0.748855	LOC100128788;SRRM2	NR_027275;NM_016333	Body;TSS1500	chr16:2801913-2803409	Island
cg03509329	0.000141865	0.00816422	0.0686245	0.384444	0.315819	LRRC16B	NM_138360	TSS1500	chr14:24520989-24521844	N_Shore
cg03509949	0.000510242	0.00881453	0.0941205	0.675407	0.581286	MMP19	NM_002429	TSS200	NA	NA
cg03510732	0.000200155	0.00816422	-0.0564012	0.767551	0.823953	TCF7L2;TCF7L2;TCF7L2;TCF7L2;TCF7L2;TCF7L2	NM_001146284;NM_001146285;NM_030756;NM_001146274;NM_001146286;NM_001146283	Body;Body;Body;Body;Body;Body	NA	NA
cg03511671	6.58089e-05	0.00816422	-0.0502251	0.808184	0.85841	PPFIA4	NM_015053	TSS1500	NA	NA
cg03511957	0.000388153	0.00838532	0.065413	0.734286	0.668873	NA	NA	NA	NA	NA
cg03514660	0.000984705	0.0109267	0.0653733	0.412811	0.347438	NA	NA	NA	chr12:131417942-131418218	Island
cg03515897	0.00126787	0.0122295	0.0527596	0.642131	0.589371	NA	NA	NA	chr14:95982498-95983533	N_Shore
cg03516026	0.000190654	0.00816422	-0.0631163	0.732849	0.795966	C1orf89	NM_030907	TSS1500	chr1:16563544-16563799	S_Shore
cg03517226	8.9935e-05	0.00816422	-0.0750549	0.661985	0.737039	ANKRD11	NM_013275	5'UTR	chr16:89408237-89408465	Island
cg03519157	0.000122073	0.00816422	0.0536901	0.240221	0.186531	DGKZ;DGKZ;DGKZ	NM_201533;NM_201533;NM_201532	5'UTR;1stExon;Body	chr11:46366876-46367101	Island
cg03523676	0.00132169	0.0124881	0.0544636	0.711539	0.657076	CPNE6	NM_006032	TSS1500	NA	NA
cg03529189	0.000829337	0.0102084	0.0880571	0.764167	0.67611	SRGAP1	NM_020762	Body	NA	NA
cg03529261	0.00572758	0.0301766	-0.0573578	0.387805	0.445163	NA	NA	NA	NA	NA
cg03532040	0.000760362	0.00987897	0.055621	0.743788	0.688167	C19orf48;C19orf48	NM_199250;NM_199249	Body;Body	NA	NA
cg03532253	0.000200155	0.00816422	0.0578148	0.824908	0.767093	SUOX;SUOX;SUOX	NM_001032386;NM_000456;NM_001032387	3'UTR;3'UTR;3'UTR	chr12:56401083-56401506	N_Shore
cg03532926	0.00183274	0.0148511	0.0513449	0.258801	0.207456	DPP6	NM_001039350	Body	chr7:153583317-153585666	Island
cg03533472	0.000533722	0.00891919	0.0742742	0.59567	0.521395	GPT2;GPT2;GPT2	NM_133443;NM_001142466;NM_001142466	Body;1stExon;5'UTR	chr16:46917849-46918957	S_Shore
cg03534031	0.000190654	0.00816422	0.0601637	0.54066	0.480496	NA	NA	NA	chr5:139138875-139139242	Island
cg03539717	5.04598e-05	0.00816422	0.0847374	0.73304	0.648303	GADD45GIP1	NM_052850	Body	chr19:13067585-13068152	N_Shelf
cg03539765	0.000110335	0.00816422	0.0875277	0.336549	0.249021	LOC144571	NR_026971	TSS1500	chr12:9217328-9217715	Island
cg03543954	0.000210091	0.00816422	0.0907729	0.441831	0.351058	KIAA0513	NM_014732	Body	NA	NA
cg03546687	0.000696666	0.00962559	0.0535469	0.469841	0.416294	RAB26	NM_014353	TSS1500	chr16:2198455-2199129	N_Shore
cg03546806	0.00102748	0.0111303	0.0635571	0.793916	0.730358	RBM19;RBM19;RBM19	NM_001146698;NM_001146699;NM_016196	Body;Body;Body	NA	NA
cg03547581	0.000533722	0.00891919	0.0796462	0.560155	0.480509	NUCKS1	NM_022731	3'UTR	NA	NA
cg03549146	0.000903981	0.0105461	0.113676	0.705283	0.591607	MIR140;WWP2;WWP2	NR_029681;NM_199424;NM_007014	TSS200;Body;Body	NA	NA
cg03551406	0.000610231	0.00924058	0.0542843	0.668419	0.614134	MT1X	NM_005952	TSS1500	chr16:56715992-56716425	N_Shore
cg03553758	0.00215016	0.016232	0.0999962	0.5442	0.444204	NA	NA	NA	NA	NA
cg03554335	0.00355341	0.0220364	0.0595901	0.518354	0.458764	C17orf72	NM_001164257	TSS1500	NA	NA
cg03557725	0.00572758	0.0301766	0.060243	0.650165	0.589922	SNRPF	NM_003095	TSS1500	chr12:96252020-96252246	N_Shore
cg03559915	0.000128366	0.00816422	-0.0836115	0.560472	0.644083	RPS6KB2	NM_003952	Body	chr11:67203319-67203662	N_Shore
cg03562367	0.000279928	0.00817833	-0.0954618	0.436363	0.531824	USP25	NM_013396	Body	chr21:17101853-17103000	S_Shelf
cg03565274	7.30856e-05	0.00816422	0.0502476	0.530178	0.47993	NA	NA	NA	NA	NA
cg03566527	0.000533722	0.00891919	0.0873108	0.749079	0.661768	GLI2	NM_005270	3'UTR	chr2:121745840-121746851	S_Shelf
cg03568673	0.00232679	0.016996	0.073268	0.714833	0.641565	GJB6;GJB6;GJB6;GJB6	NM_006783;NM_001110221;NM_001110220;NM_001110219	3'UTR;3'UTR;3'UTR;3'UTR	NA	NA
cg03571959	0.000865925	0.0103606	0.0881852	0.745627	0.657442	LOC652276	NR_015441	Body	chr16:2660772-2660978	Island
cg03572260	0.00042549	0.0084872	0.0851698	0.786979	0.70181	STARD3;STARD3;STARD3	NM_006804;NM_001165937;NM_001165938	5'UTR;5'UTR;5'UTR	NA	NA
cg03579446	0.000943556	0.0107472	0.0674963	0.856738	0.789242	NSMCE2	NM_173685	Body	NA	NA
cg03580065	0.000865925	0.0103606	0.0746023	0.529316	0.454714	NA	NA	NA	chr10:99185778-99186294	N_Shelf
cg03580292	0.00126787	0.0122295	0.0988702	0.52731	0.42844	NA	NA	NA	NA	NA
cg03581459	0.000134959	0.00816422	0.0677046	0.343958	0.276254	PACS2;PACS2	NM_015197;NM_001100913	TSS1500;TSS1500	chr14:105780339-105782027	N_Shore
cg03585611	0.000337766	0.00831552	-0.0553889	0.679057	0.734446	KIAA1543;KIAA1543	NM_020902;NM_001080429	Body;Body	chr19:7676623-7678024	N_Shore
cg03591753	0.000510242	0.00881453	0.0802879	0.689579	0.609291	FKBP5	NM_001145775	5'UTR	chr6:35655607-35656856	S_Shelf
cg03593189	8.11046e-05	0.00816422	0.0653747	0.482815	0.41744	STX1A;STX1A	NM_001165903;NM_004603	Body;Body	chr7:73118500-73118749	Island
cg03594078	0.00383035	0.0231264	0.0835252	0.710005	0.62648	PIWIL2;PIWIL2	NM_018068;NM_001135721	TSS1500;TSS1500	chr8:22132791-22133357	N_Shore
cg03594868	0.000760362	0.00987897	0.053792	0.799242	0.74545	MAST3	NM_015016	Body	chr19:18234710-18234912	Island
cg03598938	9.96515e-05	0.00816422	0.0528921	0.804638	0.751746	NA	NA	NA	NA	NA
cg03599590	0.00615073	0.0316458	-0.0540575	0.235083	0.289141	SLC35A5	NM_017945	5'UTR	chr3:112280022-112280950	S_Shore
cg03601836	0.00355341	0.0220364	-0.0526377	0.735382	0.78802	CLDN1	NM_021101	Body	chr3:190039817-190040465	N_Shelf
cg03602014	0.00342178	0.0215341	0.053515	0.566237	0.512722	NA	NA	NA	chr5:126564997-126565580	N_Shore
cg03602071	0.000406428	0.00842707	0.0715368	0.594299	0.522762	NA	NA	NA	NA	NA
cg03604774	0.000984705	0.0109267	-0.0981166	0.549396	0.647512	NA	NA	NA	NA	NA
cg03605420	8.11046e-05	0.00816422	0.0588772	0.385457	0.32658	FAM169A	NM_015566	TSS200	chr5:74161536-74162716	S_Shore
cg03606269	0.000829337	0.0102084	0.0659163	0.367657	0.30174	NA	NA	NA	NA	NA
cg03606511	0.000293463	0.00821322	0.0701324	0.725563	0.65543	BCL11A;BCL11A;BCL11A	NM_022893;NM_138559;NM_018014	Body;Body;Body	NA	NA
cg03606774	0.000610231	0.00924058	0.101437	0.755416	0.653979	SLC5A6;SLC5A6	NM_021095;NR_028323	5'UTR;Body	chr2:27434432-27435720	N_Shore
cg03607415	0.000210091	0.00816422	-0.0588623	0.765451	0.824314	GPR98;GPR98	NR_003149;NM_032119	Body;Body	NA	NA
cg03607951	0.00183274	0.0148511	0.0508648	0.678461	0.627597	IFI44L	NM_006820	TSS1500	NA	NA
cg03608974	2.76459e-05	0.00816422	0.0753856	0.387223	0.311838	ZAK;ZAK	NM_016653;NM_133646	TSS1500;TSS1500	chr2:173940414-173941271	N_Shore
cg03609435	0.000128366	0.00816422	0.06833	0.822396	0.754066	NA	NA	NA	NA	NA
cg03610280	0.00355341	0.0220364	-0.0567301	0.722034	0.778764	ENTPD1;ENTPD1;ENTPD1;ENTPD1;ENTPD1;ENTPD1;ENTPD1	NM_001164179;NM_001164178;NM_001776;NM_001164183;NM_001164182;NM_001164181;NM_001098175	Body;Body;Body;5'UTR;5'UTR;5'UTR;Body	NA	NA
cg03610527	0.000279928	0.00817833	0.11206	0.705176	0.593116	HDLBP;HDLBP	NM_203346;NM_005336	Body;Body	NA	NA
cg03611487	0.00215016	0.016232	0.061212	0.662504	0.601292	LOC100126784;NAV2;NAV2;NAV2	NR_015384;NM_182964;NM_001111018;NM_145117	TSS1500;Body;Body;Body	chr11:19733936-19735320	S_Shore
cg03613649	1.86107e-05	0.00816422	0.0556974	0.820068	0.76437	FGF11	NM_004112	TSS1500	chr17:7342829-7344028	N_Shore
cg03614132	0.000266972	0.00817622	0.111214	0.552331	0.441117	NA	NA	NA	NA	NA
cg03621504	0.000533722	0.00891919	0.0694334	0.527813	0.458379	MED13L	NM_015335	Body	NA	NA
cg03624195	0.000388153	0.00838532	0.0652591	0.517397	0.452138	RFX1	NM_002918	Body	chr19:14089570-14089796	S_Shore
cg03624316	0.000307597	0.00823207	0.0878012	0.550618	0.462817	PFDN5;C12orf10;PFDN5	NM_002624;NM_021640;NM_145897	Body;TSS1500;Body	chr12:53693441-53694028	N_Shore
cg03626208	0.00111816	0.011532	0.105502	0.612263	0.506762	CACNA1C;CACNA1C;CACNA1C;CACNA1C;CACNA1C;CACNA1C;CACNA1C;CACNA1C;CACNA1C;CACNA1C;CACNA1C;CACNA1C;CACNA1C;CACNA1C;CACNA1C;CACNA1C;CACNA1C;CACNA1C;CACNA1C;CACNA1C;CACNA1C;CACNA1C;CACNA1C	NM_001129844;NM_001129827;NM_001129839;NM_001129834;NM_001129841;NM_000719;NM_001129830;NM_001167625;NM_001129843;NM_001167624;NM_001129835;NM_001129837;NM_001167623;NM_001129840;NM_199460;NM_001129833;NM_001129832;NM_001129829;NM_001129846;NM_001129836;NM_001129838;NM_001129831;NM_001129842	Body;Body;Body;Body;Body;Body;Body;Body;Body;Body;Body;Body;Body;Body;Body;Body;Body;Body;Body;Body;Body;Body;Body	NA	NA
cg03628800	0.000220482	0.00816422	-0.0558022	0.687108	0.74291	NA	NA	NA	chr10:129705217-129706237	N_Shelf
cg03631078	0.000466101	0.00865709	0.0505815	0.793293	0.742711	ZBTB20;ZBTB20;ZBTB20;ZBTB20;ZBTB20;ZBTB20	NM_001164345;NM_001164346;NM_001164347;NM_001164344;NM_015642;NM_001164343	5'UTR;5'UTR;5'UTR;5'UTR;5'UTR;5'UTR	NA	NA
cg03633458	0.000696666	0.00962559	0.05746	0.483597	0.426137	ELANE	NM_001972	TSS200	chr19:852855-853495	N_Shore
cg03634729	0.00126787	0.0122295	-0.0721963	0.594037	0.666233	LAMA3;LAMA3;LAMA3;LAMA3	NM_001127718;NM_000227;NM_198129;NM_001127717	TSS200;TSS200;Body;Body	NA	NA
cg03637218	0.00143558	0.0130131	0.0827066	0.84771	0.765003	AP3S1	NM_001284	Body	NA	NA
cg03646329	0.00190784	0.0151748	-0.0752053	0.681413	0.756618	LPAR6;LPAR6;LPAR6;RB1;LPAR6	NM_001162498;NM_005767;NM_001162497;NM_000321;NM_001162498	5'UTR;5'UTR;5'UTR;Body;1stExon	NA	NA
cg03651021	0.00241992	0.0173887	-0.0544506	0.724792	0.779243	CSGALNACT1;CSGALNACT1;CSGALNACT1	NM_018371;NM_001130518;NR_024040	Body;Body;Body	chr8:19319030-19319255	N_Shore
cg03652525	0.000794166	0.0100308	0.0593108	0.600484	0.541174	NA	NA	NA	NA	NA
cg03655330	0.000903981	0.0105461	0.0521726	0.341536	0.289363	HYAL1;HYAL1;HYAL1;NAT6;HYAL1;HYAL1;HYAL1;HYAL3	NM_007312;NM_153281;NM_153285;NM_012191;NM_153282;NM_153283;NM_033159;NM_003549	3'UTR;3'UTR;3'UTR;TSS1500;3'UTR;3'UTR;3'UTR;TSS1500	chr3:50336331-50336879	S_Shore
cg03655701	0.000190654	0.00816422	0.110702	0.543896	0.433194	C1orf130	NM_001010980	5'UTR	NA	NA
cg03658236	0.000696666	0.00962559	0.115692	0.725762	0.61007	STAB2	NM_017564	Body	NA	NA
cg03658557	0.00215016	0.016232	0.0849215	0.470516	0.385595	BMPR1B	NM_001203	5'UTR	NA	NA
cg03661324	0.000322357	0.00826017	-0.0557977	0.675685	0.731483	NA	NA	NA	NA	NA
cg03664994	0.00132169	0.0124881	0.0918084	0.641494	0.549686	RTN4;RTN4;RTN4;RTN4	NM_207520;NM_020532;NM_153828;NM_207521	Body;Body;Body;Body	NA	NA
cg03665078	0.000727877	0.0097358	-0.0579471	0.634548	0.692495	TNFAIP8	NM_001077654	Body	chr5:118691401-118691759	N_Shore
cg03666441	0.00759126	0.036491	0.0693638	0.292708	0.223344	KCTD11;ACAP1	NM_001002914;NM_014716	TSS1500;Body	chr17:7254622-7255808	Island
cg03669357	0.00206646	0.0158757	-0.0545308	0.673987	0.728518	NA	NA	NA	NA	NA
cg03677056	0.000200155	0.00816422	0.0880585	0.557719	0.46966	SLFN12L	NM_001145027	Body	chr17:33814234-33814947	S_Shelf
cg03678062	0.000583679	0.00913478	0.0584685	0.578179	0.519711	ZC3H12D	NM_207360	Body	chr6:149771836-149772855	Island
cg03680790	0.000794166	0.0100308	-0.064029	0.676022	0.740051	STX2;STX2	NM_001980;NM_194356	Body;Body	NA	NA
cg03680873	9.46776e-05	0.00816422	0.108785	0.7376	0.628815	NA	NA	NA	chr3:148847198-148847968	N_Shelf
cg03682581	0.00241992	0.0173887	0.110185	0.686491	0.576306	C2orf68	NM_001013649	3'UTR	chr2:85829266-85830237	S_Shelf
cg03685475	0.000156668	0.00816422	0.0661058	0.396735	0.330629	NA	NA	NA	chr22:41601069-41601476	N_Shelf
cg03689552	0.00149581	0.0132863	0.0800968	0.673761	0.593664	MEFV	NM_000243	3'UTR	NA	NA
cg03691549	0.000307597	0.00823207	0.0564308	0.583407	0.526976	TENC1;TENC1;TENC1;TENC1	NM_170754;NM_170754;NM_198316;NM_015319	5'UTR;1stExon;5'UTR;Body	chr12:53440579-53440840	S_Shelf
cg03693105	0.000487713	0.00874687	0.0633259	0.396456	0.33313	WDR86	NM_198285	TSS1500	chr7:151106244-151107808	S_Shore
cg03695871	0.000558188	0.00902862	0.0790914	0.768009	0.688918	DKFZp761E198	NM_138368	1stExon	chr11:65547499-65549261	N_Shore
cg03700024	0.000406428	0.00842707	0.0547547	0.599876	0.545122	RTKN;RTKN;RTKN	NM_033046;NM_001015056;NM_001015055	Body;5'UTR;Body	chr2:74667593-74669403	N_Shore
cg03701795	0.000388153	0.00838532	-0.0584609	0.287227	0.345688	CD1E;CD1E;CD1E;CD1E;CD1E;CD1E	NM_030893;NM_001042586;NM_001042587;NM_001042584;NM_001042585;NM_001042583	TSS200;TSS200;TSS200;TSS200;TSS200;TSS200	NA	NA
cg03705319	0.000200155	0.00816422	0.0657866	0.809228	0.743441	GPR19	NM_006143	5'UTR	chr12:12849067-12849270	N_Shore
cg03706086	0.000406428	0.00842707	0.0817311	0.775252	0.693521	NA	NA	NA	NA	NA
cg03714676	0.000388153	0.00838532	0.117987	0.724436	0.606449	KIAA0146	NM_001080394	Body	chr8:48172791-48172993	S_Shore
cg03715305	0.000266972	0.00817622	0.051449	0.756215	0.704766	NDUFA11	NM_175614	3'UTR	chr19:5892110-5892472	S_Shelf
cg03716405	0.00102748	0.0111303	-0.0561445	0.722293	0.778438	EIF4A3	NM_014740	Body	chr17:78120322-78121543	N_Shore
cg03717755	0.000760362	0.00987897	-0.0925888	0.558547	0.651136	MYLIP	NM_013262	Body	NA	NA
cg03719509	0.000370637	0.00834452	0.063959	0.349193	0.285234	LHFPL2	NM_005779	TSS1500	chr5:77943868-77945220	Island
cg03720100	0.000510242	0.00881453	0.0930213	0.525864	0.432842	NA	NA	NA	NA	NA
cg03720617	0.000141865	0.00816422	0.0975959	0.461072	0.363477	PHKB;PHKB	NM_001031835;NM_000293	Body;Body	NA	NA
cg03720762	9.46776e-05	0.00816422	0.056242	0.761351	0.705109	RAI1	NM_030665	5'UTR	chr17:17603583-17604147	S_Shore
cg03721291	0.000293463	0.00821322	0.0596135	0.50566	0.446046	RECQL5;RECQL5;RECQL5	NM_001003715;NM_004259;NM_001003716	Body;Body;Body	NA	NA
cg03725404	0.00102748	0.0111303	0.0517612	0.614994	0.563233	SLC2A9;SLC2A9	NM_020041;NM_001001290	Body;Body	NA	NA
cg03726817	0.000242702	0.00816422	0.0753628	0.386382	0.311019	NA	NA	NA	chr12:62653865-62654677	N_Shelf
cg03728799	0.00137757	0.0127439	-0.106388	0.493805	0.600194	NA	NA	NA	NA	NA
cg03730969	0.00035385	0.00833508	0.0593652	0.567053	0.507688	METAP1	NM_015143	TSS1500	chr4:99916375-99917569	N_Shore
cg03732014	0.000388153	0.00838532	0.0809884	0.651954	0.570966	BACH1;BACH1;BACH1	NM_206866;NR_027655;NM_001186	5'UTR;TSS1500;5'UTR	NA	NA
cg03732759	0.000266972	0.00817622	-0.0527266	0.756576	0.809303	NA	NA	NA	chr4:139481734-139481996	N_Shore
cg03739609	0.000610231	0.00924058	0.0903494	0.646082	0.555733	LST1;LST1;LST1;LST1;LST1;LST1;LST1;LST1;LST1;LST1;LST1	NR_029461;NM_007161;NM_205839;NM_205838;NM_001166538;NR_029462;NM_205840;NM_205837;NM_001166538;NM_007161;NM_205840	Body;1stExon;5'UTR;5'UTR;5'UTR;Body;5'UTR;5'UTR;1stExon;5'UTR;1stExon	NA	NA
cg03741348	0.000760362	0.00987897	0.0718432	0.654946	0.583102	FAM167B	NM_032648	TSS1500	chr1:32713918-32714186	N_Shore
cg03744763	0.00495807	0.0274196	0.0687648	0.530358	0.461593	HOXA5	NM_019102	TSS1500	chr7:27182613-27185562	Island
cg03746345	2.92298e-05	0.00816422	0.0644607	0.80699	0.74253	MEGF8	NM_001410	Body	chr19:42873698-42873954	S_Shore
cg03746834	0.000190654	0.00816422	0.097993	0.559876	0.461883	PNOC	NM_006228	Body	NA	NA
cg03752203	0.00282696	0.0191066	-0.0700786	0.564819	0.634897	AZIN1;AZIN1	NM_015878;NM_148174	5'UTR;5'UTR	chr8:103875222-103877084	N_Shore
cg03755566	0.000794166	0.0100308	0.0709731	0.655688	0.584715	ACTA2;ACTA2	NM_001141945;NM_001613	Body;Body	NA	NA
cg03759236	0.00025457	0.00816422	-0.0570926	0.701088	0.75818	CORO2B	NM_006091	Body	NA	NA
cg03759346	0.00251639	0.0177964	0.068455	0.492832	0.424377	NA	NA	NA	NA	NA
cg03760308	0.000190654	0.00816422	0.106892	0.727699	0.620807	SENP6;SENP6	NM_015571;NM_001100409	TSS1500;TSS1500	chr6:76311330-76312563	N_Shore
cg03762994	0.000122073	0.00816422	0.0612886	0.599456	0.538168	ALOX12	NM_000697	TSS200	chr17:6898820-6900427	Island
cg03763518	0.000242702	0.00816422	0.0924552	0.555594	0.463138	C1orf54	NM_024579	TSS200	chr1:150241047-150241654	S_Shelf
cg03764364	0.00355341	0.0220364	0.0585917	0.393197	0.334605	NA	NA	NA	NA	NA
cg03769939	0.000164594	0.00816422	-0.0693126	0.657448	0.726761	RUNX3;RUNX3	NM_001031680;NM_004350	Body;Body	chr1:25255527-25259005	N_Shore
cg03773413	0.00044537	0.00857248	0.0687616	0.669661	0.6009	ZNF124	NM_003431	TSS1500	chr1:247334820-247335382	S_Shore
cg03774988	0.00025457	0.00816422	0.0668301	0.540788	0.473958	OPRL1;C20orf201;OPRL1	NM_000913;NM_001007125;NM_182647	5'UTR;TSS1500;5'UTR	chr20:62716288-62716533	N_Shore
cg03776194	0.00042549	0.0084872	-0.0648765	0.390411	0.455287	RNF166	NM_178841	Body	chr16:88772237-88773195	N_Shore
cg03778909	0.000210091	0.00816422	0.141471	0.694866	0.553395	TBCD	NM_005993	Body	chr17:80829533-80829871	S_Shelf
cg03780927	0.000466101	0.00865709	0.0736012	0.39526	0.321659	BCL9L;BCL9L	NM_182557;NM_182557	1stExon;5'UTR	chr11:118781060-118781732	Island
cg03782584	0.00169049	0.0142157	0.0503893	0.49826	0.447871	SPOPL	NM_001001664	TSS1500	chr2:139259033-139259912	N_Shore
cg03783907	0.000307597	0.00823207	-0.0621006	0.234367	0.296467	BTN3A3;BTN3A3	NM_197974;NM_006994	Body;Body	NA	NA
cg03788239	0.000322357	0.00826017	-0.0686034	0.59658	0.665183	C3orf19	NM_016474	Body	NA	NA
cg03789294	0.000266972	0.00817622	0.0728684	0.461372	0.388503	RGL2;RGL2	NR_028387;NM_004761	Body;Body	chr6:33266302-33267582	N_Shore
cg03794617	0.000696666	0.00962559	0.0735536	0.80944	0.735886	RPTOR;RPTOR	NM_001163034;NM_020761	Body;Body	chr17:78798780-78799160	N_Shore
cg03795574	0.00733223	0.0356876	0.0562751	0.346737	0.290461	IGF1R	NM_000875	Body	NA	NA
cg03797115	6.93586e-05	0.00816422	0.101479	0.599048	0.497569	CASP6;CASP6	NM_001226;NM_032992	TSS1500;TSS1500	chr4:110623959-110624831	S_Shore
cg03800150	0.000242702	0.00816422	-0.112727	0.64356	0.756287	GIMAP7	NM_153236	5'UTR	NA	NA
cg03801871	0.000104867	0.00816422	0.0567043	0.202245	0.145541	LBH	NM_030915	TSS1500	chr2:30453566-30455655	N_Shore
cg03803177	0.000637886	0.00937416	0.0608629	0.614845	0.553982	SPATA2L	NM_152339	Body	chr16:89767253-89768882	N_Shore
cg03808007	0.00460901	0.0260963	0.0595618	0.533803	0.474241	NA	NA	NA	NA	NA
cg03812676	0.000637886	0.00937416	-0.0778213	0.698037	0.775858	AIP	NM_003977	Body	chr11:67250344-67250864	S_Shelf
cg03815147	0.000388153	0.00838532	0.0775982	0.729667	0.652068	PGAP3	NM_033419	Body	NA	NA
cg03817667	0.000760362	0.00987897	0.0662628	0.277826	0.211563	VSTM2A	NM_182546	TSS200	chr7:54609734-54610140	Island
cg03818715	0.00102748	0.0111303	0.054023	0.696356	0.642333	SNRNP48	NM_152551	Body	chr6:7590399-7590926	S_Shore
cg03820688	0.00044537	0.00857248	0.139528	0.784464	0.644936	MTIF2;MTIF2	NM_002453;NM_001005369	Body;Body	NA	NA
cg03821121	0.00282696	0.0191066	0.0741107	0.592685	0.518574	MICAL2	NM_014632	5'UTR	NA	NA
cg03821418	0.00044537	0.00857248	0.102662	0.721623	0.618962	NCOR2;NCOR2	NM_006312;NM_001077261	Body;Body	chr12:124856556-124856801	S_Shelf
cg03823431	0.00111816	0.011532	0.0720846	0.554217	0.482132	SLC38A10;SLC38A10	NM_001037984;NM_138570	Body;Body	NA	NA
cg03826247	0.00107195	0.011334	-0.0660903	0.646416	0.712506	PTPRG	NM_002841	Body	NA	NA
cg03831847	0.00017289	0.00816422	-0.0812309	0.720364	0.801595	FAM38A	NM_001142864	Body	NA	NA
cg03832522	0.00305272	0.0200528	0.0581539	0.448422	0.390268	NA	NA	NA	chr2:218898490-218898835	Island
cg03834031	8.11046e-05	0.00816422	0.067354	0.34543	0.278076	NA	NA	NA	chr22:46465976-46468528	N_Shore
cg03834116	0.00206646	0.0158757	0.0597649	0.85291	0.793145	NA	NA	NA	NA	NA
cg03834767	0.00102748	0.0111303	0.110449	0.482107	0.371658	CDK14	NM_012395	3'UTR	NA	NA
cg03836615	0.00121605	0.0119986	0.0620986	0.626046	0.563947	ITPR1;ITPR1;ITPR1	NM_002222;NM_001099952;NM_001168272	Body;Body;Body	NA	NA
cg03837680	0.000242702	0.00816422	0.0700517	0.508469	0.438417	TBC1D16	NM_019020	Body	chr17:77965805-77966296	S_Shore
cg03840289	0.000583679	0.00913478	0.10837	0.65257	0.5442	MXD4	NM_006454	Body	chr4:2262960-2264669	N_Shore
cg03840694	0.00132169	0.0124881	0.0815248	0.619204	0.53768	NA	NA	NA	chr7:139992321-139992574	N_Shore
cg03846076	0.00293789	0.019579	-0.0618622	0.525205	0.587067	STC2	NM_003714	3'UTR	NA	NA
cg03846111	0.00155832	0.0135868	0.059539	0.557719	0.49818	ATF7IP	NM_018179	5'UTR	NA	NA
cg03848580	0.000104867	0.00816422	0.0649109	0.51988	0.454969	TMC6;TMC6	NM_001127198;NM_007267	Body;Body	NA	NA
cg03850957	0.00901138	0.0410885	0.0561727	0.546512	0.490339	SNRPB2;SNRPB2	NM_198220;NM_003092	Body;Body	chr20:16710507-16711115	S_Shelf
cg03854595	0.00111816	0.011532	-0.0605789	0.468267	0.528846	NA	NA	NA	chr16:11348541-11350803	N_Shore
cg03854765	0.000156668	0.00816422	0.0520788	0.332001	0.279922	SLC23A2;SLC23A2	NM_203327;NM_005116	5'UTR;5'UTR	NA	NA
cg03857198	0.00176031	0.0145045	0.088992	0.727101	0.638109	NA	NA	NA	NA	NA
cg03857664	0.000322357	0.00826017	-0.0569525	0.731663	0.788615	SH3PXD2B	NM_001017995	Body	NA	NA
cg03862987	0.000760362	0.00987897	-0.065749	0.711518	0.777267	G3BP2;G3BP2;G3BP2	NM_203505;NM_203504;NM_012297	5'UTR;5'UTR;5'UTR	chr4:76597635-76598920	N_Shore
cg03864128	0.000231346	0.00816422	0.0839819	0.751564	0.667582	CHMP4B	NM_176812	TSS1500	chr20:32399262-32399550	N_Shore
cg03866862	0.000583679	0.00913478	0.0587639	0.710441	0.651677	SYNGAP1	NM_006772	Body	NA	NA
cg03878190	0.000696666	0.00962559	0.0591098	0.372334	0.313224	FAM134A	NM_024293	3'UTR	chr2:220041129-220043410	S_Shelf
cg03880355	0.000110335	0.00816422	0.0896958	0.44691	0.357214	FAM169A	NM_015566	TSS1500	chr5:74161536-74162716	S_Shore
cg03889044	0.000903981	0.0105461	-0.0836762	0.45942	0.543096	PDCD1	NM_005018	TSS1500	chr2:242805752-242806034	N_Shelf
cg03891590	0.00116617	0.0117594	0.0601117	0.326995	0.266884	C10orf140	NM_207371	5'UTR	chr10:21814786-21815716	N_Shore
cg03899229	0.00107195	0.011334	0.069428	0.356143	0.286715	NA	NA	NA	chr8:8820766-8821112	S_Shore
cg03903278	0.00183274	0.0148511	0.0692879	0.334566	0.265278	NA	NA	NA	NA	NA
cg03908908	0.000116066	0.00816422	0.0523564	0.655908	0.603552	MYO7A;MYO7A;MYO7A	NM_000260;NM_001127180;NM_001127179	Body;Body;Body	chr11:76849067-76849565	Island
cg03910874	0.000181571	0.00816422	-0.0759344	0.590613	0.666547	NA	NA	NA	NA	NA
cg03915432	0.000984705	0.0109267	-0.0627762	0.658979	0.721756	NA	NA	NA	NA	NA
cg03916694	0.00017289	0.00816422	0.0940531	0.657757	0.563704	FLII	NM_002018	Body	chr17:18150279-18151172	Island
cg03917473	0.000865925	0.0103606	-0.0982345	0.529364	0.627599	NA	NA	NA	NA	NA
cg03917666	0.00232679	0.016996	-0.0859021	0.652161	0.738064	NA	NA	NA	NA	NA
cg03919657	0.000406428	0.00842707	0.0984963	0.596801	0.498305	ACSF2	NM_025149	TSS1500	chr17:48503056-48503887	N_Shore
cg03924164	0.000829337	0.0102084	0.0595223	0.418867	0.359344	NA	NA	NA	chr16:88513273-88513514	S_Shore
cg03926751	0.000466101	0.00865709	0.112237	0.59657	0.484333	KLHL8	NM_020803	5'UTR	chr4:88140842-88141945	N_Shore
cg03928812	0.000388153	0.00838532	0.0543382	0.356182	0.301844	TCN1	NM_001062	TSS1500	NA	NA
cg03930964	0.000164594	0.00816422	0.0518244	0.247311	0.195487	BCR;BCR	NM_021574;NM_004327	TSS200;TSS200	chr22:23522550-23524465	N_Shore
cg03930965	0.000293463	0.00821322	-0.0648358	0.774989	0.839825	SYNRG;SYNRG;SYNRG;SYNRG;SYNRG;SYNRG;SYNRG	NM_001163547;NM_001163545;NM_001163546;NM_198882;NM_007247;NM_001163544;NM_080550	Body;Body;Body;Body;Body;Body;Body	chr17:35968980-35969757	N_Shelf
cg03934069	0.000307597	0.00823207	0.0674192	0.337982	0.270562	GPSM2	NM_013296	5'UTR	chr1:109419544-109420038	S_Shore
cg03937361	0.000388153	0.00838532	-0.0515441	0.69548	0.747024	ROR1;ROR1	NM_005012;NM_001083592	Body;Body	NA	NA
cg03941587	0.00116617	0.0117594	0.0595637	0.510566	0.451002	FGF2	NM_002006	TSS1500	chr4:123747740-123748980	N_Shore
cg03942855	0.000116066	0.00816422	0.0517336	0.25379	0.202057	GSTM2;GSTM2	NM_000848;NM_001142368	Body;Body	chr1:110210581-110210956	Island
cg03942932	0.00116617	0.0117594	0.0689965	0.436325	0.367329	NA	NA	NA	chr6:106441986-106442912	N_Shore
cg03946297	0.000156668	0.00816422	-0.0634014	0.632028	0.695429	NA	NA	NA	NA	NA
cg03949008	0.000727877	0.0097358	0.057055	0.376294	0.319239	ARSD;ARSD	NM_001669;NM_009589	Body;Body	chrX:2846195-2847511	Island
cg03950476	5.32333e-05	0.00816422	0.0684292	0.560254	0.491825	ZCCHC11;ZCCHC11;ZCCHC11	NM_001009881;NM_001009882;NM_015269	TSS1500;TSS1500;TSS1500	chr1:53018258-53019599	S_Shore
cg03951877	0.00169049	0.0142157	0.0574579	0.768921	0.711463	PHACTR1	NM_030948	Body	NA	NA
cg03955859	0.00169049	0.0142157	0.0907884	0.749607	0.658818	SPATA5	NM_145207	Body	NA	NA
cg03956820	0.00261632	0.0182262	0.050772	0.60019	0.549418	SLC16A3;SLC16A3;SLC16A3;SLC16A3	NM_001042423;NM_001042422;NM_004207;NM_001042423	1stExon;5'UTR;5'UTR;5'UTR	chr17:80186135-80189990	S_Shore
cg03957124	0.00121605	0.0119986	-0.099373	0.438448	0.537821	NA	NA	NA	chr6:37012609-37012884	S_Shelf
cg03961551	0.000696666	0.00962559	-0.115444	0.445075	0.560519	RUNX3;RUNX3	NM_001031680;NM_004350	Body;Body	chr1:25255527-25259005	N_Shelf
cg03962451	0.000903981	0.0105461	0.0691319	0.700066	0.630934	GLS	NM_014905	Body	NA	NA
cg03963011	5.04598e-05	0.00816422	0.0505849	0.186168	0.135583	ETS1	NM_001143820	Body	chr11:128419198-128419513	N_Shore
cg03967627	0.0103107	0.0451747	0.0672305	0.416258	0.349028	C8orf73	NM_001100878	TSS200	chr8:144653774-144653976	S_Shore
cg03969725	0.00044537	0.00857248	-0.0596178	0.555024	0.614641	UBE2C;UBE2C;UBE2C;UBE2C;UBE2C;UBE2C;UBE2C	NM_181801;NM_181802;NM_181802;NM_007019;NM_181800;NM_181803;NM_181799	5'UTR;1stExon;5'UTR;Body;Body;Body;Body	chr20:44440946-44441655	S_Shore
cg03977385	0.000829337	0.0102084	0.0568365	0.383648	0.326812	NA	NA	NA	NA	NA
cg03978682	6.58089e-05	0.00816422	0.0777823	0.588103	0.510321	ARL15	NM_019087	Body	NA	NA
cg03979241	0.000406428	0.00842707	0.0843982	0.604061	0.519663	EPB49;EPB49;EPB49;EPB49;EPB49;EPB49;EPB49;EPB49	NM_001978;NM_001114136;NM_001114138;NM_001114135;NM_001978;NM_001114138;NM_001114137;NM_001114139	1stExon;5'UTR;1stExon;5'UTR;5'UTR;5'UTR;5'UTR;5'UTR	chr8:21914275-21914525	S_Shelf
cg03986097	0.000466101	0.00865709	-0.0529756	0.754866	0.807842	INPP5A	NM_005539	Body	NA	NA
cg03988700	0.00593581	0.0309185	0.0678379	0.442233	0.374396	SLC6A3	NM_001044	3'UTR	NA	NA
cg03989617	7.69981e-05	0.00816422	0.0528865	0.262102	0.209215	GPR56;GPR56;GPR56;GPR56;GPR56;GPR56;GPR56;GPR56;GPR56;GPR56;GPR56;GPR56	NM_001145773;NM_001145771;NM_005682;NM_201524;NM_001145773;NM_001145771;NM_201525;NM_201524;NM_201525;NM_001145772;NM_001145770;NM_001145772	5'UTR;1stExon;5'UTR;1stExon;1stExon;5'UTR;5'UTR;5'UTR;1stExon;5'UTR;5'UTR;1stExon	NA	NA
cg03991309	0.000220482	0.00816422	-0.0584717	0.659573	0.718045	GNG12	NM_018841	5'UTR	NA	NA
cg03991592	0.00733223	0.0356876	-0.0615301	0.405832	0.467362	ITFG3	NM_032039	5'UTR	NA	NA
cg03992323	0.00176031	0.0145045	0.0891909	0.6439	0.554709	TP53BP2;TP53BP2	NM_001031685;NM_005426	Body;5'UTR	NA	NA
cg03992638	0.00733223	0.0356876	0.0560312	0.34785	0.291819	CXXC5	NM_016463	5'UTR	chr5:139040819-139041028	N_Shelf
cg03995533	0.000370637	0.00834452	-0.0573344	0.758511	0.815845	CLEC16A	NM_015226	Body	NA	NA
cg03997145	0.000279928	0.00817833	0.0667887	0.694833	0.628044	NA	NA	NA	NA	NA
cg03998264	0.000558188	0.00902862	0.119079	0.644635	0.525556	ATF7;ATF7;ATF7	NM_006856;NM_001130060;NM_001130059	Body;Body;Body	NA	NA
cg04000234	0.00121605	0.0119986	0.054344	0.453696	0.399352	MACF1	NM_012090	Body	chr1:39570665-39571859	N_Shore
cg04003615	0.00162319	0.0139092	0.0682186	0.782982	0.714764	RNF130	NM_018434	Body	NA	NA
cg04006133	0.0022369	0.0166125	-0.0505489	0.53455	0.585099	HSDL1;HSDL1	NM_001146051;NM_031463	5'UTR;5'UTR	NA	NA
cg04007350	0.00552587	0.0294735	0.0775515	0.702762	0.625211	PTPRN2;PTPRN2;PTPRN2	NM_002847;NM_130842;NM_130843	Body;Body;Body	NA	NA
cg04011671	0.00149581	0.0132863	0.0547491	0.347903	0.293154	NA	NA	NA	NA	NA
cg04012082	0.00155832	0.0135868	0.0544323	0.516658	0.462226	CACNA2D4	NM_172364	Body	chr12:1905277-1906765	N_Shore
cg04012681	0.000190654	0.00816422	-0.0705835	0.601415	0.671998	ADARB2	NM_018702	Body	NA	NA
cg04015433	0.000266972	0.00817622	0.0659187	0.275844	0.209925	NA	NA	NA	chr8:8820766-8821112	Island
cg04018325	0.00132169	0.0124881	0.0572896	0.487227	0.429937	MIR193B	NR_030177	TSS200	chr16:14395604-14397075	S_Shore
cg04018474	0.00107195	0.011334	0.0519255	0.584332	0.532407	STX1B	NM_052874	Body	chr16:31008832-31009036	N_Shore
cg04028464	9.46776e-05	0.00816422	-0.0768631	0.732846	0.809709	GAA;GAA;CCDC40;GAA	NM_001079803;NM_000152;NM_017950;NM_001079804	TSS1500;TSS1500;3'UTR;TSS1500	chr17:78074902-78075761	N_Shore
cg04030401	0.000322357	0.00826017	0.0589971	0.383572	0.324575	HSF4;FBXL8;HSF4	NM_001040667;NM_018378;NM_001538	TSS1500;Body;TSS1500	chr16:67196792-67199988	N_Shore
cg04031093	0.00206646	0.0158757	0.0691197	0.480401	0.411282	NA	NA	NA	NA	NA
cg04036049	0.000406428	0.00842707	0.0984105	0.686621	0.58821	MBD6	NM_052897	3'UTR	NA	NA
cg04036920	0.000279928	0.00817833	0.125722	0.817419	0.691697	C11orf41	NM_012194	TSS1500	NA	NA
cg04037732	6.24289e-05	0.00816422	0.0547371	0.693076	0.638339	NLGN3;NLGN3;NLGN3;NLGN3;NLGN3;NLGN3	NM_001166660;NM_181303;NM_018977;NM_018977;NM_181303;NM_001166660	1stExon;1stExon;5'UTR;1stExon;5'UTR;5'UTR	NA	NA
cg04046364	0.000322357	0.00826017	0.118214	0.647557	0.529344	AVIL	NM_006576	TSS1500	NA	NA
cg04046669	0.00232679	0.016996	0.0662871	0.387124	0.320837	HORMAD2	NM_152510	TSS1500	chr22:30476012-30476530	Island
cg04053108	0.00293789	0.019579	0.0567863	0.361937	0.305151	VWF	NM_000552	Body	chr12:6165941-6166257	Island
cg04057956	0.000794166	0.0100308	0.0566558	0.790267	0.733611	CD9	NM_001769	Body	NA	NA
cg04059696	0.000466101	0.00865709	-0.0683834	0.590359	0.658743	MAPRE3	NM_012326	5'UTR	NA	NA
cg04061411	0.000220482	0.00816422	-0.0603237	0.523736	0.584059	SH2D7	NM_001101404	Body	NA	NA
cg04069539	0.000242702	0.00816422	0.0799553	0.746382	0.666427	ACSF3;ACSF3;ACSF3	NM_174917;NR_023316;NM_001127214	Body;Body;Body	chr16:89167116-89167482	S_Shore
cg04070601	0.00149581	0.0132863	-0.0659533	0.640724	0.706677	FMNL3;FMNL3	NM_198900;NM_175736	Body;Body	NA	NA
cg04074945	0.000533722	0.00891919	0.0669661	0.843934	0.776968	PHF21A;PHF21A	NM_016621;NM_001101802	Body;Body	NA	NA
cg04075726	0.00282696	0.0191066	0.0681299	0.722433	0.654304	NA	NA	NA	NA	NA
cg04079215	0.000156668	0.00816422	0.113767	0.653883	0.540116	NA	NA	NA	NA	NA
cg04079760	0.00121605	0.0119986	0.0529925	0.548652	0.495659	ESRP2	NM_024939	Body	chr16:68269010-68272143	Island
cg04083076	0.00035385	0.00833508	0.0611126	0.744566	0.683453	SLC19A2	NM_006996	Body	chr1:169454558-169455577	N_Shelf
cg04084236	0.000266972	0.00817622	0.0697659	0.360865	0.291099	INPP4B;INPP4B	NM_001101669;NM_003866	5'UTR;5'UTR	chr4:143766940-143768413	N_Shore
cg04084354	0.00355341	0.0220364	0.0842908	0.52237	0.438079	NA	NA	NA	NA	NA
cg04085339	4.53122e-05	0.00816422	-0.05233	0.519737	0.572067	CACYBP;CACYBP	NM_014412;NM_001007214	TSS1500;TSS1500	chr1:174968490-174969624	N_Shore
cg04086097	0.00368956	0.0225721	0.0549972	0.34937	0.294373	IRF5;IRF5;IRF5;IRF5;IRF5;IRF5;IRF5;IRF5	NM_001098630;NM_032643;NM_001098631;NM_001098627;NM_002200;NM_001098629;NM_001098627;NM_001098628	5'UTR;5'UTR;5'UTR;5'UTR;5'UTR;5'UTR;1stExon;5'UTR	chr7:128577818-128578756	S_Shelf
cg04087207	0.00198572	0.0155166	0.0885337	0.569225	0.480691	C20orf186	NM_182519	1stExon	NA	NA
cg04088932	3.26549e-05	0.00816422	-0.0632202	0.586684	0.649904	SH3BP4	NM_014521	Body	chr2:235951452-235951814	S_Shelf
cg04088945	0.000370637	0.00834452	0.123543	0.720008	0.596465	NA	NA	NA	chr7:157092597-157093535	N_Shelf
cg04089901	0.000466101	0.00865709	0.113172	0.602729	0.489557	COL28A1	NM_001037763	Body	NA	NA
cg04093633	0.00116617	0.0117594	0.0908656	0.65061	0.559745	EFTUD1;EFTUD1	NM_001040610;NM_024580	Body;Body	NA	NA
cg04094178	0.000181571	0.00816422	-0.0519816	0.66593	0.717912	NA	NA	NA	chr1:4192633-4193243	S_Shelf
cg04094548	0.000266972	0.00817622	0.0963527	0.846968	0.750615	NA	NA	NA	NA	NA
cg04096150	8.54139e-05	0.00816422	-0.0658438	0.76311	0.828954	GPR176	NM_007223	Body	NA	NA
cg04097131	0.00102748	0.0111303	0.0701835	0.799334	0.729151	JARID2	NM_004973	Body	NA	NA
cg04099543	0.00143558	0.0130131	0.0574818	0.542326	0.484844	P2RY6;P2RY6;P2RY6;P2RY6;P2RY6	NM_176797;NM_004154;NM_176796;NM_004154;NM_176798	5'UTR;1stExon;5'UTR;5'UTR;5'UTR	NA	NA
cg04101755	0.000466101	0.00865709	0.052162	0.295446	0.243284	NA	NA	NA	chr16:3053830-3054315	S_Shelf
cg04106092	0.000337766	0.00831552	0.0833974	0.745995	0.662597	NA	NA	NA	NA	NA
cg04112626	8.11046e-05	0.00816422	0.0619824	0.305271	0.243289	PAQR3	NM_001040202	TSS1500	chr4:79860213-79860745	S_Shore
cg04112866	0.000943556	0.0107472	0.108254	0.62582	0.517566	TGFBRAP1;TGFBRAP1	NM_001142621;NM_004257	5'UTR;5'UTR	NA	NA
cg04121938	0.00206646	0.0158757	0.0501292	0.274016	0.223887	NA	NA	NA	chr1:201507779-201509317	S_Shore
cg04131101	0.000610231	0.00924058	-0.0602599	0.724899	0.785159	NA	NA	NA	NA	NA
cg04131890	0.00149581	0.0132863	-0.064662	0.562375	0.627037	NA	NA	NA	NA	NA
cg04132186	0.000122073	0.00816422	0.083987	0.457351	0.373364	NA	NA	NA	chr3:184321783-184322277	S_Shore
cg04132540	0.000110335	0.00816422	0.0579753	0.311833	0.253858	LYN;LYN	NM_002350;NM_001111097	5'UTR;5'UTR	NA	NA
cg04134528	0.000558188	0.00902862	-0.071017	0.578923	0.64994	NA	NA	NA	NA	NA
cg04135540	0.000533722	0.00891919	-0.0533818	0.689448	0.742829	NA	NA	NA	NA	NA
[truncated: 10,609 more rows]
