# Supplementary material for: Epigenetic modifications and glucocorticoid sensitivity in Myalgic Encephalomyelitis/Chronic Fatigue Syndrome (ME/CFS)
Source: BMC Med Genomics. 2017 Feb 23;10:11. doi: 10.1186/s12920-017-0248-3 (PMC5324230; doi:10.1186/s12920-017-0248-3)
Supplement: Additional file 4: Table S2. — High confidence differentially methylated sites according to Dexamethasone assay subgroups. Differentially methylated sites between the 3 different subgroups (ME/CFS GC-Hypersensitive, ME/CFS GC-Typical, and Healthy Controls) from the Dexamethasone assay (p ≤0.05, Beta-difference ≥ 5%, after 10 000 permutations). (XLSX 2.88 mb) [file 12920_2017_248_MOESM4_ESM.xlsx]

## Sheet: GC-Hypersens vs. GC-Typical
Probe	Nominal P-Value	P-Value (Permutation)	Beta-Difference	Mean (ME/CFS GC-Hypersensitve)	Mean (ME/CFS GC-Typical)	UCSC RefGene Name	UCSC RefGene Accession Number	UCSC RefGene Group	Closest CpG Island	Relation to CpG Island
cg00004421	0.0212946	0.0246	-0.0562402	0.35166	0.4079	EIF4A1;SENP3	NM_001416;NM_015670	TSS1500;3'UTR	chr17:7475916-7477330	N_Shore
cg00083206	0.0191965	0.0232	-0.0925007	0.572087	0.664588	DDO;DDO	NM_004032;NM_003649	Body;Body	chr6:110721059-110721630	Island
cg00110545	0.0420583	0.045	0.0589838	0.427435	0.368451	NA	NA	NA	chr10:6621907-6622642	S_Shelf
cg00130223	0.015521	0.0096	0.0542582	0.599495	0.545237	NA	NA	NA	chr16:33070214-33071314	Island
cg00142257	0.0235825	0.0256	-0.0912741	0.347162	0.438436	LHX6;LHX6	NM_199160;NM_014368	Body;Body	chr9:124987743-124991086	Island
cg00233028	0.00697308	0.005	-0.0600239	0.578608	0.638632	NA	NA	NA	NA	NA
cg00291366	0.0235825	0.0266	-0.0788865	0.525871	0.604758	NA	NA	NA	NA	NA
cg00376816	0.0235825	0.048	0.060926	0.766788	0.705862	HNRNPL;HNRNPL	NM_001005335;NM_001533	Body;Body	NA	NA
cg00422699	0.015521	0.0086	-0.0510587	0.392218	0.443277	MAN2B1	NM_000528	Body	chr19:12758975-12759210	Island
cg00488575	0.0420583	0.023	0.0521027	0.896699	0.844597	NA	NA	NA	NA	NA
cg00502035	0.0383421	0.0466	0.0680009	0.457154	0.389153	NA	NA	NA	chr10:125751132-125751984	Island
cg00524967	0.0260734	0.0114	-0.0570677	0.731385	0.788453	RFC3;RFC3	NM_181558;NM_002915	TSS1500;TSS1500	chr13:34392127-34392493	N_Shore
cg00634483	0.0420583	0.0282	-0.0546671	0.663369	0.718036	NA	NA	NA	chr8:49468683-49468959	S_Shelf
cg00918944	0.0349003	0.0182	-0.0924643	0.477445	0.569909	LOC158376	NR_024283	TSS1500	NA	NA
cg01134260	0.0260734	0.0292	0.0630229	0.634867	0.571844	NA	NA	NA	chr7:63924400-63924741	Island
cg01150799	0.0317182	0.0356	0.0578085	0.48023	0.422421	HADH	NM_005327	3'UTR	NA	NA
cg01229787	0.0349003	0.0052	0.0662983	0.591922	0.525624	NA	NA	NA	NA	NA
cg01261194	0.015521	0.0148	-0.0618808	0.476076	0.537957	PRDM16;PRDM16	NM_022114;NM_199454	Body;Body	chr1:3342012-3342806	N_Shore
cg01379656	0.0260734	0.0194	0.0626298	0.677264	0.614634	NAALADL2	NM_207015	Body	NA	NA
cg01423393	0.000766003	0.001	-0.133531	0.506092	0.639623	KIAA1875	NR_024207	Body	chr8:145163068-145165467	Island
cg01430344	0.00993451	0.0054	0.0774276	0.589561	0.512134	NA	NA	NA	chr2:16153944-16154419	Island
cg01601949	0.0172761	0.0172	0.0509176	0.586931	0.536014	NA	NA	NA	chr2:16153944-16154419	Island
cg01741372	0.0420583	0.0366	-0.0950485	0.632652	0.727701	NA	NA	NA	NA	NA
cg01773685	0.0460649	0.0352	0.0597095	0.835242	0.775533	KLK15;KLK15;KLK15	NM_017509;NM_138563;NM_138564	Body;Body;Body	chr19:51330212-51330470	Island
cg01777861	0.00786119	0.0044	-0.0682955	0.401988	0.470283	NA	NA	NA	chr4:56023750-56024066	Island
cg01797450	0.0061732	0.0036	0.0655137	0.612912	0.547398	NA	NA	NA	chr6:168135847-168136065	N_Shore
cg01821684	0.0349003	0.038	0.066558	0.578549	0.511991	RAC1;RAC1	NM_018890;NM_006908	Body;Body	chr7:6413934-6414720	S_Shore
cg01826367	0.000137404	0.0002	0.0834898	0.267001	0.183511	NA	NA	NA	chr1:224180262-224180824	Island
cg02169713	0.0191965	0.0206	-0.0740173	0.665628	0.739646	NA	NA	NA	chr6:31650648-31651292	Island
cg02185190	0.0349003	0.0324	-0.0511996	0.661105	0.712304	SLC25A43	NM_145305	Body	chrX:118533163-118533787	S_Shore
cg02254709	0.0287806	0.0046	-0.0635874	0.819057	0.882644	NA	NA	NA	chr17:5403131-5404602	N_Shelf
cg02356786	0.00162747	0.0014	0.0826667	0.222861	0.140194	LOC731275	NR_029401	Body	chr1:243264940-243265196	Island
cg02423044	0.01392	0.005	0.0569886	0.2382	0.181211	KLF14	NM_138693	TSS1500	chr7:130417912-130419378	S_Shore
cg02452435	0.0383421	0.0188	-0.0584687	0.245766	0.304235	COG1	NM_018714	TSS1500	chr17:71188407-71189458	N_Shore
cg02534780	0.0287806	0.0184	0.0569495	0.70215	0.6452	FLJ30058	NM_144967	5'UTR	chrX:130206913-130207455	N_Shore
cg02687418	0.0260734	0.0222	0.0694026	0.367287	0.297884	NA	NA	NA	NA	NA
cg02722637	0.011137	0.0328	-0.0573573	0.720247	0.777604	KCNA6;KCNA6	NM_002235;NM_002235	3'UTR;1stExon	chr12:4918273-4919657	S_Shelf
cg02860705	0.0349003	0.046	0.0589227	0.427637	0.368714	NA	NA	NA	NA	NA
cg02895698	0.0191965	0.0078	0.0926437	0.31914	0.226497	ITFG3	NM_032039	5'UTR	NA	NA
cg02985240	0.0212946	0.0202	0.0705044	0.641645	0.57114	ARID4B;ARID4B	NM_031371;NM_016374	Body;Body	NA	NA
cg03128060	0.0212946	0.0262	-0.0652365	0.449335	0.514572	GPR126;GPR126;GPR126;GPR126	NM_020455;NM_001032394;NM_198569;NM_001032395	Body;Body;Body;Body	chr6:142622583-142623453	S_Shore
cg03161606	0.0235825	0.0222	-0.107431	0.30724	0.414671	NA	NA	NA	chr19:29218001-29218733	S_Shore
cg03335125	0.00284757	0.0044	-0.0578086	0.870577	0.928386	CCDC17	NM_001114938	Body	chr1:46088194-46089142	Island
cg03363289	0.0235825	0.0134	-0.166327	0.472954	0.63928	LHX6;LHX6	NM_199160;NM_014368	Body;Body	chr9:124987743-124991086	Island
cg03454920	0.0191965	0.0348	0.0503116	0.71694	0.666629	NA	NA	NA	NA	NA
cg03484234	0.0287806	0.0342	0.0696529	0.594711	0.525058	PNPLA4;PNPLA4	NM_001142389;NM_004650	TSS1500;TSS1500	chrX:7895077-7895608	S_Shore
cg03551406	0.0124621	0.009	-0.0577305	0.651101	0.708832	MT1X	NM_005952	TSS1500	chr16:56715992-56716425	N_Shore
cg03599590	0.0383421	0.0304	0.053153	0.26229	0.209137	SLC35A5	NM_017945	5'UTR	chr3:112280022-112280950	S_Shore
cg03604774	0.0349003	0.0358	0.0909968	0.60169	0.510693	NA	NA	NA	NA	NA
cg03689146	0.0317182	0.0408	0.0675556	0.625815	0.55826	NA	NA	NA	chr7:52341468-52342266	Island
cg03720390	0.0383421	0.0246	-0.0647052	0.320482	0.385187	NA	NA	NA	NA	NA
cg03764088	0.00786119	0.0022	0.0542906	0.506217	0.451926	NA	NA	NA	chr15:23115057-23115471	Island
cg03991592	0.00545438	0.0032	0.0977145	0.469413	0.371698	ITFG3	NM_032039	5'UTR	NA	NA
cg04006133	0.0260734	0.036	0.0523433	0.563926	0.511583	HSDL1;HSDL1	NM_001146051;NM_031463	5'UTR;5'UTR	NA	NA
cg04028464	0.0191965	0.0134	0.0702435	0.7737	0.703456	GAA;GAA;CCDC40;GAA	NM_001079803;NM_000152;NM_017950;NM_001079804	TSS1500;TSS1500;3'UTR;TSS1500	chr17:78074902-78075761	N_Shore
cg04053108	0.00884563	0.0038	-0.0598825	0.333758	0.39364	VWF	NM_000552	Body	chr12:6165941-6166257	Island
cg04072270	0.0124621	0.0064	-0.0572219	0.650633	0.707855	NA	NA	NA	NA	NA
cg04192168	0.01392	0.0484	0.0589078	0.751737	0.692829	ZNF609	NM_015042	Body	NA	NA
cg04224786	0.00104341	0.001	0.0730847	0.647475	0.574391	NA	NA	NA	NA	NA
cg04238185	0.0383421	0.023	-0.0515861	0.275911	0.327497	EPHA3;EPHA3	NM_182644;NM_005233	Body;Body	chr3:89163635-89164107	S_Shore
cg04438194	0.00248443	0.0008	0.0656889	0.199488	0.133799	NA	NA	NA	NA	NA
cg04546413	0.0287806	0.0172	-0.175027	0.325523	0.50055	NA	NA	NA	chr19:29218001-29218733	Island
cg04637372	0.00786119	0.0286	0.0583232	0.738069	0.679746	VWA5B1;VWA5B1	NM_001039500;NM_001039500	5'UTR;1stExon	NA	NA
cg04657684	0.015521	0.0192	0.0510505	0.6402	0.589149	ELMOD1;ELMOD1	NM_001130037;NM_018712	Body;Body	NA	NA
cg04661929	0.0460649	0.0454	0.0550046	0.420196	0.365192	SEPT9;SEPT9;SEPT9	NM_001113492;NM_001113491;NM_006640	5'UTR;Body;Body	NA	NA
cg04767174	0.0172761	0.009	0.134685	0.659984	0.525298	NA	NA	NA	chr21:15068825-15070104	Island
cg04780563	0.0235825	0.0446	0.0675553	0.70648	0.638925	CCNY;CCNY	NM_145012;NM_181698	Body;5'UTR	NA	NA
cg04793268	0.0349003	0.0358	0.0587833	0.423797	0.365014	OVCH2	NM_198185	TSS1500	NA	NA
cg04805181	0.0191965	0.045	-0.0784141	0.18783	0.266244	NA	NA	NA	chr15:66914241-66914884	Island
cg05012125	0.0420583	0.0468	-0.0584367	0.145943	0.20438	ACOT2;ACOT2	NM_006821;NM_006821	5'UTR;1stExon	chr14:74036127-74036662	N_Shore
cg05012661	0.01392	0.0266	-0.0647189	0.573869	0.638588	NA	NA	NA	NA	NA
cg05022087	0.0191965	0.012	0.0519671	0.686632	0.634665	NA	NA	NA	NA	NA
cg05123845	0.00371647	0.0042	-0.0555315	0.545599	0.601131	NA	NA	NA	NA	NA
cg05127574	0.0212946	0.035	0.0809941	0.697302	0.616308	SNTB1	NM_021021	Body	NA	NA
cg05195017	0.00884563	0.0134	-0.0715909	0.263717	0.335308	NEU4;NEU4;NEU4;NEU4;NEU4	NM_080741;NM_001167599;NM_001167602;NM_001167600;NM_001167601	3'UTR;3'UTR;3'UTR;3'UTR;3'UTR	chr2:242760681-242760886	N_Shore
cg05204532	0.00993451	0.0052	0.0578027	0.526086	0.468284	NA	NA	NA	chr2:8596907-8597573	Island
cg05252487	0.00162747	0.0014	-0.0649675	0.289235	0.354203	FAM24A	NM_001029888	5'UTR	NA	NA
cg05360714	0.0317182	0.0272	-0.063133	0.507151	0.570284	NA	NA	NA	NA	NA
cg05376982	0.0420583	0.0362	0.110848	0.608687	0.497839	GSTM5	NM_000851	TSS200	NA	NA
cg05406088	0.0172761	0.0196	0.114137	0.343784	0.229647	NA	NA	NA	chr15:66947360-66947574	S_Shore
cg05417596	0.0420583	0.035	0.0516561	0.660556	0.6089	NA	NA	NA	NA	NA
cg05616010	0.0235825	0.0114	-0.0508006	0.538091	0.588892	ZSCAN18;ZSCAN18	NR_027135;NM_001145542	TSS1500;TSS1500	chr19:58629309-58630241	Island
cg05807489	0.0191965	0.0232	0.0519282	0.649849	0.597921	NA	NA	NA	chr16:1060490-1060799	S_Shelf
cg06038655	0.015521	0.0108	0.0658094	0.283944	0.218134	KLF14	NM_138693	TSS1500	chr7:130417912-130419378	S_Shore
cg06057569	0.0460649	0.045	0.0515407	0.418505	0.366965	BRD1	NM_014577	TSS1500	chr22:50220118-50220822	N_Shore
cg06128161	0.0383421	0.0186	0.0526767	0.791818	0.739141	NA	NA	NA	chr12:133000027-133000246	S_Shore
cg06188367	0.00993451	0.0036	0.0829308	0.570236	0.487305	NA	NA	NA	chr10:45360174-45360526	N_Shore
cg06200244	0.0212946	0.0148	0.0677294	0.694111	0.626381	TRIB2;TRIB2	NM_021643;NR_027303	Body;Body	chr2:12856625-12859019	S_Shelf
cg06399596	0.015521	0.0194	0.0575483	0.693982	0.636433	NA	NA	NA	chr6:1599090-1599402	N_Shelf
cg06482188	0.0172761	0.008	0.0524694	0.61345	0.56098	NA	NA	NA	NA	NA
cg06512885	0.015521	0.0252	-0.0522144	0.209902	0.262117	SPIB	NM_003121	TSS200	NA	NA
cg06561886	0.0420583	0.0424	-0.0522468	0.739755	0.792002	SLC44A2;SLC44A2;SLC44A2	NM_020428;NM_020428;NM_001145056	5'UTR;1stExon;Body	chr19:10735999-10736396	Island
cg06614118	0.0349003	0.0126	-0.055735	0.868781	0.924516	BTNL3	NM_197975	TSS1500	NA	NA
cg06646780	0.00884563	0.01	0.0603745	0.795426	0.735052	C6orf191	NM_001010876	Body	NA	NA
cg06710981	0.0460649	0.0178	0.0581339	0.149921	0.091787	DMPK;DMPK;DMPK;DMPK	NM_001081560;NM_001081563;NM_001081562;NM_004409	Body;Body;Body;Body	chr19:46282544-46283127	Island
cg06784691	0.0235825	0.0236	-0.0638355	0.457062	0.520897	NA	NA	NA	chr1:2245714-2247086	Island
cg06797880	0.0460649	0.0262	0.0573246	0.524629	0.467304	HHIPL1;HHIPL1	NM_032425;NM_001127258	Body;Body	chr14:100111120-100111906	S_Shore
cg06949812	0.0124621	0.0064	-0.0512549	0.473211	0.524466	GJD3;GJD3	NM_152219;NM_152219	1stExon;3'UTR	chr17:38518965-38520264	N_Shore
cg07015424	0.0383421	0.0216	0.0505001	0.750155	0.699655	NA	NA	NA	NA	NA
cg07107916	0.0460649	0.0466	0.0643631	0.572546	0.508183	PPP2R5A	NM_006243	TSS1500	chr1:212457967-212459694	N_Shore
cg07127456	0.0383421	0.035	0.0731895	0.592838	0.519649	TK2	NM_004614	Body	chr16:66583236-66584135	N_Shore
cg07302051	0.0287806	0.0168	0.0570608	0.496713	0.439652	NA	NA	NA	NA	NA
cg07404485	0.0212946	0.0112	0.0564022	0.671516	0.615114	PON1	NM_000446	Body	chr7:94953769-94953971	N_Shore
cg07508773	0.0018783	0.0016	0.0673484	0.0926913	0.0253429	WDSUB1;WDSUB1;WDSUB1;WDSUB1;WDSUB1	NM_001128212;NM_001128213;NM_152528;NM_152528;NM_001128213	5'UTR;5'UTR;1stExon;5'UTR;1stExon	chr2:160142607-160143567	Island
cg07568040	0.01392	0.0122	0.0507841	0.721222	0.670438	ACVR1C;ACVR1C;ACVR1C;ACVR1C	NM_001111032;NM_001111031;NM_145259;NM_001111033	Body;TSS1500;Body;Body	chr2:158453799-158454111	S_Shore
cg07626033	0.01392	0.0084	0.0665009	0.754022	0.687521	SLC6A1	NM_003042	5'UTR	chr3:11034446-11035384	S_Shore
cg07631435	0.0420583	0.048	0.0830185	0.45399	0.370972	ZBTB16;ZBTB16	NM_006006;NM_001018011	Body;Body	NA	NA
cg07687131	0.0191965	0.0312	-0.0750686	0.285131	0.360199	SOCS2	NM_003877	Body	chr12:93963963-93967395	S_Shore
cg07901138	0.011137	0.004	-0.0521953	0.322812	0.375007	TDRD5	NM_173533	TSS1500	chr1:179560751-179561596	Island
cg07944420	0.00423226	0.009	-0.0588575	0.777881	0.836739	ACSF3;ACSF3;ACSF3	NM_174917;NR_023316;NM_001127214	Body;Body;Body	chr16:89186198-89186551	N_Shore
cg07998908	0.0287806	0.014	-0.0624063	0.357682	0.420088	NA	NA	NA	NA	NA
cg08562672	0.0172761	0.0278	0.101599	0.562852	0.461253	NA	NA	NA	chr19:21860792-21861016	N_Shore
cg08651538	0.0383421	0.0408	0.0604194	0.708424	0.648005	C5orf13;C5orf13;C5orf13;C5orf13;C5orf13;C5orf13;C5orf13;C5orf13;C5orf13;C5orf13;C5orf13	NM_004772;NM_001142481;NM_001142479;NM_001142478;NM_001142474;NM_001142480;NM_001142475;NM_001142483;NM_001142476;NM_001142482;NM_001142477	Body;Body;Body;Body;Body;Body;Body;Body;Body;Body;Body	NA	NA
cg08684580	0.0420583	0.047	-0.0797683	0.296187	0.375955	BAIAP2L1	NM_018842	Body	chr7:98030097-98030422	N_Shore
cg08818610	0.0287806	0.0218	-0.0681269	0.312348	0.380475	FAM65B	NM_014722	5'UTR	chr6:24910626-24911285	Island
cg08922308	0.0124621	0.0254	-0.0660843	0.621197	0.687281	MIR492	NR_030171	TSS1500	NA	NA
cg08945443	0.0172761	0.0314	0.0609598	0.691092	0.630132	ZMYND17	NM_001024593	5'UTR	NA	NA
cg09029085	0.0420583	0.044	-0.0504291	0.524903	0.575332	IGF2BP1;IGF2BP1	NM_006546;NM_001160423	Body;Body	chr17:47091973-47092211	S_Shore
cg09189601	0.0420583	0.0182	-0.083199	0.541672	0.624871	UGT2B15	NM_001076	Body	NA	NA
cg09231741	0.0420583	0.0266	0.0548476	0.698212	0.643365	AXIN2	NM_004655	Body	chr17:63534228-63534626	Island
cg09254210	0.0212946	0.033	0.0795491	0.702656	0.623107	PRKCH	NM_006255	Body	NA	NA
cg09375756	0.00121305	0.001	0.0698187	0.882728	0.812909	DEAF1	NM_021008	Body	chr11:694761-696375	N_Shore
cg09496634	0.0124621	0.0032	-0.0846787	0.698547	0.783225	JPH3	NM_020655	Body	chr16:87714600-87715315	N_Shelf
cg09824328	0.011137	0.0084	-0.0592474	0.195907	0.255154	SLC2A1	NM_006516	TSS1500	chr1:43423467-43424768	S_Shore
cg09834503	0.0287806	0.0392	0.0739806	0.750712	0.676732	NA	NA	NA	chr14:31676011-31677446	S_Shelf
cg09843907	0.0260734	0.0288	0.0680776	0.756368	0.68829	EPSTI1;EPSTI1	NM_033255;NM_001002264	Body;Body	chr13:43566074-43566508	N_Shelf
cg09969462	0.01392	0.0194	0.0566145	0.843554	0.78694	TBCD	NM_005993	Body	chr17:80737542-80737774	N_Shelf
cg09973676	0.00216265	0.0014	0.0869508	0.262831	0.17588	PAG1	NM_018440	5'UTR	NA	NA
cg09978860	0.011137	0.0064	-0.0739153	0.340043	0.413958	NA	NA	NA	chr4:56023750-56024066	Island
cg10010249	0.0420583	0.0164	0.0625378	0.645006	0.582468	NA	NA	NA	chr19:21860792-21861016	Island
cg10054661	0.0317182	0.032	0.054063	0.722437	0.668374	NA	NA	NA	chr7:21985071-21985842	S_Shelf
cg10090650	0.0032567	0.001	0.0519511	0.577963	0.526011	KAAG1;DCDC2;KAAG1	NM_181337;NM_016356;NM_181337	1stExon;1stExon;5'UTR	chr6:24357719-24358309	Island
cg10119082	0.00993451	0.005	-0.05459	0.166386	0.220976	ARPC1B	NM_005720	Body	chr7:98990157-98990922	Island
cg10125399	0.00884563	0.0082	0.0824225	0.617317	0.534894	C13orf35	NM_207440	5'UTR	NA	NA
cg10173586	0.0191965	0.0236	-0.0763165	0.501562	0.577878	PLEC1;PLEC1;MIR661;PLEC1;PLEC1	NM_000445;NM_201378;NR_030383;NM_201379;NM_201380	Body;Body;TSS1500;Body;Body	chr8:145018815-145019214	S_Shore
cg10233830	0.0383421	0.0282	0.0610678	0.715902	0.654834	NA	NA	NA	NA	NA
cg10248231	0.0287806	0.0098	-0.0586875	0.433135	0.491823	PRDM16;PRDM16	NM_022114;NM_199454	Body;Body	chr1:3342012-3342806	N_Shelf
cg10248985	0.0260734	0.025	0.053767	0.805049	0.751282	AEN	NM_022767	5'UTR	NA	NA
cg10295955	0.00884563	0.0052	-0.168694	0.432077	0.600772	NA	NA	NA	chr4:187880885-187894299	Island
cg10319629	0.00480949	0.0018	0.0514373	0.838735	0.787298	NA	NA	NA	chr12:132285972-132286527	N_Shore
cg10330950	0.0420583	0.0332	0.051103	0.455791	0.404688	NA	NA	NA	chr2:119592602-119593845	N_Shelf
cg10372188	0.0172761	0.0182	-0.0505171	0.711293	0.76181	FXYD6;FXYD6;FXYD6;FXYD6;FXYD6	NM_001164836;NM_022003;NM_001164832;NM_001164837;NM_001164831	TSS1500;TSS1500;TSS1500;TSS1500;TSS200	chr11:117747102-117747717	S_Shore
cg10414350	0.0124621	0.0296	0.0560541	0.817699	0.761645	MSRA;MSRA;MSRA	NM_001135671;NM_001135670;NM_012331	Body;Body;Body	NA	NA
cg10596483	0.00993451	0.0134	0.225283	0.506954	0.281672	JRK;JRK	NM_003724;NM_001077527	TSS1500;TSS1500	chr8:143750759-143751448	S_Shore
cg10632656	0.0349003	0.0244	0.0942485	0.64978	0.555532	UGT2B15;UGT2B17	NM_001076;NM_001077	TSS1500;TSS1500	NA	NA
cg10727171	0.0287806	0.0308	-0.0794044	0.347449	0.426854	NPAS3;NPAS3;NPAS3;NPAS3	NM_001164749;NM_001165893;NM_022123;NM_173159	TSS1500;TSS1500;TSS1500;TSS1500	chr14:33402094-33404079	S_Shelf
cg10730425	0.0287806	0.0156	0.0687711	0.878367	0.809596	CNN2;CNN2	NM_004368;NM_201277	Body;Body	chr19:1033605-1035236	Island
cg10760299	0.0191965	0.023	0.081781	0.613214	0.531433	GATM	NM_001482	Body	chr15:45669970-45671029	N_Shore
cg10839997	0.0420583	0.0374	0.0609508	0.24562	0.184669	B3GNT1	NM_006876	TSS1500	chr11:66113970-66114258	S_Shore
cg10991579	0.0287806	0.0294	0.0505615	0.451496	0.400934	NRXN3	NM_004796	Body	NA	NA
cg11001470	0.01392	0.014	0.0528304	0.689824	0.636994	ZFX	NM_003410	5'UTR	chrX:24167563-24168785	S_Shore
cg11011533	0.0235825	0.0464	0.0551549	0.720626	0.665471	ITGAE	NM_002208	Body	NA	NA
cg11021222	0.0260734	0.0328	0.0596888	0.582644	0.522955	NEDD1;NEDD1;NEDD1;NEDD1	NM_152905;NM_001135175;NM_001135176;NM_001135177	TSS1500;TSS1500;TSS1500;TSS1500	chr12:97300802-97301287	N_Shore
cg11069748	0.00993451	0.009	0.0525471	0.785855	0.733308	NA	NA	NA	NA	NA
cg11250194	0.0172761	0.0212	-0.0697005	0.612287	0.681987	FADS2	NM_004265	Body	NA	NA
cg11316517	0.0191965	0.0092	0.0573653	0.585772	0.528407	NA	NA	NA	NA	NA
cg11557463	0.015521	0.0114	-0.0813899	0.673986	0.755376	NA	NA	NA	NA	NA
cg11582189	0.00993451	0.0068	0.0527696	0.762513	0.709743	SLC44A3;SLC44A3	NM_001114106;NM_152369	Body;Body	NA	NA
cg11641395	0.0349003	0.0302	0.0641758	0.459524	0.395348	TMEM232	NM_001039763	TSS200	NA	NA
cg11653519	0.0212946	0.0176	-0.0539	0.239944	0.293844	NA	NA	NA	NA	NA
cg11663144	0.0235825	0.0306	0.070963	0.586987	0.516024	NA	NA	NA	chr21:46677719-46677924	N_Shore
cg11680055	0.0235825	0.0468	0.122272	0.43983	0.317559	GSTM1;GSTM1	NM_146421;NM_000561	TSS200;TSS200	chr1:110230238-110230614	Island
cg11733958	0.0317182	0.0352	0.0769199	0.647873	0.570953	MPRIP;MPRIP	NM_015134;NM_201274	Body;Body	NA	NA
cg11792616	0.0172761	0.0236	0.0540246	0.929618	0.875594	DCTN6	NM_006571	Body	chr8:30013700-30014360	S_Shelf
cg11868634	0.0172761	0.0078	0.0503255	0.911316	0.86099	NA	NA	NA	NA	NA
cg11991824	0.0191965	0.0478	-0.0526883	0.579939	0.632628	NA	NA	NA	chr6:31650648-31651292	Island
cg12042203	0.00545438	0.0022	0.0539325	0.671673	0.61774	NA	NA	NA	NA	NA
cg12063490	0.0349003	0.0184	-0.0633935	0.491161	0.554555	MAN2B1	NM_000528	Body	chr19:12758975-12759210	Island
cg12067764	0.01392	0.0222	0.0518899	0.423576	0.371686	NA	NA	NA	NA	NA
cg12073833	0.011137	0.0082	0.0582301	0.621679	0.563449	MAD1L1;MAD1L1;MAD1L1	NM_003550;NM_001013837;NM_001013836	Body;Body;Body	chr7:1967664-1967994	N_Shelf
cg12078154	0.00423226	0.005	0.139251	0.518727	0.379476	RPTOR;RPTOR	NM_001163034;NM_020761	Body;Body	chr17:78849401-78850933	S_Shore
cg12157344	0.0212946	0.008	0.0557923	0.252105	0.196313	GLT1D1	NM_144669	Body	NA	NA
cg12332902	0.0420583	0.046	0.0550239	0.354508	0.299484	ZAP70	NM_001079	TSS200	NA	NA
cg12520276	0.0349003	0.0268	0.0539921	0.567969	0.513977	DIP2C	NM_014974	Body	chr10:518192-518471	N_Shore
cg12588880	0.0124621	0.0036	0.0718133	0.591906	0.520093	NA	NA	NA	chr2:8596907-8597573	Island
cg12637397	0.00884563	0.0098	0.0609274	0.783476	0.722548	SLC6A18	NM_182632	Body	chr5:1226976-1227305	S_Shore
cg12764441	0.0420583	0.0344	0.0599969	0.671814	0.611817	RERE;RERE	NM_012102;NM_001042681	Body;Body	NA	NA
cg13266496	0.015521	0.0182	-0.0699733	0.527428	0.597402	DDO;DDO	NM_004032;NM_003649	Body;Body	chr6:110721059-110721630	N_Shore
cg13297560	0.01392	0.013	0.0655015	0.561625	0.496124	IGF1R	NM_000875	Body	NA	NA
cg13320964	0.0061732	0.0036	0.0501441	0.723202	0.673058	NA	NA	NA	NA	NA
cg13462957	0.0383421	0.0468	0.0631033	0.650033	0.58693	NA	NA	NA	chr7:142494563-142495248	N_Shore
cg13480937	0.00216265	0.0006	-0.0793814	0.390729	0.470111	ASTN1;ASTN1	NM_207108;NM_004319	Body;Body	NA	NA
cg13487127	0.0061732	0.0048	0.0551358	0.434885	0.379749	NA	NA	NA	NA	NA
cg13571460	0.0287806	0.0272	-0.11845	0.674839	0.793289	LHX6;LHX6	NM_199160;NM_014368	Body;Body	chr9:124987743-124991086	Island
cg13587477	0.000766003	0.0036	-0.0595082	0.346243	0.405751	NA	NA	NA	chr10:102430697-102431119	S_Shore
cg13606287	0.0317182	0.046	0.0856848	0.716861	0.631176	KIAA1432;KIAA1432	NM_001135920;NM_020829	Body;Body	NA	NA
cg13672871	0.0212946	0.0288	0.0569346	0.559362	0.502428	NA	NA	NA	NA	NA
cg13702949	0.0420583	0.0466	0.0541473	0.622903	0.568756	NA	NA	NA	chr2:660666-660909	N_Shelf
cg13736514	0.0124621	0.0098	0.125878	0.398494	0.272617	NA	NA	NA	NA	NA
cg13789015	0.0172761	0.0134	-0.0654391	0.377461	0.4429	NCRNA00094	NR_015427	TSS1500	chr9:136890463-136891448	N_Shore
cg13862711	0.0260734	0.0282	-0.164955	0.650811	0.815766	LHX6;LHX6	NM_199160;NM_014368	Body;Body	chr9:124987743-124991086	Island
cg13877502	0.0460649	0.0448	-0.0707931	0.254159	0.324952	KANK1;KANK1	NM_153186;NM_015158	5'UTR;Body	chr9:707021-707420	Island
cg13906860	0.01392	0.0174	0.0623081	0.417812	0.355503	NA	NA	NA	NA	NA
cg13933122	0.0212946	0.0142	-0.0561838	0.796097	0.852281	NA	NA	NA	chr6:170488069-170488425	N_Shelf
cg14022022	0.011137	0.0094	-0.0539221	0.408614	0.462536	GRIN1;GRIN1;GRIN1	NM_000832;NM_007327;NM_021569	Body;Body;Body	chr9:140055368-140055924	Island
cg14113203	0.0420583	0.0298	0.0848961	0.585905	0.501009	FBP2	NM_003837	Body	NA	NA
cg14143304	0.0317182	0.0276	0.0504063	0.829622	0.779216	NA	NA	NA	NA	NA
cg14275946	0.0317182	0.0254	0.0715089	0.234134	0.162625	TRIM6;TRIM6-TRIM34;TRIM6	NM_001003818;NM_001003819;NM_058166	TSS200;TSS200;5'UTR	NA	NA
cg14278300	0.0317182	0.0336	0.0800585	0.630559	0.5505	CD247;CD247	NM_198053;NM_000734	Body;Body	NA	NA
cg14295960	0.015521	0.033	0.0633382	0.662616	0.599277	FAM107B	NM_031453	Body	NA	NA
cg14381623	0.0349003	0.032	0.0518969	0.290881	0.238984	LHX3;LHX3	NM_014564;NM_178138	Body;Body	chr9:139090420-139095472	Island
cg14507445	0.0191965	0.026	0.0573764	0.832898	0.775521	NA	NA	NA	chr22:49883068-49883385	S_Shelf
cg14511652	0.0260734	0.0258	-0.0587791	0.563946	0.622726	FIBCD1;FIBCD1	NM_032843;NM_001145106	Body;Body	chr9:133779454-133779934	S_Shelf
cg14640466	0.0260734	0.0294	0.0731965	0.592946	0.519749	NA	NA	NA	NA	NA
cg14882966	0.015521	0.0094	-0.0566764	0.116788	0.173465	NA	NA	NA	chr2:3699125-3699465	Island
cg14899408	0.0287806	0.023	0.0589427	0.309297	0.250355	FXYD2	NM_021603	TSS200	NA	NA
cg14926445	0.0260734	0.0338	0.062541	0.709837	0.647296	C8orf71	NR_026772	Body	chr8:58192499-58192884	S_Shore
cg14951497	0.011137	0.0392	0.0579365	0.806337	0.748401	STAT1;STAT1	NM_139266;NM_007315	5'UTR;5'UTR	chr2:191878608-191879253	N_Shelf
cg14970046	0.0420583	0.0188	0.0528433	0.207861	0.155018	IRX4	NM_016358	Body	chr5:1881924-1887743	N_Shore
cg14996263	0.0260734	0.0138	0.0510895	0.203688	0.152599	ATN1;ATN1	NM_001940;NM_001007026	Body;Body	chr12:7046237-7047257	Island
cg15016771	0.0212946	0.0172	0.0606632	0.233391	0.172728	ARL4C;ARL4C	NM_005737;NM_005737	3'UTR;1stExon	chr2:235404502-235406541	N_Shore
cg15022354	0.0317182	0.0138	0.0606699	0.507257	0.446588	NA	NA	NA	chr12:119212110-119212393	N_Shore
cg15052665	0.0212946	0.0202	-0.0834085	0.467721	0.551129	NA	NA	NA	NA	NA
cg15059639	0.011137	0.0098	0.125809	0.762249	0.63644	MYO3B;MYO3B;MYO3B	NM_001083615;NM_001171642;NM_138995	Body;Body;Body	NA	NA
cg15241074	0.0420583	0.0454	0.0533047	0.595351	0.542046	TRIB2;TRIB2	NM_021643;NR_027303	Body;Body	chr2:12856625-12859019	S_Shore
cg15351067	0.0287806	0.0242	-0.0546552	0.463885	0.518541	NA	NA	NA	chrX:136509276-136509813	N_Shore
cg15451548	0.00884563	0.0316	-0.0508836	0.584135	0.635019	NA	NA	NA	chr1:2144199-2144497	S_Shore
cg15849098	0.0260734	0.0206	0.0670077	0.313342	0.246334	GIMAP7	NM_153236	TSS200	NA	NA
cg15965578	0.000337077	0	-0.0514341	0.476756	0.52819	GPRC5C;GPRC5C	NM_018653;NM_022036	Body;Body	NA	NA
cg16046493	0.00884563	0.0076	0.0537999	0.729908	0.676108	FAM107A;FAM107A	NM_001076778;NM_007177	3'UTR;3'UTR	NA	NA
cg16068833	0.0460649	0.0468	0.0719726	0.314338	0.242365	UBXN11;CD52	NM_145345;NM_001803	5'UTR;1stExon	NA	NA
cg16085374	0.0018783	0.0012	0.0576157	0.710943	0.653327	AGAP1;AGAP1	NM_014914;NM_001037131	Body;Body	NA	NA
cg16097532	0.00284757	0.0012	0.0776742	0.798673	0.720999	AHNAK2	NM_138420	Body	NA	NA
cg16125291	0.0460649	0.0154	0.05265	0.453852	0.401202	LPL	NM_000237	TSS1500	chr8:19796843-19798006	N_Shore
cg16213028	0.0235825	0.029	0.0524439	0.589783	0.537339	NA	NA	NA	NA	NA
cg16454099	0.0349003	0.019	0.0513967	0.765579	0.714183	HEPACAM2;HEPACAM2	NM_001039372;NM_198151	3'UTR;3'UTR	NA	NA
cg16529268	0.0460649	0.0102	-0.0504752	0.315127	0.365602	CBLC;CBLC	NM_012116;NM_001130852	1stExon;1stExon	chr19:45281133-45281355	Island
cg16730825	0.0191965	0.0304	0.0553332	0.673811	0.618478	AP2A2	NM_012305	Body	chr11:925183-926083	S_Shelf
cg16754613	0.0172761	0.0258	0.0520552	0.579786	0.52773	ACSF3;ACSF3;ACSF3	NR_023316;NM_001127214;NM_174917	Body;5'UTR;5'UTR	chr16:89167116-89167482	N_Shelf
cg16791134	0.00284757	0.003	0.0510536	0.780549	0.729495	TIMP4;SYN2;SYN2	NM_003256;NM_133625;NM_003178	TSS1500;Body;Body	chr3:12200183-12200532	S_Shore
cg16799831	0.0260734	0.023	0.0565783	0.5357	0.479122	NA	NA	NA	NA	NA
cg16874583	0.00786119	0.0146	0.0516725	0.903285	0.851613	NA	NA	NA	chr12:7781003-7781248	Island
cg16886414	0.00884563	0.0094	0.0919969	0.480829	0.388832	RPTOR;RPTOR	NM_001163034;NM_020761	Body;Body	chr17:78849401-78850933	S_Shore
cg16975639	0.0287806	0.017	0.0634565	0.435766	0.372309	EFHD1;EFHD1	NR_027663;NM_025202	Body;Body	chr2:233497826-233499727	S_Shelf
cg17117243	0.0317182	0.0292	0.0572247	0.528569	0.471344	SESN1	NM_014454	Body	NA	NA
cg17201438	0.0191965	0.0172	0.0568722	0.738909	0.682036	UBE2O	NM_022066	Body	NA	NA
cg17346246	0.0287806	0.0344	0.0567007	0.715012	0.658311	GPR81	NM_032554	1stExon	NA	NA
cg17519645	0.00786119	0.0164	-0.0653916	0.347654	0.413045	NCRNA00085	NR_024330	Body	chr19:52206244-52206726	Island
cg17646392	0.0124621	0.0062	0.0595342	0.855678	0.796144	NA	NA	NA	NA	NA
cg17674042	0.00371647	0.0046	-0.090574	0.65306	0.743634	PACSIN1	NM_020804	5'UTR	NA	NA
cg17822325	0.00216265	0.0028	0.0622725	0.406311	0.344039	SERINC2	NM_178865	Body	NA	NA
cg17884674	0.0018783	0.0026	0.070427	0.518338	0.447911	CSNK1G2	NM_001319	5'UTR	chr19:1969438-1970136	N_Shelf
cg17984638	0.0260734	0.0392	0.101548	0.648889	0.547341	TXK	NM_003328	TSS200	NA	NA
cg18115428	0.0420583	0.02	0.0548567	0.492631	0.437774	SLC35F3	NM_173508	TSS1500	chr1:234040298-234041457	N_Shore
cg18154283	0.0349003	0.0354	0.0761126	0.45479	0.378678	NA	NA	NA	NA	NA
cg18201671	0.0383421	0.0222	0.0545157	0.613828	0.559312	TLR5	NM_003268	TSS1500	chr1:223316185-223316689	S_Shore
cg18211066	0.0349003	0.0214	0.0541509	0.312922	0.258771	NA	NA	NA	chr17:75953890-75955952	S_Shore
cg18302225	0.00248443	0.001	0.0702045	0.698548	0.628343	NA	NA	NA	chr5:55776604-55777233	N_Shore
cg18432414	0.0260734	0.0246	-0.0500398	0.719422	0.769462	MFSD6L;MFSD6L	NM_152599;NM_152599	5'UTR;1stExon	chr17:8702342-8702824	Island
cg18474934	0.0212946	0.0132	0.0555109	0.586088	0.530577	TRPC3;TRPC3	NM_003305;NM_001130698	1stExon;Body	chr4:122853554-122854169	Island
cg18515868	0.00545438	0.0054	0.0583842	0.77672	0.718336	MAEA;MAEA	NM_005882;NM_001017405	Body;Body	chr4:1304768-1305114	Island
cg18530645	0.0260734	0.0106	-0.0663586	0.644412	0.710771	MAN2B1	NM_000528	Body	chr19:12758975-12759210	Island
cg18663033	0.0287806	0.0284	-0.0563041	0.275049	0.331353	NA	NA	NA	NA	NA
cg18825766	0.0287806	0.0256	-0.0536978	0.429245	0.482943	NA	NA	NA	NA	NA
cg18847089	0.0235825	0.0156	0.0599331	0.944943	0.88501	PRKAR1B;PRKAR1B;PRKAR1B;PRKAR1B;PRKAR1B;PRKAR1B	NM_001164759;NM_001164762;NM_001164758;NM_001164760;NM_001164761;NM_002735	Body;Body;Body;Body;Body;Body	chr7:675569-676095	Island
cg19051117	0.0212946	0.0414	0.0824625	0.609287	0.526824	NA	NA	NA	chr19:21769189-21769786	N_Shore
cg19196401	0.0260734	0.0244	-0.0950745	0.520339	0.615414	DDO;DDO	NM_004032;NM_003649	Body;Body	chr6:110721059-110721630	Island
cg19251564	0.00697308	0.0062	0.050994	0.711046	0.660052	NA	NA	NA	chr6:166421891-166422241	N_Shelf
cg19383211	0.0460649	0.033	-0.104805	0.68819	0.792995	HLA-DRB6	NR_001298	Body	NA	NA
cg19414122	0.0061732	0.0042	0.0541635	0.816262	0.762099	NA	NA	NA	NA	NA
cg19459207	0.0317182	0.0194	0.0573622	0.512601	0.455239	EMB	NM_198449	TSS1500	chr5:49736607-49737300	S_Shore
cg19474546	0.0235825	0.0042	0.0685586	0.717725	0.649166	NA	NA	NA	chr14:36002598-36005013	N_Shelf
cg19570154	0.011137	0.0064	0.0563631	0.465448	0.409085	NA	NA	NA	NA	NA
cg19628329	0.00884563	0.0062	-0.0558237	0.493786	0.54961	KANK3	NM_198471	Body	chr19:8397958-8400461	S_Shore
cg19628497	0.00480949	0.0046	-0.0825137	0.562377	0.644891	DLK1	NM_003836	Body	chr14:101192851-101193499	S_Shore
cg19677267	0.0317182	0.0472	0.0504818	0.255349	0.204867	CD52;UBXN11	NM_001803;NM_145345	Body;TSS1500	NA	NA
cg19763428	0.01392	0.0406	0.0579971	0.420431	0.362434	PDE1C	NM_005020	Body	chr7:32110063-32110910	N_Shore
cg19870512	0.0260734	0.028	-0.108076	0.184109	0.292185	KCNA6;KCNA6	NM_002235;NM_002235	5'UTR;1stExon	chr12:4918273-4919657	Island
cg19891452	0.015521	0.0256	0.078178	0.745111	0.666933	NA	NA	NA	NA	NA
cg19963797	0.0349003	0.0424	-0.0556906	0.336617	0.392307	ALG13;ALG13;ALG13;ALG13;ALG13;ALG13;ALG13;ALG13;ALG13;ALG13;ALG13;ALG13	NR_033132;NM_018466;NR_033131;NM_001039210;NR_033127;NR_033125;NM_001099922;NR_033134;NR_033128;NM_001168385;NR_033124;NR_033129	TSS1500;1stExon;Body;1stExon;Body;Body;1stExon;Body;Body;1stExon;Body;Body	chrX:110924384-110925275	Island
cg20239333	0.0420583	0.039	-0.0519883	0.483747	0.535735	TCERG1L	NM_174937	TSS1500	chr10:133109193-133111052	S_Shore
cg20242889	0.0420583	0.025	0.134243	0.330405	0.196162	NA	NA	NA	chr19:41317792-41318151	Island
cg20348746	0.00697308	0.0088	-0.0641693	0.656667	0.720836	NA	NA	NA	NA	NA
cg20450662	0.0287806	0.023	-0.0546052	0.496856	0.551461	IKBKG;IKBKG;IKBKG;G6PD;IKBKG;G6PD;IKBKG;IKBKG	NM_001145255;NM_001145255;NM_001099857;NM_001042351;NM_001099857;NM_000402;NM_003639;NM_001099856	1stExon;5'UTR;5'UTR;TSS200;1stExon;TSS1500;TSS1500;Body	chrX:153774893-153776136	Island
cg20543544	0.011137	0.0048	0.0597255	0.410686	0.35096	ZMIZ1	NM_020338	Body	chr10:81002109-81003687	Island
cg20651218	0.011137	0.0102	0.0555662	0.68551	0.629944	DIP2C	NM_014974	Body	chr10:518192-518471	N_Shelf
cg20670361	0.0420583	0.0452	-0.0561167	0.59258	0.648697	RUNX3	NM_001031680	Body	chr1:25255527-25259005	Island
cg20764780	0.00480949	0.0032	0.0579833	0.714518	0.656535	PTPRN2;PTPRN2;PTPRN2	NM_002847;NM_130842;NM_130843	Body;Body;Body	NA	NA
cg20802826	0.00371647	0.004	0.0641259	0.667906	0.603781	NA	NA	NA	NA	NA
cg20923498	0.0383421	0.0414	0.0632343	0.627904	0.564669	INPP4A;INPP4A;INPP4A;INPP4A	NM_001566;NM_004027;NM_001134224;NM_001134225	5'UTR;5'UTR;5'UTR;5'UTR	NA	NA
cg20981615	0.0317182	0.0294	0.0874792	0.608761	0.521282	TXK	NM_003328	TSS200	NA	NA
cg21156386	0.00104341	0.0008	0.0850437	0.80545	0.720407	DEAF1	NM_021008	Body	chr11:694761-696375	N_Shore
cg21257293	0.0420583	0.0166	0.0732876	0.536009	0.462721	NA	NA	NA	chr9:115824684-115825033	Island
cg21280320	0.0260734	0.0308	-0.0663007	0.200178	0.266479	NA	NA	NA	chr1:152161321-152161928	S_Shore
cg21535253	0.015521	0.0104	-0.0635736	0.627173	0.690746	MAN2B1	NM_000528	Body	chr19:12758273-12758754	Island
cg21545762	0.0349003	0.0106	-0.0544999	0.650709	0.705209	VWA5B2;MIR1224	NM_138345;NR_030410	Body;TSS200	chr3:183959061-183959747	Island
cg21653105	0.0235825	0.0126	0.0511111	0.646707	0.595596	TG;SLA;SLA	NM_003235;NM_001045557;NM_001045556	Body;Body;5'UTR	NA	NA
cg21695830	0.0317182	0.0192	0.0554875	0.780016	0.724529	RBMXL1;RBMXL1;CCBL2;CCBL2	NM_001162536;NM_019610;NM_001008661;NM_001008662	5'UTR;5'UTR;5'UTR;5'UTR	chr1:89458034-89458604	N_Shore
cg21714878	0.0235825	0.0362	-0.0596858	0.675354	0.73504	C22orf34	NR_026997	TSS1500	NA	NA
cg21747310	0.0349003	0.0358	0.0647827	0.727283	0.6625	NA	NA	NA	NA	NA
cg21795221	0.01392	0.0152	0.0551437	0.757886	0.702742	NA	NA	NA	chr6:156718071-156718547	Island
cg21917740	0.0349003	0.0072	0.0561049	0.462953	0.406848	NA	NA	NA	chr2:8596907-8597573	S_Shore
cg22070462	0.00480949	0.0016	-0.0696541	0.670429	0.740083	FAM59B	NM_001168241	TSS1500	chr2:26395416-26395620	N_Shore
cg22203628	0.0172761	0.0424	0.0899325	0.394919	0.304987	NA	NA	NA	NA	NA
cg22318514	0.0383421	0.0468	-0.088112	0.383266	0.471378	NA	NA	NA	chr6:31650648-31651292	Island
cg22325823	0.0420583	0.0236	0.0607406	0.422899	0.362158	RAB37	NM_175738	TSS200	chr17:72667195-72667710	N_Shore
cg22335223	0.0349003	0.0412	0.07962	0.474497	0.394877	FXYD2	NM_021603	TSS200	NA	NA
cg22410499	0.0061732	0.0074	0.102158	0.317786	0.215627	PRSS3	NM_007343	TSS1500	chr9:33750519-33751160	N_Shore
cg22858170	0.0287806	0.0396	0.0658643	0.707246	0.641381	FYB;FYB	NM_001465;NM_199335	5'UTR;5'UTR	NA	NA
cg22987448	0.00545438	0.0284	-0.0583688	0.820267	0.878636	MYO1F	NM_012335	Body	chr19:8591294-8591842	Island
cg23306542	0.0383421	0.0134	-0.06114	0.338891	0.400031	RRS1	NM_015169	TSS1500	chr8:67340796-67342111	N_Shore
cg23408558	0.0349003	0.0162	0.0517693	0.543872	0.492103	NA	NA	NA	NA	NA
cg23425350	0.00786119	0.0084	-0.059639	0.406423	0.466062	RNU5E;RNU5D	NR_002754;NR_002755	Body;Body	chr5:80597320-80597734	N_Shore
cg23428387	0.011137	0.0068	0.0532421	0.86301	0.809768	NA	NA	NA	chr22:49811997-49812468	S_Shore
cg23466418	0.00423226	0.0096	-0.0503801	0.267301	0.317681	EN2	NM_001427	3'UTR	chr7:155255098-155255311	S_Shore
cg23501051	0.0349003	0.0366	-0.083605	0.545308	0.628913	LOC100126784;NAV2;NAV2;NAV2	NR_015384;NM_182964;NM_001111018;NM_145117	TSS1500;Body;Body;Body	chr11:19733936-19735320	S_Shore
cg23502204	0.0460649	0.0318	-0.0870046	0.711786	0.798791	RAB38	NM_022337	Body	chr11:87908243-87908614	N_Shelf
cg23510258	0.0383421	0.0404	0.0562661	0.433788	0.377521	TBCD	NM_005993	Body	NA	NA
cg23565027	0.015521	0.0188	0.0522585	0.800612	0.748353	XKR6	NM_173683	Body	NA	NA
cg23679434	0.00993451	0.014	-0.0697503	0.457185	0.526935	LILRB3;LILRB3	NM_006864;NM_001081450	TSS1500;TSS1500	NA	NA
cg23706819	0.00697308	0.0048	0.0587612	0.881426	0.822665	NA	NA	NA	NA	NA
cg23708717	0.00884563	0.0072	-0.0600307	0.460902	0.520932	CCDC11	NM_145020	TSS1500	chr18:47794450-47794996	N_Shore
cg23855879	0.0212946	0.0294	0.0746306	0.553584	0.478954	TMEM45B	NM_138788	TSS1500	chr11:129685737-129686211	N_Shore
cg23859303	0.0172761	0.0122	0.0563314	0.502035	0.445704	PTPRN2;PTPRN2;PTPRN2	NM_002847;NM_130842;NM_130843	Body;Body;Body	NA	NA
cg23892310	0.00993451	0.0084	0.0547562	0.809717	0.754961	TBCD	NM_005993	Body	chr17:80818598-80818803	N_Shore
cg23963071	0.0460649	0.0398	0.0559363	0.5548	0.498864	SERPINB9	NM_004155	5'UTR	chr6:2903175-2903906	N_Shore
cg24262469	0.0260734	0.037	0.0533821	0.361387	0.308005	TIPARP;LOC100287227	NM_015508;NR_027954	TSS1500;Body	chr3:156391811-156393607	N_Shore
cg24337701	0.00248443	0.003	0.0636016	0.558081	0.494479	TRAPPC9;TRAPPC9	NM_001160372;NM_031466	Body;Body	NA	NA
cg24370881	0.0317182	0.0482	0.0517643	0.770159	0.718395	WDR1;WDR1	NM_005112;NM_017491	Body;Body	NA	NA
cg24460126	0.00993451	0.0084	0.0728376	0.774294	0.701456	FAM163A	NM_173509	5'UTR	chr1:179711947-179713951	Island
cg24502334	0.00121305	0.0004	0.101993	0.386431	0.284438	LOC731275	NR_029401	Body	chr1:243264940-243265196	N_Shore
cg24634471	0.01392	0.0118	0.233101	0.52604	0.292939	JRK;JRK	NM_003724;NM_001077527	TSS1500;TSS1500	chr8:143750759-143751448	S_Shore
cg24759919	0.0383421	0.0354	-0.0508117	0.173983	0.224795	STXBP2;STXBP2	NM_001127396;NM_006949	Body;Body	chr19:7701661-7702336	S_Shore
cg24789138	0.00371647	0.0028	0.0628068	0.676251	0.613444	C15orf33	NM_152647	Body	NA	NA
cg24929556	0.00786119	0.0084	0.055849	0.802499	0.74665	CD247;CD247	NM_198053;NM_000734	Body;Body	NA	NA
cg24969520	0.015521	0.0102	0.0503223	0.566905	0.516582	NA	NA	NA	chr10:45360174-45360526	N_Shore
cg24973755	0.0260734	0.0232	0.0648906	0.618024	0.553134	MAEA;MAEA	NM_005882;NM_001017405	Body;Body	chr4:1304768-1305114	Island
cg24994319	0.0212946	0.0264	0.0546798	0.385515	0.330835	NA	NA	NA	NA	NA
cg25035485	0.0124621	0.0102	-0.0589475	0.430449	0.489397	APOB	NM_000384	Body	chr2:21266669-21266961	N_Shore
cg25140571	0.00371647	0.004	0.0540875	0.417138	0.36305	OXTR	NM_000916	TSS200	chr3:8808961-8811280	S_Shore
cg25251562	0.0212946	0.047	-0.0509666	0.865917	0.916883	ALLC	NM_018436	TSS1500	NA	NA
cg25266281	0.01392	0.0134	0.0678937	0.842397	0.774503	NA	NA	NA	NA	NA
cg25267487	0.0032567	0.0034	-0.134556	0.652696	0.787253	NA	NA	NA	chr19:29218001-29218733	N_Shore
cg25417675	0.015521	0.0138	-0.0639652	0.582877	0.646843	NA	NA	NA	chr6:31650648-31651292	Island
cg25420238	0.00140681	0.001	0.0782742	0.543557	0.465283	P2RY10;P2RY10	NM_198333;NM_014499	5'UTR;5'UTR	NA	NA
cg25481157	0.00697308	0.013	0.0888093	0.606949	0.518139	NA	NA	NA	chr15:66947360-66947574	Island
cg25702335	0.0235825	0.0208	-0.0540616	0.147651	0.201712	CLDN10;CLDN10;CLDN10	NM_006984;NM_182848;NM_001160100	Body;Body;Body	chr13:96204691-96205496	S_Shore
cg25778892	0.015521	0.0104	0.0535046	0.557982	0.504478	NA	NA	NA	chr7:1250826-1251141	N_Shore
cg25828445	0.011137	0.0182	0.0860355	0.921098	0.835062	NA	NA	NA	chr12:7781003-7781248	S_Shore
cg25930440	0.00480949	0.0066	0.0583514	0.636235	0.577884	NA	NA	NA	NA	NA
cg26046341	0.00371647	0.0006	0.0520576	0.849718	0.79766	BCOR;BCOR	NM_001123384;NM_001123383	5'UTR;5'UTR	chrX:40026592-40028376	N_Shelf
cg26099045	0.0124621	0.0276	0.0527326	0.666558	0.613825	NA	NA	NA	NA	NA
cg26531141	0.0235825	0.0144	-0.057361	0.134326	0.191687	NA	NA	NA	NA	NA
cg26642960	0.00786119	0.0078	-0.105559	0.531623	0.637182	LILRA6	NM_024318	TSS1500	NA	NA
cg26646659	0.0172761	0.0094	0.0552237	0.671021	0.615798	NA	NA	NA	chr5:55776604-55777233	N_Shore
cg26772540	0.0317182	0.029	-0.0507218	0.26677	0.317492	ZNF833	NR_028594	TSS200	chr19:11785042-11785282	N_Shore
cg26784300	0.00786119	0.0074	0.0632046	0.724246	0.661042	NA	NA	NA	chr2:8596907-8597573	Island
cg26912105	0.0317182	0.043	0.0724836	0.695434	0.62295	NA	NA	NA	NA	NA
cg27005118	0.0191965	0.0126	0.0778747	0.591255	0.513381	COX10	NM_001303	TSS1500	chr17:13972630-13973085	N_Shore
cg27072025	0.0260734	0.0112	0.0659511	0.48332	0.417369	PAOX;PAOX;PAOX	NM_207128;NM_152911;NM_207127	Body;Body;3'UTR	chr10:135203101-135203316	Island
cg27206522	0.011137	0.0198	0.0511026	0.366279	0.315176	LCE3A	NM_178431	TSS200	NA	NA
cg27252970	0.0420583	0.0284	0.0502278	0.351368	0.30114	SPEG	NM_005876	Body	chr2:220348955-220349784	N_Shore
cg27316811	0.0420583	0.0298	0.0879302	0.741929	0.653999	IFT140	NM_014714	Body	chr16:1574515-1574986	S_Shore
cg27501645	0.0191965	0.0082	-0.0503476	0.13685	0.187198	ITPKA	NM_002220	Body	chr15:41793562-41795305	Island
cg27510001	0.0460649	0.0448	0.0544027	0.76322	0.708817	ROR1;ROR1	NM_005012;NM_001083592	Body;Body	NA	NA

## Sheet: GC-Typical vs. Control
Probe	Nominal P-Value	P-Value (Permutation)	Beta-Difference	Mean (ME/CFS GC-Typical)	Mean (Control)	UCSC RefGene Name	UCSC RefGene Accession Number	UCSC RefGene Group	Closest CpG Island	Relation to CpG Island
cg00000029	0.00205214	0.0016	0.0595467	0.678642	0.619096	RBL2	NM_005611	TSS1500	chr16:53468284-53469209	N_Shore
cg00001874	0.000988462	0.004	0.0573887	0.747976	0.690587	ATOH7;ATOH7	NM_145178;NM_145178	1stExon;3'UTR	chr10:69990893-69991523	N_Shore
cg00002837	0.00044984	0	0.0603809	0.463594	0.403213	NA	NA	NA	NA	NA
cg00003578	0.00438425	0.0042	0.0564666	0.714031	0.657564	NA	NA	NA	chr1:12600347-12600556	Island
cg00003858	0.000329653	0.0002	-0.0638739	0.773632	0.837506	RNF220	NM_018150	Body	chr1:45082739-45083285	N_Shelf
cg00004105	0.000239418	0.0002	0.105418	0.605212	0.499794	LOXL4	NM_032211	Body	NA	NA
cg00005619	0.000137596	0.0002	0.139541	0.734369	0.594828	FAM180B	NM_001164379	Body	chr11:47611138-47612438	N_Shelf
cg00007076	0.00223987	0.0008	-0.0543179	0.505495	0.559813	RRS1;RRS1	NM_015169;NM_015169	1stExon;3'UTR	chr8:67344497-67344989	N_Shore
cg00008629	0.00315346	0.0046	-0.0736327	0.386145	0.459778	ROD1;ROD1;ROD1	NM_001163790;NM_005156;NM_001163788	Body;Body;5'UTR	chr9:115095149-115095919	N_Shore
cg00008647	0.00372401	0.0036	0.0686309	0.273353	0.204723	FAIM3;FAIM3;FAIM3	NM_001142473;NM_001142472;NM_005449	Body;Body;Body	chr1:207082693-207083202	Island
cg00009088	0.000366002	0.0006	0.152235	0.780412	0.628177	VPS37C	NM_017966	TSS1500	chr11:60928560-60929262	S_Shore
cg00010672	0.000266624	0.001	-0.15633	0.616518	0.772848	NA	NA	NA	chr2:55276555-55278044	S_Shelf
cg00010853	0.000405959	0.0022	-0.104789	0.331541	0.436331	KIAA1949;KIAA1949	NM_001134870;NM_133471	Body;1stExon	chr6:30654392-30654934	N_Shore
cg00012576	0.000671765	0.0004	-0.0715012	0.65752	0.729021	GPC6	NM_005708	Body	NA	NA
cg00012638	0.0339871	0.0308	-0.0515552	0.513425	0.56498	KCNK17;KCNK17	NM_031460;NM_001135111	Body;Body	chr6:39281135-39282215	N_Shore
cg00013349	0.00205214	0.0024	-0.0568748	0.815184	0.872059	ST6GALNAC3	NM_152996	Body	NA	NA
cg00013899	0.00266194	0.0028	0.0520146	0.897366	0.845352	CACHD1	NM_020925	Body	NA	NA
cg00014561	0.000898693	0.0056	0.06787	0.515295	0.447425	NUP93	NM_014669	TSS1500	chr16:56763993-56764482	N_Shore
cg00017826	0.00289844	0.0054	-0.0771678	0.711847	0.789014	NA	NA	NA	NA	NA
cg00017842	0.000109417	0.0002	-0.0717716	0.659161	0.730933	NA	NA	NA	chr2:119532065-119532315	N_Shelf
cg00017931	0.000608541	0.0002	0.0873677	0.402252	0.314884	ZDHHC14;ZDHHC14	NM_153746;NM_024630	Body;Body	NA	NA
cg00020405	8.66e-05	0.0004	0.107358	0.370572	0.263214	SFRS12;SFRS12	NM_001077199;NM_139168	TSS1500;TSS1500	chr5:65439836-65440764	N_Shore
cg00020474	0.000816346	0.0006	0.0969622	0.462749	0.365786	NA	NA	NA	NA	NA
cg00021275	0.000988462	0.003	0.0575093	0.765021	0.707512	NA	NA	NA	chr2:128145117-128145897	N_Shelf
cg00022871	0.000214767	0.0004	-0.0617994	0.724309	0.786109	CRHR1;CRHR1;CRHR1;CRHR1	NM_001145148;NM_004382;NM_001145147;NM_001145146	Body;Body;Body;Body	NA	NA
cg00022900	0.00171831	0.0016	-0.0561884	0.740377	0.796565	NA	NA	NA	NA	NA
cg00024967	0.000154045	0	0.057647	0.222883	0.165236	MECOM	NM_004991	Body	chr3:169379437-169381056	N_Shore
cg00026703	0.00143398	0.0016	0.0553627	0.346935	0.291573	NR2F2	NM_001145155	Body	chr15:96873408-96877721	N_Shelf
cg00027570	0.000550753	0.0006	-0.108814	0.472534	0.581348	CD2	NM_001767	Body	NA	NA
cg00027674	0.00044984	0.0002	0.0609384	0.205574	0.144636	RAB38	NM_022337	TSS1500	chr11:87908243-87908614	S_Shore
cg00028013	0.000266624	0.0004	0.0924089	0.714974	0.622565	LOXL1	NM_005576	TSS200	chr15:74218696-74220373	Island
cg00028211	0.000329653	0.0006	0.0733627	0.395759	0.322397	NA	NA	NA	chr2:45028955-45029318	N_Shore
cg00028929	0.00372401	0.0014	-0.0650592	0.679967	0.745026	KRT5	NM_000424	3'UTR	NA	NA
cg00029246	0.0282173	0.0288	0.0539621	0.569576	0.515614	DGKI	NM_004717	Body	NA	NA
cg00029521	0.00119263	0.0002	-0.0783719	0.652529	0.7309	KCNK17;KCNK17	NM_031460;NM_001135111	Body;Body	chr6:39271516-39271758	S_Shore
cg00030296	8.66e-05	0.0002	0.0955724	0.568249	0.472677	SEPT9;SEPT9;SEPT9	NM_001113492;NM_001113491;NM_006640	5'UTR;Body;Body	NA	NA
cg00030432	0.000192452	0.0002	0.159229	0.714831	0.555602	MEPCE	NM_019606	1stExon	chr7:100025804-100028002	S_Shore
cg00031162	0.000497983	0.0016	-0.0857862	0.625491	0.711277	TNFSF12;TNFSF12-TNFSF13	NM_003809;NM_172089	Body;Body	chr17:7452150-7452645	S_Shore
cg00033551	0.000608541	0.0002	0.0544555	0.906056	0.8516	MGRN1;MGRN1;MGRN1;MGRN1	NM_001142291;NM_015246;NM_001142290;NM_001142289	3'UTR;Body;3'UTR;Body	NA	NA
cg00033909	0.00404221	0.002	-0.0665747	0.643459	0.710034	PER4	NR_002790	Body	NA	NA
cg00034769	0.00108624	0.0034	-0.0659777	0.434215	0.500193	C14orf64	NR_015430	TSS200	NA	NA
cg00036976	0.000550753	0.0016	0.0778551	0.432526	0.354671	NA	NA	NA	NA	NA
cg00038446	0.000109417	0.0002	-0.0787317	0.778247	0.856979	FASLG	NM_000639	3'UTR	NA	NA
cg00042568	0.00143398	0.0008	0.0918645	0.324284	0.232419	NR2C2	NM_003298	TSS1500	chr3:14988612-14989036	N_Shore
cg00044466	0.000239418	0.0004	0.0646719	0.675399	0.610727	NA	NA	NA	NA	NA
cg00045114	0.00205214	0.0056	-0.0502036	0.48059	0.530794	NA	NA	NA	NA	NA
cg00046744	0.00602183	0.0072	0.0518621	0.305268	0.253406	LRP6	NM_002336	Body	chr12:12419679-12420541	N_Shore
cg00050618	0.000671765	0.0014	-0.130958	0.579857	0.710815	IL21R;IL21R	NM_181079;NM_181078	TSS200;5'UTR	NA	NA
cg00052385	9.74e-05	0	-0.0584228	0.751158	0.809581	ST3GAL1;ST3GAL1	NM_003033;NM_173344	5'UTR;5'UTR	chr8:134581969-134584875	N_Shore
cg00054352	0.000497983	0.0032	-0.0613359	0.771413	0.832749	RASA3	NM_007368	Body	NA	NA
cg00054774	0.00372401	0.0166	0.066705	0.635508	0.568803	C2CD2	NM_015500	Body	chr21:43373135-43374062	N_Shore
cg00055726	0.000898693	0.0026	-0.0503107	0.192694	0.243005	FAM163B	NM_001080515	TSS200	chr9:136444127-136444604	S_Shore
cg00056066	0.00171831	0.0124	0.0673306	0.685592	0.618262	ARHGAP21	NM_020824	Body	chr10:25011963-25013816	N_Shore
cg00057517	0.00143398	0.007	-0.0564067	0.805956	0.862363	NA	NA	NA	chr10:131908731-131909886	N_Shelf
cg00058291	0.000988462	0.0018	0.0688973	0.827891	0.758993	NA	NA	NA	NA	NA
cg00058708	1.68e-05	0.0002	0.0619847	0.329634	0.26765	UBXN2A	NM_181713	TSS1500	chr2:24163185-24163878	N_Shore
cg00059652	0.000214767	0.0008	0.06938	0.597418	0.528038	NA	NA	NA	NA	NA
cg00059699	0.000740874	0.0016	-0.0627282	0.774706	0.837435	KLRD1	NM_001114396	TSS1500	NA	NA
cg00061695	0.000122769	0	0.0995852	0.588387	0.488802	NLGN2	NM_020795	TSS200	chr17:7311672-7312063	N_Shore
cg00061792	0.00438425	0.0022	0.0808207	0.663068	0.582247	NA	NA	NA	NA	NA
cg00064778	0.000366002	0.0004	0.0753678	0.452718	0.37735	NA	NA	NA	chr5:126564997-126565580	N_Shore
cg00066663	0.000154045	0.0002	0.0676988	0.342678	0.274979	CHD3;CHD3;CHD3	NM_001005271;NM_005852;NM_001005273	Body;Body;Body	chr17:7788261-7789091	S_Shelf
cg00067720	0.00244279	0.0032	0.0968181	0.544949	0.44813	PIK3R1	NM_181523	TSS1500	NA	NA
cg00070529	0.00244279	0.0008	-0.0598515	0.768946	0.828798	ENOX1;ENOX1	NM_017993;NM_001127615	Body;Body	NA	NA
cg00070870	0.000816346	0.0004	-0.0519564	0.635805	0.687761	TUBB	NM_178014	Body	chr6:30687941-30688213	S_Shelf
cg00071137	0.000405959	0.0002	0.0882488	0.472199	0.38395	JOSD1;JOSD1	NM_014876;NM_014876	1stExon;5'UTR	chr22:39096373-39097754	N_Shore
cg00073090	0.000671765	0.0016	0.0666004	0.520493	0.453893	NA	NA	NA	chr19:1265854-1269943	Island
cg00074771	0.00342822	0.0034	-0.0571206	0.744466	0.801586	WDR76;WDR76	NM_024908;NM_001167941	Body;Body	chr15:44119074-44119277	S_Shore
cg00076555	0.0018786	0.0008	-0.0575709	0.628292	0.685863	BSN	NM_003458	3'UTR	NA	NA
cg00078221	0.00171831	0.0026	0.0525969	0.215943	0.163346	EIF4EBP3;ANKHD1-EIF4EBP3	NM_003732;NM_020690	Body;Body	chr5:139927157-139927491	S_Shore
cg00079551	0.00438425	0.0076	0.0711166	0.790676	0.719559	THUMPD2;THUMPD2	NR_028102;NM_025264	Body;Body	NA	NA
cg00082912	0.00108624	0.0012	-0.0747318	0.478864	0.553596	NA	NA	NA	NA	NA
cg00084720	0.000988462	0.0012	-0.0547032	0.759201	0.813904	NA	NA	NA	NA	NA
cg00085493	8.66e-05	0	0.0790744	0.322244	0.24317	NA	NA	NA	chr1:208041862-208042718	N_Shore
cg00089814	0.000137596	0.0004	-0.0598388	0.793706	0.853545	NA	NA	NA	NA	NA
cg00090431	0.00130831	0.0006	-0.0513847	0.731646	0.783031	NA	NA	NA	chr2:241855374-241855631	N_Shelf
cg00090787	0.000329653	0.0006	-0.0713293	0.743114	0.814443	RPL4;SNORD16;SNORD18B	NM_000968;NR_002440;NR_002442	Body;TSS200;TSS1500	NA	NA
cg00091302	5.35e-05	0.0002	0.101891	0.712984	0.611093	NA	NA	NA	NA	NA
cg00092992	0.00044984	0.0008	-0.0980767	0.585439	0.683516	NA	NA	NA	chr1:33592891-33593155	S_Shelf
cg00093433	0.000405959	0.0008	-0.0957881	0.35387	0.449658	NA	NA	NA	chr16:85981652-85981965	N_Shore
cg00094412	0.00650702	0.0058	0.0528984	0.730166	0.677268	GABBR1;GABBR1;GABBR1	NM_021904;NM_021903;NM_001470	Body;Body;Body	chr6:29595298-29595795	N_Shelf
cg00094595	0.000988462	0.0018	0.0614854	0.243308	0.181823	NA	NA	NA	NA	NA
cg00094734	0.000671765	0.0002	-0.0889416	0.687142	0.776084	NA	NA	NA	NA	NA
cg00095018	2.85e-05	0	0.0893736	0.661299	0.571925	MAPK13	NM_002754	Body	chr6:36098039-36098621	S_Shelf
cg00095326	0.00289844	0.0018	-0.073396	0.355743	0.429139	NA	NA	NA	NA	NA
cg00095688	0.00315346	0.0036	-0.0665475	0.685978	0.752525	PRKCZ;PRKCZ	NM_001033581;NM_002744	TSS1500;Body	chr1:2005179-2005565	N_Shore
cg00096536	0.000898693	0.0014	0.0558285	0.223362	0.167533	NA	NA	NA	chr4:154712073-154712706	N_Shore
cg00099766	0.000671765	0.0014	0.0758228	0.394198	0.318376	RRAGD	NM_021244	Body	chr6:90120874-90122370	N_Shore
cg00100800	0.00171831	0.0016	0.0557414	0.20101	0.145269	ZNF462	NM_021224	TSS200	chr9:109622424-109623203	S_Shore
cg00102166	0.00342822	0.0042	0.0603754	0.328995	0.26862	SLC2A1	NM_006516	TSS1500	chr1:43423467-43424768	S_Shore
cg00103299	0.00289844	0.0068	-0.0906859	0.617603	0.708289	NA	NA	NA	NA	NA
cg00103398	0.00880761	0.006	-0.0569009	0.731177	0.788078	SNORD47;GAS5;SNORD81;SNORD80	NR_002746;NR_002578;NR_003938;NR_003940	TSS1500;Body;TSS1500;TSS200	chr1:173837172-173837917	N_Shelf
cg00105306	0.000329653	0	0.139739	0.753815	0.614075	WDR73	NM_032856	Body	chr15:85197232-85197695	N_Shelf
cg00105640	0.000497983	0.0012	0.0542235	0.5858	0.531577	LOC388588	NM_001163724	Body	chr1:3688553-3689684	S_Shelf
cg00108098	0.00650702	0.0034	-0.0544991	0.67441	0.728909	SEMA5B	NM_001031702	Body	chr3:122640713-122641355	N_Shelf
cg00109344	0.00372401	0.0042	-0.0503647	0.374569	0.424933	RGS3;RGS3;RGS3;RGS3	NM_130795;NM_021106;NM_144488;NM_134427	Body;5'UTR;Body;5'UTR	chr9:116346400-116346603	N_Shore
cg00109764	0.000296618	0.0006	0.0582362	0.645519	0.587283	NA	NA	NA	NA	NA
cg00110171	0.000214767	0.0002	0.0616911	0.903554	0.841863	NFATC1;NFATC1;NFATC1;NFATC1;NFATC1	NM_006162;NM_172388;NM_172389;NM_172387;NM_172390	Body;5'UTR;Body;Body;Body	chr18:77180182-77180841	N_Shore
cg00110545	0.000740874	0.0034	-0.078679	0.368451	0.44713	NA	NA	NA	chr10:6621907-6622642	S_Shelf
cg00112238	6.05e-05	0	0.148765	0.535787	0.387022	SSBP3;SSBP3;SSBP3	NM_001009955;NM_018070;NM_145716	Body;Body;Body	chr1:54723696-54724019	N_Shelf
cg00112341	0.000266624	0.0004	-0.0604812	0.59746	0.657941	ERC2	NM_015576	Body	NA	NA
cg00112465	0.000266624	0.0008	0.0809252	0.29147	0.210545	CCDC48	NM_024768	TSS1500	chr3:128719865-128721245	Island
cg00112952	0.00650702	0.0062	0.139923	0.780143	0.64022	OR2B11	NM_001004492	TSS1500	chr1:247614695-247614944	S_Shore
cg00113675	0.00205214	0.0014	0.121022	0.595973	0.474952	HLA-H	NR_001434	TSS200	chr6:29855295-29856565	Island
cg00114160	0.000154045	0.0002	-0.0615466	0.759621	0.821168	OR2H1	NM_030883	Body	NA	NA
cg00115511	0.000154045	0	-0.0683189	0.489842	0.558161	LOC401588;ZNF674;ZNF674	NR_015378;NM_001146291;NM_001039891	TSS200;5'UTR;5'UTR	chrX:46404634-46405165	Island
cg00116699	0.00223987	0.004	0.109045	0.721932	0.612887	HDAC4	NM_006037	Body	NA	NA
cg00117599	9.74e-05	0.0008	-0.0590417	0.382064	0.441106	NA	NA	NA	NA	NA
cg00117965	0.000154045	0.0008	0.0645638	0.277581	0.213017	FAM195A	NM_138418	TSS1500	chr16:691597-692700	N_Shore
cg00118808	0.000497983	0.0012	0.112001	0.54431	0.432309	NA	NA	NA	chr9:132099123-132099616	N_Shore
cg00119279	0.00044984	0.0004	0.0540952	0.25623	0.202135	NA	NA	NA	chr4:174427891-174428192	N_Shore
cg00121045	0.000550753	0.0016	0.143558	0.675535	0.531977	UNKL	NM_023076	3'UTR	chr16:1414417-1414851	S_Shore
cg00122347	0.00157038	0.0024	-0.0941628	0.558554	0.652716	TMEM180	NM_024789	3'UTR	NA	NA
cg00122406	0.000192452	0.0004	0.0906113	0.380932	0.290321	NA	NA	NA	chr8:26434372-26436785	N_Shelf
cg00122659	0.00108624	0.0028	-0.0922104	0.660135	0.752346	NA	NA	NA	NA	NA
cg00123104	0.000154045	0.0004	0.0744358	0.487967	0.413531	CLSTN1;CLSTN1	NM_014944;NM_001009566	TSS200;TSS200	chr1:9883011-9884667	S_Shore
cg00128482	0.000122769	0.0002	-0.0580139	0.641428	0.699442	PI15	NM_015886	5'UTR	NA	NA
cg00130693	0.000671765	0.0016	0.10465	0.765239	0.660589	PYCR2	NM_013328	Body	chr1:226111642-226112552	N_Shore
cg00131407	0.000329653	0.0016	0.0741306	0.844672	0.770541	LOC401127	NR_026854	Body	chr4:39481980-39482195	S_Shore
cg00133476	0.000122769	0	0.070593	0.694345	0.623752	NA	NA	NA	NA	NA
cg00133624	0.000109417	0	0.109746	0.498769	0.389022	EFCAB4B;EFCAB4B	NM_001144958;NM_001144959	Body;Body	NA	NA
cg00135497	3.49e-06	0	-0.055267	0.781042	0.836309	NA	NA	NA	chr4:155661678-155661984	Island
cg00138407	0.000154045	0.0002	0.0913504	0.771006	0.679655	KLHL18	NM_025010	3'UTR	NA	NA
cg00139496	0.00342822	0.0032	-0.0649644	0.78325	0.848214	GLT8D1;GLT8D1;GLT8D1	NM_018446;NM_152932;NM_001010983	Body;Body;Body	NA	NA
cg00139681	0.00130831	0.0024	0.103961	0.622697	0.518736	NA	NA	NA	NA	NA
cg00143364	0.000898693	0.0026	0.0681987	0.820031	0.751832	RPTOR;RPTOR	NM_001163034;NM_020761	Body;Body	NA	NA
cg00145955	0.00171831	0.0004	-0.0616241	0.379784	0.441408	QPRT	NM_014298	Body	chr16:29706198-29706458	N_Shelf
cg00146027	0.0383567	0.038	-0.0634853	0.469711	0.533197	NA	NA	NA	NA	NA
cg00146437	0.000816346	0.001	-0.0637015	0.760809	0.824511	NA	NA	NA	NA	NA
cg00146864	0.000497983	0.0006	-0.0903756	0.411831	0.502206	MAP3K14	NM_003954	5'UTR	chr17:43393891-43394938	N_Shore
cg00147638	0.000671765	0.0006	-0.0801259	0.738697	0.818823	RUNX3;RUNX3	NM_004350;NM_001031680	3'UTR;3'UTR	chr1:25228496-25229132	N_Shore
cg00147751	0.000366002	0.0006	-0.114751	0.457223	0.571973	GATS;GATS;GATS;GATS;PVRIG	NR_028040;NM_178831;NR_028038;NR_028039;NM_024070	Body;3'UTR;Body;Body;Body	NA	NA
cg00148825	7.69e-05	0.0002	0.0541299	0.287006	0.232876	NA	NA	NA	chr4:124426780-124427157	S_Shore
cg00151370	0.000366002	0.0022	-0.062099	0.28709	0.349189	ATXN1;ATXN1	NM_001128164;NM_000332	Body;Body	chr6:16326950-16327781	N_Shelf
cg00151914	1.28e-05	0	0.0545379	0.197559	0.143021	RASL10B	NM_033315	TSS200	chr17:34058549-34058778	Island
cg00152117	0.000405959	0.0002	-0.0840232	0.675771	0.759794	ARHGEF11;ARHGEF11	NM_014784;NM_198236	Body;Body	NA	NA
cg00152942	0.00108624	0.0014	0.0672222	0.793205	0.725983	CPNE2	NM_152727	TSS1500	chr16:57126044-57127110	N_Shore
cg00153395	0.000296618	0.001	0.0583207	0.624445	0.566125	JAK1	NM_002227	Body	NA	NA
cg00153919	0.00404221	0.0062	0.0961723	0.47175	0.375578	NA	NA	NA	NA	NA
cg00154119	0.000329653	0.0002	0.145218	0.70852	0.563302	NA	NA	NA	chr15:68177160-68177415	N_Shelf
cg00154986	0.000192452	0	0.0662667	0.79381	0.727543	MESP2	NM_001039958	Body	chr15:90319583-90320476	S_Shore
cg00157012	0.0018786	0.0074	0.050016	0.360284	0.310268	DOCK5	NM_024940	Body	NA	NA
cg00157109	0.000329653	0.0008	0.0529457	0.702368	0.649422	PRKAG2	NM_016203	Body	chr7:151572761-151575106	N_Shelf
cg00158122	0.000988462	0.002	0.0612264	0.453911	0.392684	NA	NA	NA	chr10:101290025-101290338	Island
cg00158530	0.00171831	0.0036	0.115854	0.761016	0.645162	MIR140;WWP2;WWP2	NR_029681;NM_199424;NM_007014	TSS200;Body;Body	NA	NA
cg00158770	0.000239418	0.0002	0.129828	0.782796	0.652968	CSGALNACT1;CSGALNACT1;CSGALNACT1	NM_018371;NM_001130518;NR_024040	Body;Body;Body	NA	NA
cg00163372	0.000122769	0	0.0641418	0.787758	0.723616	MYC	NM_002467	Body	chr8:128747805-128751279	S_Shore
cg00166915	0.00130831	0.0006	-0.0559584	0.771639	0.827597	MEG8	NR_024149	Body	NA	NA
cg00167670	6.05e-05	0.0002	-0.0794509	0.725758	0.805209	NA	NA	NA	NA	NA
cg00170295	0.00223987	0.0004	-0.0835237	0.649197	0.73272	LOC100287718	NM_001162435	Body	NA	NA
cg00171092	0.00372401	0.0024	-0.0589915	0.727858	0.78685	ITGB5	NM_002213	Body	NA	NA
cg00172603	0.000172273	0	0.0982201	0.230437	0.132217	SSBP3;SSBP3;SSBP3	NM_001009955;NM_018070;NM_145716	Body;Body;Body	chr1:54821990-54822333	Island
cg00174718	0.000816346	0.0012	-0.0743146	0.599658	0.673973	NA	NA	NA	NA	NA
cg00175403	0.00438425	0.0046	-0.0602215	0.489602	0.549824	NA	NA	NA	chr1:12226876-12227712	N_Shelf
cg00175838	0.000122769	0.0002	0.0567602	0.679209	0.622449	DDAH2	NM_013974	Body	chr6:31695894-31698245	N_Shore
cg00177243	0.000405959	0.0012	0.0599813	0.293785	0.233803	CACNB2;CACNB2;CACNB2;CACNB2;CACNB2;CACNB2	NM_201571;NM_201593;NM_201597;NM_201572;NM_201596;NM_001167945	Body;Body;Body;Body;Body;Body	chr10:18429125-18430234	S_Shelf
cg00178864	0.00119263	0.0032	0.0660174	0.511644	0.445627	C4orf49	NM_032623	TSS200	chr4:140201064-140201449	S_Shore
cg00179026	0.00315346	0.0078	-0.111342	0.586161	0.697503	NA	NA	NA	NA	NA
cg00179940	0.000816346	0.0022	-0.0537966	0.689414	0.74321	NA	NA	NA	NA	NA
cg00180762	7.69e-05	0	0.0507344	0.292659	0.241924	SSPN;SSPN	NM_001135823;NM_005086	Body;Body	NA	NA
cg00182893	0.00475161	0.0152	0.0553327	0.769335	0.714002	NA	NA	NA	NA	NA
cg00183186	0.000214767	0.0004	0.0526608	0.218329	0.165668	HTR1B	NM_000863	TSS1500	chr6:78172231-78174088	Island
cg00184203	0.000172273	0.0004	0.0544742	0.404502	0.350028	FAM171B	NM_177454	TSS1500	chr2:187558794-187559012	N_Shore
cg00184953	0.00119263	0.001	-0.0771975	0.752625	0.829822	PSORS1C3	NR_026816	TSS1500	chr6:31148369-31148577	N_Shelf
cg00186909	0.000671765	0.001	0.112846	0.572589	0.459742	PLEKHG7	NM_001004330	TSS1500	NA	NA
cg00187686	0.00475161	0.0198	0.0623727	0.506941	0.444568	TCN1	NM_001062	TSS200	NA	NA
cg00187889	0.00171831	0.0016	-0.0976697	0.600893	0.698563	TAGAP;TAGAP;TAGAP	NM_152133;NM_138810;NM_054114	5'UTR;Body;Body	NA	NA
cg00189101	3.24e-05	0	0.0512399	0.212126	0.160886	PASK	NM_015148	5'UTR	chr2:242088415-242090330	N_Shore
cg00192026	0.000740874	0.0016	0.101932	0.83059	0.728659	NA	NA	NA	NA	NA
cg00192220	0.000154045	0.0002	0.0995525	0.546877	0.447325	NA	NA	NA	NA	NA
cg00192882	0.000214767	0.0002	0.126447	0.7054	0.578952	MFAP4	NM_002404	TSS1500	NA	NA
cg00196407	0.000109417	0.0004	0.0729085	0.457567	0.384658	ABR;ABR;ABR	NM_021962;NM_001092;NM_001159746	Body;Body;Body	NA	NA
cg00199007	0.00289844	0.001	0.0834701	0.34812	0.26465	SLC17A9	NM_022082	TSS200	chr20:61583891-61584222	Island
cg00201133	0.000740874	0.0008	0.106453	0.622565	0.516113	CCNY;CCNY	NM_145012;NM_181698	Body;5'UTR	NA	NA
cg00201760	0.000550753	0.0008	0.121797	0.630355	0.508558	IL27	NM_145659	TSS1500	NA	NA
cg00204748	0.00130831	0.003	0.0678103	0.7841	0.71629	FAR2;FAR2	NM_018099;NM_018099	1stExon;5'UTR	NA	NA
cg00206463	0.000816346	0.0002	-0.0603842	0.805018	0.865402	TRIM26	NM_003449	5'UTR	chr6:30180933-30182187	N_Shore
cg00206490	0.000154045	0	0.108464	0.46903	0.360567	ANKRD11	NM_013275	5'UTR	NA	NA
cg00211115	0.000405959	0.0004	0.0833354	0.768821	0.685485	NA	NA	NA	chr11:69258149-69258544	N_Shore
cg00211174	0.000296618	0	0.175969	0.72486	0.548892	MCM2	NM_004526	Body	NA	NA
cg00218914	0.000608541	0.001	0.10255	0.50833	0.405781	C3orf25	NM_207307	Body	chr3:129147229-129147617	N_Shore
cg00219653	4.18e-05	0	0.0844987	0.270137	0.185638	RABEP2	NM_024816	TSS1500	chr16:28936053-28937036	S_Shore
cg00219816	0.000366002	0.001	0.142424	0.705368	0.562944	C8orf37	NM_177965	Body	chr8:96280844-96281747	N_Shore
cg00221718	0.000816346	0.0014	0.10597	0.508475	0.402505	NA	NA	NA	NA	NA
cg00221794	0.00266194	0.0016	-0.117891	0.379391	0.497282	NA	NA	NA	NA	NA
cg00223899	0.00108624	0.0024	-0.0700151	0.57958	0.649595	NA	NA	NA	NA	NA
cg00225006	0.000988462	0.0006	-0.0524007	0.750918	0.803319	WHAMM	NM_001080435	TSS200	chr15:83478366-83479273	N_Shore
cg00225858	0.000366002	0.0006	0.172342	0.777867	0.605525	ADAD2;ADAD2	NM_139174;NM_001145400	TSS1500;TSS1500	chr16:84224731-84225085	N_Shore
cg00226225	0.00130831	0.0022	-0.0543954	0.720646	0.775041	LOC728264	NR_027180	TSS1500	NA	NA
cg00226580	0.00556871	0.0028	-0.0525099	0.786436	0.838946	NA	NA	NA	NA	NA
cg00227093	0.0109707	0.0128	0.0623531	0.566185	0.503832	SYNPO	NM_001166208	TSS1500	NA	NA
cg00228017	0.00171831	0.0012	0.0607636	0.16944	0.108677	NA	NA	NA	chr18:53447074-53447842	Island
cg00232092	0.000154045	0.0006	0.116897	0.778444	0.661547	FBXL18	NM_024963	3'UTR	chr7:5521368-5521615	N_Shelf
cg00232402	0.000137596	0	0.0984609	0.317185	0.218724	NA	NA	NA	chr18:77386827-77387050	N_Shore
cg00233028	0.000266624	0	0.0802888	0.638632	0.558343	NA	NA	NA	NA	NA
cg00234616	0.00108624	0.002	0.0564235	0.354555	0.298132	TLX2	NM_016170	TSS1500	chr2:74740455-74743795	Island
cg00234625	0.00514589	0.002	-0.062572	0.697644	0.760216	COL23A1	NM_173465	Body	NA	NA
cg00239353	0.000988462	0.001	-0.107697	0.679564	0.787261	IL32;IL32;IL32;IL32;IL32;IL32;IL32;IL32	NM_001012632;NM_001012631;NM_001012636;NM_001012634;NM_001012718;NM_004221;NM_001012633;NM_001012635	TSS1500;TSS200;TSS1500;TSS1500;TSS200;TSS200;TSS200;TSS1500	NA	NA
cg00239835	0.000671765	0.0014	-0.0760237	0.344891	0.420915	PDE2A;PDE2A	NM_001146209;NM_002599	5'UTR;Body	NA	NA
cg00240195	6.05e-05	0.0004	0.100294	0.518446	0.418152	NR4A2	NM_006186	Body	chr2:157185557-157186355	N_Shore
cg00240598	0.000898693	0.0024	0.0621348	0.891292	0.829157	NA	NA	NA	NA	NA
cg00241638	2.5e-05	0	0.0826227	0.253083	0.17046	LOC100133669	NR_026913	Body	chr8:144099456-144099731	N_Shore
cg00243854	0.00266194	0.0024	-0.0642711	0.571438	0.635709	NA	NA	NA	chr18:12254147-12255089	N_Shelf
cg00247963	0.000329653	0.0006	0.109163	0.810284	0.701121	NA	NA	NA	NA	NA
cg00248242	0.000109417	0	-0.0838204	0.787207	0.871027	NA	NA	NA	chr2:240868278-240868590	N_Shore
cg00248856	0.000266624	0.0004	-0.0552536	0.713446	0.7687	CCND1	NM_053056	Body	chr11:69461060-69461378	S_Shelf
cg00249205	8.66e-05	0.0002	0.0868296	0.785063	0.698234	STX1B	NM_052874	Body	chr16:31008832-31009036	S_Shelf
cg00249383	3.24e-05	0.0002	0.0702613	0.512923	0.442662	DNASE1L2	NM_001374	Body	chr16:2286600-2288073	Island
cg00249503	0.000988462	0.0016	0.0938133	0.786487	0.692674	DNAH17	NM_173628	Body	NA	NA
cg00250123	8.66e-05	0	-0.0645755	0.654898	0.719474	LOC100130017	NR_015446	Body	chr4:69048062-69048437	Island
cg00251358	0.000172273	0.0002	-0.0943896	0.692245	0.786634	NA	NA	NA	NA	NA
cg00252813	0.00514589	0.0036	0.0552004	0.310584	0.255384	GAPDH	NM_002046	TSS1500	chr12:6643261-6644607	N_Shore
cg00252934	0.00108624	0.0016	-0.0979901	0.611908	0.709898	DCLK3	NM_033403	TSS1500	NA	NA
cg00253228	3.68e-05	0.0002	0.10708	0.597999	0.490919	PLEC1;PLEC1;PLEC1;PLEC1	NM_000445;NM_201378;NM_201379;NM_201380	Body;Body;Body;TSS1500	chr8:145024449-145025179	S_Shore
cg00253735	0.000239418	0.0004	0.115421	0.503282	0.387861	CTSK	NM_000396	5'UTR	NA	NA
cg00253851	0.000608541	0.0006	0.0533902	0.165941	0.112551	NA	NA	NA	NA	NA
cg00255699	0.000296618	0.0004	-0.150117	0.50267	0.652786	TRIT1	NM_017646	3'UTR	NA	NA
cg00256329	0.0232953	0.0362	-0.106103	0.753527	0.859631	NXN	NM_022463	Body	NA	NA
cg00257800	0.0018786	0.0024	-0.0579724	0.78583	0.843803	NA	NA	NA	NA	NA
cg00258316	0.000497983	0.002	0.0637831	0.656817	0.593034	NA	NA	NA	NA	NA
cg00259404	0.000608541	0.0016	0.161697	0.683272	0.521575	TRIM27	NM_006510	Body	NA	NA
cg00260201	4.18e-05	0	0.110325	0.475971	0.365646	PRR15L	NM_024320	3'UTR	NA	NA
cg00262030	0.000192452	0.0004	0.107531	0.821791	0.714259	NA	NA	NA	chr8:61834699-61835871	S_Shore
cg00262446	0.000122769	0.0004	0.0865001	0.292359	0.205859	EMCN;EMCN;EMCN;EMCN	NM_016242;NM_001159694;NM_001159694;NM_016242	5'UTR;5'UTR;1stExon;1stExon	NA	NA
cg00263248	0.000266624	0.0008	-0.129534	0.562273	0.691807	C14orf64	NR_015430	Body	NA	NA
cg00268476	8.66e-05	0	0.129361	0.577795	0.448434	KCTD5	NM_018992	Body	NA	NA
cg00269725	0.00266194	0.0048	0.0809506	0.77197	0.69102	NA	NA	NA	NA	NA
cg00270625	0.000122769	0.0006	0.0975928	0.816695	0.719102	CPT1B;CPT1B;CPT1B;CPT1B;CHKB-CPT1B;CPT1B;CPT1B;CPT1B;CPT1B;CPT1B;CPT1B;CPT1B	NM_152245;NM_001145137;NM_001145136;NM_001145135;NR_027928;NM_001145134;NM_152245;NM_004377;NM_152246;NM_001145135;NM_001145136;NM_001145134	1stExon;TSS1500;1stExon;5'UTR;Body;1stExon;5'UTR;TSS200;TSS200;1stExon;5'UTR;5'UTR	chr22:51016253-51017020	Island
cg00270789	8.66e-05	0	0.0822741	0.384628	0.302354	GPT2;GPT2	NM_133443;NM_001142466	Body;TSS200	chr16:46917849-46918957	S_Shore
cg00274965	0.00315346	0.0042	0.140276	0.529173	0.388897	NA	NA	NA	chr21:34405577-34406538	Island
cg00275103	0.000109417	0.0002	0.0609495	0.901026	0.840076	NA	NA	NA	NA	NA
cg00275741	0.00143398	0.0066	0.055728	0.391478	0.33575	PCDHA7;PCDHA12;PCDHA6;PCDHA10;PCDHA4;PCDHA11;PCDHA8;PCDHA1;PCDHA2;PCDHA6;PCDHA1;PCDHA9;PCDHA5;PCDHA13;PCDHA3;PCDHA13;PCDHA10	NM_018910;NM_018903;NM_018909;NM_018901;NM_018907;NM_018902;NM_018911;NM_031411;NM_018905;NM_031849;NM_018900;NM_031857;NM_018908;NM_031865;NM_018906;NM_018904;NM_031860	Body;Body;Body;Body;Body;Body;Body;Body;Body;Body;Body;Body;Body;TSS200;Body;TSS200;Body	chr5:140261884-140262153	N_Shore
cg00277591	0.000192452	0.0008	-0.152991	0.516805	0.669795	ANKFY1	NM_016376	Body	NA	NA
cg00277714	0.000266624	0.0002	0.095939	0.684085	0.588146	NA	NA	NA	NA	NA
cg00277804	0.000988462	0.0008	0.0509186	0.87009	0.819171	NA	NA	NA	chr18:77549524-77550299	Island
cg00278359	0.000550753	0.0014	-0.0676335	0.212359	0.279992	KIAA1949;KIAA1949	NM_001134870;NM_133471	Body;1stExon	chr6:30654392-30654934	N_Shore
cg00278366	0.0018786	0.0024	0.0614223	0.421285	0.359863	RAD9B;VPS29;VPS29	NM_152442;NM_016226;NM_057180	Body;TSS1500;TSS1500	chr12:110939456-110940173	S_Shore
cg00278517	0.00266194	0.0048	0.07905	0.378417	0.299367	RPS6KA2	NM_001006932	Body	NA	NA
cg00282195	0.000154045	0	-0.0583985	0.733388	0.791786	B3GALT1	NM_020981	TSS1500	NA	NA
cg00283187	0.00108624	0.001	-0.0581257	0.695426	0.753552	NA	NA	NA	NA	NA
cg00283524	0.00289844	0.002	-0.0561045	0.671139	0.727243	KIAA1644	NM_001099294	3'UTR	NA	NA
cg00284386	0.00143398	0.0002	-0.0648648	0.740099	0.804964	ARHGEF10	NM_014629	5'UTR	NA	NA
cg00285294	8.66e-05	0	0.0644799	0.639628	0.575148	C7orf50;C7orf50;C7orf50	NM_001134395;NM_032350;NM_001134396	Body;Body;Body	chr7:1090177-1090517	N_Shore
cg00287012	0.000366002	0.0006	0.0897422	0.772497	0.682755	TTC39C;TTC39C;TTC39C	NM_153211;NM_001135993;NR_024232	5'UTR;TSS1500;TSS1500	chr18:21594013-21595464	N_Shore
cg00287536	0.000740874	0.0006	0.0932301	0.322525	0.229295	PARD3	NM_019619	Body	NA	NA
cg00288844	0.000497983	0.0004	0.0857029	0.716353	0.63065	TXNDC11	NM_015914	Body	chr16:11836073-11837092	N_Shore
cg00289503	0.00438425	0.005	0.0915814	0.482618	0.391037	COL9A3	NM_001853	Body	chr20:61471903-61472256	N_Shore
cg00291213	0.00650702	0.0136	0.0858474	0.625302	0.539454	RUNX1	NM_001754	Body	chr21:36398960-36399259	N_Shore
cg00291366	0.00514589	0.005	0.10238	0.604758	0.502378	NA	NA	NA	NA	NA
cg00291478	0.000898693	0.0034	-0.0953612	0.558517	0.653879	RGS10	NM_001005339	Body	chr10:121301478-121303169	N_Shore
cg00292029	0.000740874	0.0012	0.0556333	0.252843	0.19721	NA	NA	NA	NA	NA
cg00293189	0.000172273	0.0008	-0.0705613	0.824796	0.895357	RPL39L	NM_052969	5'UTR	chr3:186856927-186857659	N_Shore
cg00293381	0.000405959	0.001	0.0636012	0.650573	0.586972	ACADS	NM_000017	3'UTR	chr12:121177115-121177341	S_Shore
cg00297832	0.0485004	0.0368	-0.0600945	0.186241	0.246335	MIB2;MIB2;MIB2;MIB2;MIB2;MIB2	NM_001170687;NM_001170688;NM_080875;NM_001170689;NM_001170686;NR_033183	Body;Body;Body;Body;Body;Body	chr1:1564421-1570006	Island
cg00298324	0.000266624	0.0002	0.100809	0.36346	0.262652	FAM110A;FAM110A	NM_207121;NM_001042353	5'UTR;5'UTR	chr20:821674-822500	S_Shore
cg00300046	0.000608541	0.0042	-0.0700984	0.776972	0.84707	PRKCZ;PRKCZ;PRKCZ	NM_001033581;NM_001033582;NM_002744	Body;Body;Body	chr1:2082314-2082529	S_Shelf
cg00300303	0.000988462	0.0018	0.106278	0.731029	0.624751	NA	NA	NA	NA	NA
cg00300672	0.00289844	0.0016	-0.0585664	0.592218	0.650785	CNTNAP5	NM_130773	Body	NA	NA
cg00301372	0.0109707	0.0052	-0.05451	0.605898	0.660408	NA	NA	NA	NA	NA
cg00303378	0.000109417	0	0.0513824	0.801267	0.749885	VSIG8;C1orf204	NM_001013661;NM_001134233	Body;TSS1500	chr1:159824006-159825011	S_Shore
cg00305193	0.000214767	0.0002	0.0730638	0.297552	0.224488	FAM54B;FAM54B;FAM54B;FAM54B	NM_001099627;NM_001099625;NM_001099626;NM_019557	3'UTR;3'UTR;3'UTR;3'UTR	NA	NA
cg00305281	0.000154045	0	0.0672872	0.305625	0.238338	NA	NA	NA	chr22:42315502-42316409	Island
cg00305993	0.000898693	0.0004	-0.0595202	0.686398	0.745918	NA	NA	NA	NA	NA
cg00308914	0.00266194	0.001	0.0669288	0.311466	0.244537	NA	NA	NA	NA	NA
cg00313685	0.000608541	0	0.105097	0.712562	0.607465	CUX1;CUX1;CUX1	NM_181500;NM_181552;NM_001913	Body;Body;Body	NA	NA
cg00316485	4.73e-05	0	0.0611766	0.297134	0.235957	ZNF423	NM_015069	Body	NA	NA
cg00317577	0.0018786	0.0018	0.0877383	0.745002	0.657263	CPEB1;CPEB1;CPEB1;CPEB1	NM_001079535;NM_001079534;NM_030594;NM_001079533	Body;Body;Body;Body	NA	NA
cg00319655	0.000898693	0.0006	0.0626076	0.273798	0.211191	ANXA3	NM_005139	5'UTR	chr4:79472806-79473177	S_Shore
cg00320288	0.000898693	0.0014	0.0538611	0.324021	0.27016	NA	NA	NA	chr16:85863381-85863601	N_Shore
cg00320980	0.00119263	0.001	-0.0533118	0.541808	0.59512	NA	NA	NA	chr10:134843465-134843776	N_Shelf
cg00322212	0.0018786	0.001	-0.0565826	0.785459	0.842041	NA	NA	NA	chr22:28073920-28074244	N_Shore
cg00324097	0.000366002	0.0006	-0.126785	0.331915	0.4587	SEPT9;SEPT9;SEPT9;SEPT9;SEPT9;SEPT9	NM_001113496;NM_001113492;NM_001113493;NM_001113491;NM_006640;NM_001113494	TSS200;Body;Body;Body;Body;Body	chr17:75447477-75447821	N_Shore
cg00324592	0.000329653	0.001	-0.0634638	0.675719	0.739182	FNTA;FNTA;FNTA	NM_001018677;NM_001018676;NM_002027	Body;Body;Body	chr8:42911215-42912042	S_Shelf
cg00327947	0.000172273	0.0002	0.0881468	0.532548	0.444401	NA	NA	NA	NA	NA
cg00328227	0.00223987	0.0032	-0.0614964	0.424379	0.485876	C1orf59;C1orf59	NM_144584;NM_001102592	TSS200;TSS1500	chr1:109203593-109204378	Island
cg00329157	0.00157038	0.0028	0.0546855	0.840482	0.785796	GCET2;GCET2	NM_001008756;NM_152785	5'UTR;Body	NA	NA
cg00329411	0.000239418	0.0008	0.0825992	0.564516	0.481917	NA	NA	NA	NA	NA
cg00329615	0.00817439	0.0078	0.0795454	0.60616	0.526615	IGSF11;IGSF11	NM_001015887;NM_152538	Body;Body	NA	NA
cg00330170	9.74e-05	0	0.0723027	0.338008	0.265705	MEGF8	NM_001410	Body	chr19:42829555-42830597	Island
cg00332146	0.00244279	0.006	0.101521	0.457662	0.356142	PCDH24	NM_017675	TSS1500	NA	NA
cg00333528	0.000497983	0.0012	0.0966723	0.524178	0.427506	GABRR1;GABRR1	NM_002042;NM_002042	5'UTR;1stExon	NA	NA
cg00334863	0.000740874	0.0004	-0.0661612	0.772985	0.839146	NFAM1	NM_145912	3'UTR	NA	NA
cg00335219	0.000154045	0	0.0843315	0.361584	0.277252	NA	NA	NA	NA	NA
cg00336376	0.000109417	0	0.0887383	0.339363	0.250625	ZNF831	NM_178457	Body	chr20:57797223-57797441	S_Shore
cg00339769	0.000266624	0.0002	0.0603269	0.846531	0.786204	GPLD1;GPLD1	NM_177483;NM_001503	TSS200;TSS200	NA	NA
cg00340127	0.000266624	0	-0.0537282	0.754482	0.808211	NA	NA	NA	NA	NA
cg00340958	0.00556871	0.0092	0.105343	0.756294	0.65095	B4GALT5	NM_004776	Body	chr20:48329645-48330682	N_Shore
cg00342358	0.0135802	0.0206	-0.0535442	0.583641	0.637185	TGFBR3	NM_003243	5'UTR	chr1:92350913-92352085	N_Shore
cg00343433	0.00130831	0.0014	0.0586284	0.256595	0.197966	ASPH;ASPH;ASPH;ASPH;ASPH;ASPH;ASPH;ASPH;ASPH;ASPH;ASPH;ASPH	NM_001164755;NM_001164750;NM_004318;NM_001164753;NM_001164751;NM_020164;NM_001164752;NM_032468;NM_032467;NM_032466;NM_001164756;NM_001164754	Body;Body;Body;Body;Body;Body;Body;Body;Body;Body;Body;Body	NA	NA
cg00343906	0.000405959	0.0012	0.156086	0.701241	0.545155	NADK	NM_023018	Body	NA	NA
cg00344308	0.000740874	0.001	0.120784	0.679805	0.55902	NA	NA	NA	NA	NA
cg00344445	0.000172273	0	0.120439	0.83397	0.71353	FLI1;FLI1	NM_002017;NM_001167681	Body;Body	NA	NA
cg00344801	0.00108624	0.0032	-0.0588044	0.682668	0.741472	TTC38	NM_017931	Body	chr22:46685379-46685796	Island
cg00345314	0.000366002	0.0002	0.113717	0.52136	0.407643	SGK3	NM_001033578	TSS1500	chr8:67624608-67625424	N_Shore
cg00345366	5.35e-05	0	-0.0733064	0.657464	0.730771	SAAL1	NM_138421	TSS1500	chr11:18127296-18127711	S_Shore
cg00346898	0.000740874	0.0024	0.0696386	0.622518	0.552879	TSNAX-DISC1;DISC1;DISC1;DISC1;DISC1;TSNAX-DISC1;DISC1;DISC1;TSNAX-DISC1;DISC1;TSNAX-DISC1;DISC1;DISC1;TSNAX-DISC1;DISC1;DISC1;DISC1;DISC1;DISC1;DISC1;DISC1;DISC1;DISC1;TSNAX-DISC1;TSNAX-DISC1;DISC1;DISC1;DISC1;TSNAX-DISC1;DISC1;DISC1	NR_028394;NM_001164556;NM_001164538;NM_018662;NM_001164555;NR_028397;NM_001164554;NM_001164552;NR_028393;NM_001164537;NR_028400;NM_001164551;NM_001164539;NR_028398;NM_001164540;NM_001164542;NM_001164548;NM_001012959;NM_001164547;NM_001164550;NM_001164546;NM_001012957;NM_001012958;NR_028399;NR_028395;NM_001164545;NM_001164549;NM_001164544;NR_028396;NM_001164553;NM_001164541	Body;TSS1500;TSS1500;TSS1500;TSS1500;Body;TSS1500;TSS1500;Body;TSS1500;Body;TSS1500;TSS1500;Body;TSS1500;TSS1500;TSS1500;TSS1500;TSS1500;TSS1500;TSS1500;TSS1500;TSS1500;Body;Body;TSS1500;TSS1500;TSS1500;Body;TSS1500;TSS1500	chr1:231762414-231763115	N_Shore
cg00349404	0.000239418	0.0008	0.0921515	0.701723	0.609572	NA	NA	NA	chr10:106097595-106098556	S_Shore
cg00349895	0.00119263	0.0008	0.0533657	0.195351	0.141985	TRIM2	NM_001130067	TSS1500	chr4:154074383-154075045	N_Shore
cg00350296	0.000122769	0	0.0958466	0.488908	0.393062	CD248	NM_020404	TSS1500	chr11:66083572-66083782	S_Shore
cg00351443	0.000816346	0.0026	0.0590291	0.629843	0.570814	NEURL	NM_004210	TSS1500	chr10:105253191-105254428	N_Shore
cg00353330	0.000192452	0.0002	-0.0687176	0.729823	0.79854	NA	NA	NA	NA	NA
cg00353923	0.000329653	0.0006	0.0737535	0.325232	0.251479	LRRC4;SND1	NM_022143;NM_014390	TSS200;Body	chr7:127671158-127672853	N_Shore
cg00355804	0.000172273	0	0.1448	0.705726	0.560925	NA	NA	NA	NA	NA
cg00355829	0.00130831	0.0026	0.0549353	0.583893	0.528958	NA	NA	NA	chr3:128326937-128327507	N_Shore
cg00356208	0.000550753	0.001	-0.0668227	0.548589	0.615412	NA	NA	NA	NA	NA
cg00357551	9.74e-05	0	0.137378	0.651492	0.514114	FAM196B;DOCK2;FAM196B	NM_001129891;NM_004946;NM_001129891	5'UTR;Body;1stExon	NA	NA
cg00357958	0.000192452	0	-0.127481	0.420946	0.548428	GPR81;GPR81	NM_032554;NM_032554	1stExon;5'UTR	NA	NA
cg00357971	0.00044984	0.0008	0.0919456	0.688494	0.596548	COL20A1	NM_020882	TSS1500	chr20:61927194-61927482	N_Shelf
cg00360107	0.000266624	0.0002	0.0501311	0.197352	0.147221	AXL;AXL	NM_021913;NM_001699	Body;Body	chr19:41732006-41732556	N_Shore
cg00362818	6.82e-05	0.0002	-0.0930799	0.758629	0.851709	CLN5	NM_006493	TSS1500	chr13:77566089-77566599	N_Shore
cg00364051	0.00130831	0.0024	0.0528663	0.738831	0.685965	ITPR3	NM_002224	Body	NA	NA
cg00366917	0.00157038	0.0036	0.0871666	0.555969	0.468802	MBP;MBP	NM_001025100;NM_001025101	TSS1500;TSS1500	chr18:74843360-74845426	Island
cg00369658	0.000497983	0.0012	0.0553145	0.464627	0.409313	SERPING1;SERPING1;SERPING1	NM_000062;NM_001032295;NM_000062	1stExon;TSS1500;5'UTR	NA	NA
cg00370123	6.05e-05	0	0.081087	0.49167	0.410583	C7orf50;C7orf50;C7orf50	NM_001134395;NM_032350;NM_001134396	Body;Body;Body	NA	NA
cg00371134	0.00289844	0.0032	0.0515505	0.816837	0.765287	AK5;AK5	NM_174858;NM_012093	Body;Body	NA	NA
cg00371593	7.69e-05	0.0002	0.0743035	0.851928	0.777624	P4HB	NM_000918	3'UTR	chr17:79799286-79799624	S_Shore
cg00373436	0.000608541	0.0012	-0.123768	0.49018	0.613947	TAGLN3;TAGLN3;TAGLN3	NM_001008272;NM_001008273;NM_013259	Body;Body;Body	NA	NA
cg00373763	0.00108624	0.0022	0.0567675	0.85048	0.793713	NA	NA	NA	NA	NA
cg00376816	0.00171831	0.0024	-0.0870782	0.705862	0.792941	HNRNPL;HNRNPL	NM_001005335;NM_001533	Body;Body	NA	NA
cg00379713	0.00044984	0.001	0.076906	0.426012	0.349106	SLC37A2;SLC37A2	NM_198277;NM_001145290	Body;Body	NA	NA
cg00381745	1.68e-05	0	-0.0530964	0.822511	0.875607	ZNF394	NM_032164	Body	chr7:99097277-99098104	N_Shore
cg00382999	0.000608541	0.0018	0.132456	0.684787	0.552331	NCK1	NM_006153	Body	NA	NA
cg00383220	0.00438425	0.002	-0.0565999	0.747461	0.804061	HMBS;HMBS	NM_001024382;NM_000190	Body;Body	chr11:118965017-118966464	N_Shore
cg00386008	0.000122769	0	0.0762296	0.753483	0.677254	SETD1B	NM_015048	3'UTR	chr12:122265374-122265954	S_Shelf
cg00387940	0.000192452	0.0006	-0.0750866	0.580974	0.65606	MTM1	NM_000252	5'UTR	NA	NA
cg00390253	0.00817439	0.0028	-0.0520473	0.757231	0.809279	SLC38A3	NM_006841	TSS1500	chr3:50242550-50243589	N_Shore
cg00390484	0.00702619	0.005	0.0721983	0.618853	0.546655	C22orf25;MIR185	NM_152906;NR_029706	5'UTR;TSS1500	NA	NA
cg00391031	0.00223987	0.0054	-0.0617729	0.646158	0.707931	KIAA1274	NM_014431	TSS1500	chr10:72237661-72238821	N_Shore
cg00393985	0.0361169	0.0332	0.0511399	0.372181	0.321041	WIPI2;WIPI2;WIPI2;WIPI2;WIPI2	NM_016003;NM_001033520;NM_001033519;NM_015610;NM_001033518	3'UTR;3'UTR;3'UTR;3'UTR;3'UTR	chr7:5267748-5268110	S_Shelf
cg00394261	0.000329653	0.0002	-0.0775537	0.72408	0.801633	GHR	NM_000163	5'UTR	NA	NA
cg00394658	0.000988462	0.0012	0.0559532	0.461413	0.405459	PTPRJ;PTPRJ	NM_001098503;NM_002843	TSS1500;TSS1500	chr11:48001604-48003170	Island
cg00395296	0.000671765	0.0014	0.0608093	0.857042	0.796233	NDUFA6	NM_002490	3'UTR	NA	NA
cg00398268	0.000816346	0.0002	-0.0528257	0.837928	0.890753	RPL17;SNORD58C;U58;RPL17	NM_000985;NR_003701;NR_002573;NM_001035006	Body;TSS1500;TSS1500;Body	chr18:47018434-47018948	N_Shore
cg00398420	0.0361169	0.0496	0.0530198	0.579564	0.526545	NA	NA	NA	NA	NA
cg00399027	0.000550753	0.0006	0.125793	0.74261	0.616817	KIAA0182;KIAA0182	NM_001134473;NM_014615	5'UTR;Body	chr16:85674843-85675192	S_Shore
cg00401972	0.000192452	0.0004	0.126354	0.642616	0.516262	CDH5	NM_001795	TSS200	NA	NA
cg00402516	8.66e-05	0	0.0641809	0.800726	0.736545	MBD3	NM_003926	Body	chr19:1580399-1580630	Island
cg00403498	0.000266624	0	0.0563413	0.217397	0.161056	PRRT1;PPT2	NM_030651;NM_138717	TSS1500;TSS1500	chr6:32121829-32122529	N_Shore
cg00404861	0.00130831	0.0012	-0.0588553	0.521867	0.580723	GPR133	NM_198827	Body	NA	NA
cg00405112	0.000296618	0.0002	-0.0770943	0.785044	0.862138	CLDN18;CLDN18	NM_016369;NM_001002026	TSS1500;Body	chr3:137728994-137729206	N_Shore
cg00407546	0.0102034	0.006	0.0586245	0.419824	0.3612	FLJ45983;FLJ45983	NR_024256;NR_024255	Body;Body	chr10:8091374-8098329	Island
cg00408567	8.66e-05	0	0.0620054	0.31544	0.253435	GALNT10;GALNT10	NM_198321;NM_017540	Body;Body	chr5:153784641-153785130	S_Shore
cg00409104	0.000608541	0.0008	0.0999109	0.583277	0.483367	PIK3R6	NM_001010855	5'UTR	NA	NA
cg00409658	0.00475161	0.0068	0.0891699	0.534444	0.445275	NHSL1;NHSL1	NM_001144060;NM_020464	3'UTR;3'UTR	chr6:138745348-138745593	N_Shore
cg00412772	0.00342822	0.0066	0.0638011	0.615302	0.551501	YIF1B;YIF1B;C19orf33;YIF1B;YIF1B;YIF1B;YIF1B;YIF1B;C19orf33	NM_001039672;NM_001145462;NM_033520;NM_033557;NM_001039673;NM_001039671;NM_001145461;NM_001145463;NM_033520	3'UTR;3'UTR;1stExon;3'UTR;3'UTR;3'UTR;3'UTR;3'UTR;5'UTR	NA	NA
cg00414384	0.000405959	0.0002	0.0581369	0.450547	0.39241	MTL5;MTL5	NM_001039656;NM_004923	Body;Body	chr11:68517667-68518179	Island
cg00415424	0.00171831	0.0012	-0.0839939	0.697728	0.781722	SLC8A1;SLC8A1;SLC8A1;SLC8A1	NM_001112801;NM_001112802;NM_021097;NM_001112800	Body;Body;Body;Body	NA	NA
cg00415971	0.000109417	0.0002	-0.0637917	0.539933	0.603725	RGR;RGR;RGR	NM_001012722;NM_002921;NM_001012720	TSS200;TSS200;TSS200	NA	NA
cg00415993	0.000266624	0.0002	0.140447	0.626302	0.485855	F2RL2;F2RL2;IQGAP2	NM_004101;NM_004101;NM_006633	1stExon;5'UTR;Body	NA	NA
cg00417151	6.82e-05	0	0.0509317	0.504091	0.453159	RRBP1;RRBP1	NM_001042576;NM_004587	Body;Body	chr20:17595271-17595483	S_Shelf
cg00417304	0.00817439	0.01	-0.0588088	0.504273	0.563082	PRDM11	NM_020229	Body	NA	NA
cg00417456	0.00130831	0.0026	0.0645726	0.781559	0.716987	ECD;ECD;ECD;ECD	NM_001135753;NR_024203;NM_007265;NM_001135752	Body;Body;Body;Body	NA	NA
cg00420884	0.000137596	0	0.060305	0.840898	0.780593	SDCCAG8;AKT3	NM_006642;NM_181690	Body;3'UTR	NA	NA
cg00420997	0.000329653	0.0002	0.0635426	0.328867	0.265325	C8orf75	NR_026765	TSS1500	NA	NA
cg00421164	0.000740874	0.0012	0.102952	0.86524	0.762288	RREB1;RREB1;RREB1;RREB1	NM_001003700;NM_001003699;NM_001168344;NM_001003698	5'UTR;5'UTR;5'UTR;5'UTR	chr6:7107075-7109854	S_Shore
cg00421624	0.00880761	0.0088	0.0887246	0.547707	0.458982	SLC27A3	NM_024330	TSS1500	chr1:153747655-153748698	N_Shore
cg00421693	0.000329653	0.0002	-0.0827676	0.657941	0.740709	TNFAIP8	NM_001077654	Body	chr5:118691401-118691759	N_Shelf
cg00422699	1.88e-06	0	0.0630683	0.443277	0.380209	MAN2B1	NM_000528	Body	chr19:12758975-12759210	Island
cg00423035	0.000329653	0.0008	0.0877834	0.572451	0.484667	ATXN7L1;ATXN7L1	NM_020725;NM_138495	Body;5'UTR	NA	NA
cg00423291	0.000816346	0.0018	-0.0658366	0.646731	0.712568	C7orf10	NM_024728	Body	NA	NA
cg00423969	0.00044984	0.0008	0.0922687	0.460966	0.368697	FER1L5;FER1L5	NM_001113382;NM_001077400	Body;TSS1500	NA	NA
cg00424286	3.24e-05	0	-0.0787877	0.713923	0.792711	RPS6KA2;RPS6KA2	NM_021135;NM_001006932	Body;Body	NA	NA
cg00426822	1.12e-05	0	0.076172	0.616405	0.540233	MACF1	NM_012090	TSS1500	chr1:39547013-39547959	N_Shore
cg00431549	0.00205214	0.0016	0.110571	0.462925	0.352354	MGP	NM_000900	TSS200	NA	NA
cg00431565	0.00556871	0.009	0.0508147	0.394331	0.343516	NFIC;NFIC	NM_005597;NM_205843	Body;Body	chr19:3369477-3369913	Island
cg00432049	0.000366002	0	0.0633256	0.657501	0.594175	ULBP3	NM_024518	TSS1500	chr6:150389943-150390558	S_Shore
cg00434461	0.00475161	0.0126	0.0566372	0.398955	0.342318	FLJ42709;FLJ42709;FLJ42709	NR_021490;NR_021491;NR_015369	Body;Body;Body	chr5:92906239-92908875	N_Shore
cg00435173	0.000740874	0.0008	0.117654	0.708035	0.590381	RAB5C;RAB5C	NM_201434;NM_004583	5'UTR;5'UTR	NA	NA
cg00444151	0.000329653	0	0.0928793	0.719741	0.626862	SLFN12L	NM_001145027	Body	NA	NA
cg00444390	0.000816346	0.001	-0.051373	0.806428	0.857801	OR10A6	NM_001004461	TSS200	NA	NA
cg00445959	0.00205214	0.0074	-0.0657571	0.687531	0.753288	XPO6	NM_015171	Body	chr16:28223083-28223638	N_Shelf
cg00446046	0.00143398	0.0018	0.113266	0.777183	0.663917	NA	NA	NA	NA	NA
cg00446123	0.000266624	0	-0.196166	0.296039	0.492205	LIME1	NM_017806	TSS200	chr20:62368955-62371962	N_Shore
cg00446763	0.00514589	0.004	-0.0513065	0.769271	0.820577	MUC13	NM_033049	3'UTR	NA	NA
cg00448162	0.000366002	0.0004	-0.0562627	0.797262	0.853524	NA	NA	NA	NA	NA
cg00449812	0.000366002	0.0004	0.111194	0.606842	0.495648	NA	NA	NA	chr16:3139033-3140536	N_Shore
cg00452252	0.000497983	0.0006	-0.0548338	0.772739	0.827573	SCNN1G	NM_001039	3'UTR	NA	NA
cg00453717	0.000405959	0.0006	0.153586	0.728659	0.575073	POLD3	NM_006591	Body	NA	NA
cg00454592	0.00205214	0.0062	0.0878677	0.810196	0.722328	NA	NA	NA	NA	NA
cg00458932	0.00119263	0.0016	-0.0871745	0.647003	0.734177	NA	NA	NA	NA	NA
cg00459232	4.73e-05	0	0.0726317	0.35903	0.286398	CD9	NM_001769	TSS1500	chr12:6309152-6310392	N_Shore
cg00460916	3.68e-05	0	-0.0907982	0.770258	0.861056	ITGAE	NM_002208	Body	NA	NA
cg00461022	0.000816346	0.003	-0.0856497	0.528389	0.614038	FAM134B	NM_001034850	TSS1500	chr5:16616509-16617428	S_Shore
cg00463367	0.000550753	0.001	-0.0539542	0.187746	0.241701	GATA3;GATA3	NM_001002295;NM_002051	Body;Body	chr10:8100384-8100768	S_Shelf
cg00463732	0.00044984	0.0014	0.117563	0.626691	0.509127	ITGAE	NM_002208	TSS200	NA	NA
cg00464095	0.00143398	0.0014	0.0615677	0.240681	0.179113	STAR;STAR	NM_000349;NM_001007243	TSS200;TSS200	NA	NA
cg00464520	0.00475161	0.0082	-0.0546162	0.658201	0.712818	NA	NA	NA	chr10:118899247-118900329	S_Shelf
cg00464946	0.00372401	0.0036	-0.0702953	0.599768	0.670063	NA	NA	NA	chr1:120190377-120191251	S_Shelf
cg00465739	0.00143398	0.0006	-0.0529408	0.748595	0.801536	ATP8A2	NM_016529	Body	NA	NA
cg00465970	7.69e-05	0.0004	0.106394	0.587242	0.480849	NA	NA	NA	NA	NA
cg00466334	0.00266194	0.0014	0.0542405	0.22275	0.168509	TBX15	NM_152380	TSS1500	chr1:119531991-119532196	S_Shore
cg00468395	0.00205214	0.0074	-0.0545761	0.688727	0.743304	XPO6	NM_015171	Body	NA	NA
cg00469771	0.000239418	0.0002	0.090118	0.733767	0.643649	NA	NA	NA	chr17:79799286-79799624	Island
cg00469800	0.000296618	0.0002	0.107799	0.782961	0.675162	TOR1A	NM_000113	Body	chr9:132586191-132586570	N_Shore
cg00470183	2.85e-05	0	0.137382	0.536467	0.399085	TSPYL4	NM_021648	TSS1500	chr6:116574906-116575367	S_Shore
cg00471190	0.000988462	0.001	-0.0858486	0.543288	0.629137	IL32;IL32;IL32;IL32;IL32;IL32;IL32;IL32;IL32	NM_001012631;NM_001012636;NM_001012632;NM_001012636;NM_001012635;NM_001012633;NM_004221;NM_001012634;NM_001012718	5'UTR;1stExon;5'UTR;5'UTR;5'UTR;5'UTR;5'UTR;5'UTR;5'UTR	NA	NA
cg00472277	0.00223987	0.0022	0.110102	0.410599	0.300497	TSPAN32	NM_139022	Body	NA	NA
cg00472373	0.00108624	0.002	-0.10098	0.544717	0.645697	ARPC4;TADA3;ARPC4;ARPC4;TADA3	NM_001024960;NM_133480;NM_005718;NM_001024959;NM_006354	TSS1500;5'UTR;TSS1500;TSS1500;5'UTR	chr3:9833992-9834985	N_Shore
cg00472758	0.00171831	0.003	0.0509502	0.804042	0.753092	TBC1D24	NM_020705	3'UTR	chr16:2550047-2550508	S_Shelf
cg00475182	0.000214767	0.0014	0.0503782	0.564895	0.514517	GATSL1	NM_001145063	TSS1500	NA	NA
cg00476608	0.000405959	0.0004	0.123107	0.814485	0.691378	ATN1;ATN1	NM_001940;NM_001007026	Body;Body	chr12:7046237-7047257	N_Shore
cg00476955	0.000329653	0.0006	0.0869256	0.435771	0.348846	TRPC2	NR_002720	Body	NA	NA
cg00478326	0.00044984	0.0022	-0.088766	0.628907	0.717673	NA	NA	NA	NA	NA
cg00479240	0.00119263	0.0006	0.0629313	0.460151	0.39722	KIAA1462	NM_020848	5'UTR	chr10:30347599-30348416	Island
cg00479463	0.000740874	0.0006	-0.0924006	0.50847	0.60087	NA	NA	NA	chr19:33726654-33726946	Island
cg00479718	0.00223987	0.0016	-0.064255	0.758424	0.82268	PRKAR1B;PRKAR1B;PRKAR1B;PRKAR1B;PRKAR1B;PRKAR1B	NM_001164759;NM_001164762;NM_001164758;NM_001164760;NM_001164761;NM_002735	Body;Body;Body;Body;Body;Body	NA	NA
cg00480856	0.000239418	0.001	0.0851259	0.803353	0.718227	WASL	NM_003941	TSS1500	chr7:123388399-123389623	S_Shore
cg00481280	0.000898693	0.0012	-0.0519275	0.751014	0.802941	MIR122	NR_029667	TSS200	NA	NA
cg00482162	0.00119263	0.001	-0.0505828	0.773227	0.82381	SH3RF3	NM_001099289	Body	NA	NA
cg00483030	0.000214767	0	0.150765	0.59762	0.446854	CBX4	NM_003655	Body	chr17:77812016-77812276	N_Shore
cg00484122	0.00108624	0.0006	0.0660984	0.705064	0.638966	NA	NA	NA	NA	NA
cg00486143	0.00223987	0.0046	0.0740606	0.464766	0.390705	NA	NA	NA	chr7:127775629-127776442	N_Shore
cg00488575	0.00143398	0.0236	-0.0533451	0.844597	0.897942	NA	NA	NA	NA	NA
cg00491064	0.000740874	0.0004	-0.077592	0.725107	0.802699	NAV2	NM_001111018	Body	NA	NA
cg00495311	0.000172273	0.0002	0.0913111	0.314809	0.223498	LRRC58	NM_001099678	TSS1500	chr3:120067499-120068531	S_Shore
cg00495658	0.00817439	0.0052	-0.05279	0.651556	0.704346	GDF2	NM_016204	TSS1500	chr10:48413741-48413968	S_Shelf
cg00495811	0.00130831	0.0024	-0.0557635	0.822378	0.878142	LPCAT2	NM_017839	3'UTR	NA	NA
cg00496462	0.00702619	0.0026	-0.0511441	0.758793	0.809937	NA	NA	NA	NA	NA
cg00498211	0.0218255	0.0094	0.0548604	0.394057	0.339197	SLC1A4;SLC1A4	NM_003038;NM_001135581	Body;5'UTR	chr2:65215598-65217212	S_Shore
cg00498401	0.000550753	0.0012	0.0888882	0.720609	0.631721	EVPL	NM_001988	TSS1500	NA	NA
cg00500176	0.000172273	0.0006	0.121837	0.693207	0.57137	ICAM4;ICAM4;ICAM4;ICAM1	NM_001039132;NM_001544;NM_022377;NM_000201	TSS1500;TSS1500;TSS1500;3'UTR	chr19:10397603-10398703	N_Shore
cg00501919	0.00130831	0.0014	-0.0956542	0.515064	0.610718	LTA;LTA	NM_000595;NM_001159740	Body;Body	NA	NA
cg00502665	0.000329653	0.0004	0.0502591	0.179319	0.12906	ZNF667;ZNF667	NR_030740;NM_022103	TSS200;TSS200	chr19:56988313-56989741	Island
cg00503302	4.18e-05	0	0.0609336	0.263036	0.202102	NA	NA	NA	chr3:62355315-62355534	Island
cg00503447	0.000192452	0.0004	-0.0756743	0.589066	0.664741	NA	NA	NA	chr6:26184036-26184336	N_Shelf
cg00503866	3.68e-05	0	0.0643996	0.4552	0.3908	MACF1	NM_012090	TSS1500	chr1:39547013-39547959	N_Shore
cg00504782	0.000497983	0.001	0.0717155	0.561437	0.489722	NA	NA	NA	NA	NA
cg00506299	0.00130831	0.0012	0.0707843	0.830494	0.75971	RFTN1	NM_015150	Body	NA	NA
cg00509610	0.00315346	0.0052	0.111289	0.70455	0.59326	TSEN2;TSEN2;TSEN2;TSEN2;TSEN2	NM_001145395;NM_001145392;NM_025265;NM_001145393;NM_001145394	5'UTR;5'UTR;5'UTR;5'UTR;5'UTR	chr3:12525749-12526346	S_Shelf
cg00510149	0.00514589	0.0128	0.0567022	0.78914	0.732438	MRVI1;MRVI1;MRVI1;MRVI1	NM_001100163;NM_001098579;NM_130385;NM_001100167	5'UTR;TSS1500;5'UTR;5'UTR	NA	NA
cg00510689	0.000172273	0	-0.135981	0.604848	0.740829	FAM71B	NM_130899	TSS1500	NA	NA
cg00510870	0.00223987	0.0014	0.0812381	0.377767	0.296529	NA	NA	NA	chr8:29210483-29210801	Island
cg00511167	0.00223987	0.0066	0.0615216	0.738204	0.676682	CEP63;CEP63;CEP63;CEP63	NM_001042383;NM_001042400;NM_001042384;NM_025180	5'UTR;5'UTR;5'UTR;5'UTR	chr3:134204520-134205439	S_Shore
cg00512563	0.00948317	0.0106	0.0531602	0.637216	0.584056	FBXO31;FBXO31	NR_024568;NM_024735	Body;Body	NA	NA
cg00513208	0.000740874	0.0008	-0.0954201	0.476274	0.571694	UPF2;UPF2	NM_015542;NM_080599	TSS1500;TSS1500	chr10:12084236-12085431	S_Shore
cg00513220	3.24e-05	0	0.055969	0.274491	0.218522	MOSC2	NM_017898	1stExon	chr1:220921411-220922176	Island
cg00514713	0.00130831	0.0022	-0.0520679	0.710366	0.762433	HECW1	NM_015052	5'UTR	NA	NA
cg00515455	0.00702619	0.0024	-0.0614097	0.631958	0.693368	SPACA1	NM_030960	Body	chr6:88757292-88757879	S_Shelf
cg00516481	0.00514589	0.0054	0.0618655	0.56723	0.505364	PDE9A;PDE9A;PDE9A;PDE9A;PDE9A;PDE9A;PDE9A;PDE9A;PDE9A;PDE9A;PDE9A;PDE9A;PDE9A;PDE9A;PDE9A;PDE9A;PDE9A;PDE9A;PDE9A;PDE9A	NM_001001571;NM_001001573;NM_001001568;NM_002606;NM_001001569;NM_001001570;NM_001001578;NM_001001575;NM_001001582;NM_001001581;NM_001001572;NM_001001585;NM_001001579;NM_001001574;NM_001001567;NM_001001583;NM_001001584;NM_001001577;NM_001001580;NM_001001576	TSS1500;TSS1500;TSS1500;TSS1500;TSS1500;TSS1500;TSS1500;TSS1500;TSS1500;TSS1500;TSS1500;TSS1500;TSS1500;TSS1500;TSS1500;TSS1500;TSS1500;TSS1500;TSS1500;TSS1500	chr21:44073201-44074650	Island
cg00517080	0.00044984	0.0002	-0.121716	0.599594	0.72131	VPS26B	NM_052875	Body	chr11:134093696-134095491	S_Shelf
cg00519299	9.74e-05	0.0002	0.0759895	0.38717	0.31118	GPR44	NM_004778	TSS200	chr11:60619924-60621111	S_Shelf
cg00519829	0.00205214	0.0006	-0.0587526	0.714382	0.773135	CRTAC1	NM_018058	Body	NA	NA
cg00519851	0.0109707	0.0078	-0.0529575	0.566997	0.619954	NA	NA	NA	chr10:43248523-43250912	N_Shelf
cg00521239	0.00514589	0.0104	-0.0721855	0.277741	0.349927	PLEC1;PLEC1;PLEC1;PLEC1;PLEC1;PLEC1;PLEC1	NM_201381;NM_201382;NM_000445;NM_201378;NM_201379;NM_201383;NM_201380	Body;Body;Body;Body;Body;Body;Body	chr8:145016417-145016916	N_Shore
cg00521255	0.000214767	0.0002	0.0744669	0.471125	0.396659	HBEGF	NM_001945	TSS1500	chr5:139725530-139726234	S_Shore
cg00522048	0.000239418	0.0002	0.0579715	0.705321	0.64735	GRK5	NM_005308	Body	NA	NA
cg00524561	0.000898693	0.002	0.0632277	0.699758	0.63653	NA	NA	NA	NA	NA
cg00524708	0.000550753	0.0006	0.0623222	0.603447	0.541125	PRSS36	NM_173502	Body	chr16:31159576-31160009	N_Shore
cg00524900	0.00205214	0.007	0.0904784	0.539709	0.449231	TNFAIP8	NM_001077654	Body	NA	NA
cg00526772	0.00342822	0.0048	-0.0589617	0.633013	0.691974	CASC2;CASC2;CASC2	NR_026940;NR_026939;NR_026941	Body;Body;Body	NA	NA
cg00528616	0.00044984	0.0006	0.127479	0.538581	0.411102	ZNRF1	NM_032268	Body	chr16:75033041-75034207	S_Shelf
cg00530414	0.00171831	0.0018	-0.0536032	0.415598	0.469201	RPS15A;RPS15A	NM_001019;NM_001030009	Body;Body	chr16:18801251-18801866	N_Shore
cg00530564	0.000122769	0.0002	0.0891684	0.483727	0.394559	NA	NA	NA	chr12:125039119-125039344	N_Shelf
cg00530720	0.0156034	0.004	0.0543793	0.29171	0.237331	DGKZ;DGKZ;DGKZ	NM_201533;NM_003646;NM_201532	Body;TSS1500;Body	chr11:46368650-46369660	N_Shore
cg00530805	0.000497983	0.0008	0.11131	0.622903	0.511593	ADNP;ADNP	NM_181442;NM_015339	5'UTR;5'UTR	chr20:49547068-49547516	N_Shelf
cg00530870	0.000137596	0	0.107396	0.753703	0.646308	TTC23L	NM_144725	Body	NA	NA
cg00532474	0.000109417	0.0002	0.11128	0.601267	0.489987	PSTPIP2	NM_024430	TSS1500	chr18:43651796-43652455	S_Shore
cg00532802	0.000214767	0	0.0910184	0.391237	0.300219	NA	NA	NA	NA	NA
cg00533183	0.000405959	0	-0.0974643	0.599595	0.697059	PSMB8;PSMB8	NM_004159;NM_148919	Body;Body	chr6:32811494-32811839	N_Shore
cg00533990	0.000497983	0.0006	0.129032	0.665248	0.536216	MYL12A	NM_006471	Body	NA	NA
cg00534318	7.69e-05	0	0.0694666	0.347592	0.278125	NA	NA	NA	chr3:129033540-129035646	N_Shore
cg00536939	0.000740874	0.0006	0.126173	0.493723	0.367549	NR1H3;NR1H3;NR1H3	NM_001130101;NM_005693;NM_001130102	TSS200;TSS200;5'UTR	NA	NA
cg00537673	0.000172273	0	-0.0716093	0.739515	0.811124	SRF	NM_003131	Body	chr6:43142013-43142217	N_Shore
cg00537820	0.000239418	0.0008	0.0627628	0.29179	0.229028	NELF;NELF;NELF;NELF	NM_001130969;NM_015537;NM_001130971;NM_001130970	Body;Body;Body;Body	chr9:140347840-140348320	N_Shore
cg00537837	0.000109417	0.0006	0.0663007	0.650839	0.584538	NA	NA	NA	chr16:85363116-85363360	Island
cg00539154	0.00289844	0.0014	-0.0566584	0.646532	0.703191	CAMTA1	NM_015215	Body	NA	NA
cg00539347	0.0383567	0.0248	0.0517683	0.3514	0.299632	NA	NA	NA	NA	NA
cg00541500	0.000550753	0.0028	0.057485	0.564545	0.50706	LOC100133308	NR_024472	Body	NA	NA
cg00541638	0.000172273	0.0004	-0.098556	0.338793	0.437349	USP7	NM_003470	Body	chr16:9056372-9056844	N_Shore
cg00541718	0.00372401	0.0044	0.0770607	0.740723	0.663662	PRKAR1B;PRKAR1B;PRKAR1B;PRKAR1B;PRKAR1B;PRKAR1B	NM_001164759;NM_001164762;NM_001164758;NM_001164760;NM_001164761;NM_002735	Body;Body;Body;Body;Body;Body	chr7:631836-632135	N_Shore
cg00541956	0.000550753	0.0008	0.0682404	0.815587	0.747347	ZNF256	NM_005773	Body	chr19:58458686-58459219	N_Shelf
cg00543976	0.00438425	0.0056	0.0568746	0.295262	0.238388	ADORA3	NM_001081976	Body	chr1:112058184-112058590	S_Shore
cg00547480	0.000608541	0.0012	0.091818	0.556961	0.465143	LDB1;LDB1	NM_001113407;NM_003893	Body;TSS1500	chr10:103879633-103880628	N_Shelf
cg00549475	7.69e-05	0.0004	0.0685068	0.383838	0.315331	TMEM220	NM_001004313	Body	chr17:10632789-10633490	N_Shore
cg00552704	0.000296618	0	0.0738765	0.441329	0.367453	PPT2;PPT2	NM_005155;NM_138717	TSS1500;Body	chr6:32121829-32122529	N_Shore
cg00554631	0.000296618	0.0004	-0.064832	0.693327	0.758159	DCHS2	NM_001142552	Body	chr4:155337896-155338253	S_Shelf
cg00555393	0.000816346	0.0016	-0.0723256	0.690892	0.763217	NA	NA	NA	NA	NA
cg00555420	0.00315346	0.006	-0.0818001	0.425673	0.507473	TAPT1	NM_153365	Body	NA	NA
cg00555438	0.00244279	0.0014	0.0699712	0.18465	0.114679	NA	NA	NA	NA	NA
cg00558219	0.00438425	0.0064	0.0628511	0.781714	0.718863	NR4A2	NM_006186	Body	chr2:157184389-157184632	N_Shore
cg00558689	0.000497983	0.002	0.0583393	0.24031	0.18197	MDFI	NM_005586	Body	chr6:41606994-41607238	Island
cg00558702	0.000671765	0.0012	0.0580093	0.395771	0.337762	LMO3;LMO3	NM_001001395;NM_018640	Body;Body	NA	NA
cg00558749	0.000154045	0.0004	0.0870609	0.634462	0.547401	NA	NA	NA	chr1:1713639-1714141	Island
cg00559992	0.000898693	0.004	-0.0876173	0.720236	0.807853	PIK3R1	NM_181523	Body	chr5:67584213-67584451	N_Shelf
cg00563107	0.000137596	0	0.116313	0.715217	0.598904	NA	NA	NA	chr4:141173834-141174567	N_Shore
cg00563348	0.00205214	0.0036	0.0638261	0.540834	0.477008	NA	NA	NA	chr15:41186255-41187169	N_Shelf
cg00563678	0.000550753	0.0002	-0.0683777	0.797752	0.86613	RNF150	NM_020724	Body	NA	NA
cg00563847	0.000988462	0.0012	-0.0510151	0.819045	0.87006	C5orf36	NM_001145678	Body	NA	NA
cg00565679	5.35e-05	0	-0.0587419	0.76338	0.822122	NA	NA	NA	NA	NA
cg00568910	0.00223987	0.0026	0.0659677	0.703487	0.637519	NA	NA	NA	NA	NA
cg00569276	0.000296618	0.0012	0.0613844	0.23289	0.171506	PADI2	NM_007365	TSS1500	chr1:17445651-17446088	S_Shore
cg00569500	0.00130831	0.0026	-0.0600735	0.686474	0.746547	TNFRSF8	NM_001243	Body	NA	NA
cg00571483	0.0282173	0.0264	0.0573984	0.387632	0.330233	NA	NA	NA	chr1:59042013-59043295	S_Shelf
cg00572089	0.00702619	0.0256	0.051737	0.423851	0.372114	NA	NA	NA	NA	NA
cg00572146	0.000405959	0	0.0551488	0.451953	0.396804	NA	NA	NA	chrX:65041896-65042304	Island
cg00573770	0.000898693	0.0012	0.0834311	0.509635	0.426204	ZEB2;ZEB2;ZEB2	NR_033258;NM_014795;NM_001171653	TSS1500;TSS1500;TSS1500	chr2:145281736-145282269	N_Shelf
cg00578039	0.000497983	0.0002	0.0671981	0.586012	0.518814	C6orf25;C6orf25;C6orf25;C6orf25;C6orf25;C6orf25	NM_138274;NM_138273;NM_138275;NM_138272;NM_025260;NM_138277	Body;Body;Body;Body;Body;Body	chr6:31691425-31691718	N_Shore
cg00579868	0.0075813	0.0042	0.0562308	0.241163	0.184932	WIPI2;WIPI2;WIPI2;WIPI2;WIPI2	NM_016003;NM_001033520;NM_001033519;NM_015610;NM_001033518	3'UTR;3'UTR;3'UTR;3'UTR;3'UTR	chr7:5267748-5268110	S_Shelf
cg00581764	0.000497983	0.0004	0.109599	0.43981	0.330211	NA	NA	NA	NA	NA
cg00582574	6.05e-05	0	-0.059353	0.772952	0.832305	NA	NA	NA	chr8:145844625-145844855	N_Shore
cg00582663	0.000154045	0	0.164996	0.572909	0.407913	CHD3;CHD3;CHD3	NM_001005273;NM_001005271;NM_005852	3'UTR;3'UTR;3'UTR	chr17:7818938-7819763	N_Shelf
cg00583001	0.000405959	0	0.063215	0.303426	0.240211	NA	NA	NA	chr8:102092794-102093240	S_Shore
cg00583733	9.74e-05	0	0.0784578	0.495507	0.417049	ALDOA;ALDOA;ALDOA	NM_001127617;NM_184043;NM_000034	TSS1500;TSS1500;5'UTR	chr16:30076310-30077872	N_Shore
cg00588297	0.00157038	0.0044	0.0828882	0.505211	0.422323	DQX1	NM_133637	TSS1500	chr2:74756223-74757930	N_Shelf
cg00590039	0.00130831	0.0016	0.0548684	0.300502	0.245634	TRAF3IP2;TRAF3IP2;TRAF3IP2;TRAF3IP2;TRAF3IP2	NR_028338;NM_001164281;NM_001164282;NM_001164283;NM_147686	Body;Body;Body;TSS200;Body	NA	NA
cg00591421	0.00119263	0.0026	0.106753	0.834743	0.72799	SORCS3	NM_014978	Body	NA	NA
cg00591868	0.00266194	0.0012	-0.0649035	0.604619	0.669523	PBX4	NM_025245	Body	chr19:19729127-19729814	N_Shore
cg00593607	0.00315346	0.006	0.107452	0.689161	0.58171	NA	NA	NA	NA	NA
cg00594040	0.000740874	0.002	-0.0755562	0.726152	0.801708	NA	NA	NA	NA	NA
cg00598394	0.000608541	0.0004	-0.0581713	0.806572	0.864744	NA	NA	NA	chr12:93963963-93967395	N_Shelf
cg00600477	0.0117875	0.01	-0.0601263	0.627859	0.687985	NA	NA	NA	chr8:144717866-144718798	N_Shelf
cg00601368	0.000816346	0.0012	-0.0924154	0.591714	0.684129	ZNF767;ZNF767	NR_027788;NR_027789	Body;Body	chr7:149321187-149322234	N_Shelf
cg00602295	0.00702619	0.0142	0.0610855	0.481294	0.420208	NA	NA	NA	NA	NA
cg00604840	0.000266624	0.0014	0.071297	0.393235	0.321938	C5orf4;C5orf4	NM_032385;NM_032385	5'UTR;1stExon	NA	NA
cg00607755	0.0102034	0.0074	0.0700285	0.599388	0.52936	PKDCC	NM_138370	TSS1500	NA	NA
cg00608540	0.00130831	0.0026	0.0705198	0.717094	0.646574	TRIM7;TRIM7;TRIM7;TRIM7;TRIM7	NM_203297;NM_203293;NM_203294;NM_203295;NM_203296	TSS200;Body;5'UTR;5'UTR;5'UTR	chr5:180630981-180632569	N_Shelf
cg00609630	0.000239418	0.0004	0.111314	0.471926	0.360612	CCDC62;CCDC62;CCDC62	NM_201435;NM_032573;NR_027918	TSS1500;TSS1500;TSS1500	NA	NA
cg00610577	0.000366002	0	0.128277	0.454297	0.32602	ETV6	NM_001987	Body	NA	NA
cg00610692	4.73e-05	0	0.0833901	0.708262	0.624872	RTKN;RTKN;RTKN	NM_001015055;NM_033046;NM_001015056	Body;TSS1500;TSS1500	chr2:74667593-74669403	Island
cg00614959	0.0431831	0.0382	0.051864	0.84643	0.794566	PCGF3	NM_006315	5'UTR	chr4:724335-726070	N_Shelf
cg00619628	0.000329653	0.0006	0.108959	0.842937	0.733978	MTHFD1L	NM_015440	Body	NA	NA
cg00620024	0.000988462	0.002	-0.105845	0.66094	0.766785	PPP6C;PPP6C;PPP6C	NM_001123355;NM_001123369;NM_002721	TSS1500;TSS1500;TSS1500	chr9:127951391-127952263	S_Shore
cg00620733	0.00119263	0.0024	0.0600993	0.216707	0.156608	MEOX1;MEOX1;MEOX1	NM_013999;NM_001040002;NM_004527	Body;Body;Body	chr17:41723219-41723826	Island
cg00621646	0.00342822	0.0028	-0.057443	0.744799	0.802242	OR10S1	NM_001004474	TSS1500	NA	NA
cg00622166	0.000154045	0.0002	0.0639721	0.511776	0.447804	GPT2;GPT2	NM_133443;NM_001142466	Body;TSS200	chr16:46917849-46918957	S_Shore
cg00622552	0.00948317	0.0048	0.0629271	0.506066	0.443139	ODF3L1;ODF3L1	NM_175881;NM_175881	5'UTR;1stExon	NA	NA
cg00622799	0.000172273	0.0002	0.0780956	0.40101	0.322914	RTEL1;RTEL1	NM_016434;NM_032957	Body;Body	chr20:62318359-62318658	Island
cg00625110	0.000608541	0.0006	0.154587	0.654589	0.500001	FTO	NM_001080432	Body	chr16:53737617-53738235	S_Shelf
cg00627029	6.82e-05	0	0.0614306	0.424812	0.363382	KIF19	NM_153209	Body	chr17:72321948-72322461	S_Shore
cg00629585	0.00205214	0.0042	0.0723407	0.300206	0.227865	GFI1B;GFI1B	NM_001135031;NM_004188	TSS200;TSS200	NA	NA
cg00630794	0.0102034	0.0096	0.0633598	0.316681	0.253322	TRAPPC5;TRAPPC5;TRAPPC5	NM_174894;NM_001042462;NM_001042461	5'UTR;5'UTR;5'UTR	chr19:7745490-7747714	Island
cg00634714	0.000266624	0.0004	0.0921679	0.365595	0.273427	RHBDF2;RHBDF2	NM_001005498;NM_024599	TSS1500;TSS1500	chr17:74496992-74497632	S_Shore
cg00636527	6.05e-05	0.0002	-0.118174	0.412704	0.530877	GRK6;GRK6;GRK6	NM_001004106;NM_002082;NM_001004105	Body;Body;Body	chr5:176860862-176861098	N_Shore
cg00637104	0.00342822	0.0048	0.110441	0.752076	0.641635	NA	NA	NA	chr20:1783824-1784552	S_Shore
cg00637477	0.000740874	0.0008	0.112122	0.490804	0.378681	DNAJC5	NM_025219	TSS1500	chr20:62525796-62526638	Island
cg00637695	0.000137596	0	-0.0591843	0.772834	0.832018	SNCAIP	NM_005460	Body	NA	NA
cg00637802	0.000329653	0.0008	0.0693476	0.404131	0.334784	CCDC42B	NM_001144872	Body	chr12:113590806-113591304	N_Shore
cg00638210	0.000296618	0.0006	0.0965291	0.75859	0.662061	PLXNA1	NM_032242	Body	chr3:126732968-126733420	N_Shore
cg00639010	0.000366002	0.0004	-0.0789236	0.665507	0.744431	PDGFA;PDGFA	NM_002607;NM_033023	Body;Body	chr7:556611-562845	N_Shelf
cg00639475	0.000898693	0.0008	-0.0602378	0.769318	0.829555	NA	NA	NA	NA	NA
cg00640087	0.0102034	0.0078	0.0748364	0.290472	0.215635	MSH5;MSH5;MSH5;MSH5	NM_025259;NM_002441;NM_172165;NM_172166	TSS1500;TSS1500;TSS1500;TSS1500	chr6:31707489-31708336	N_Shore
cg00642460	0.00289844	0.0012	0.0669928	0.342257	0.275265	PFN3	NM_001029886	TSS200	chr5:176827081-176827754	Island
cg00643235	0.000109417	0	0.0989812	0.485871	0.38689	TTRAP	NM_016614	3'UTR	NA	NA
cg00647658	0.00289844	0.0028	0.0585051	0.520426	0.461921	NA	NA	NA	chr16:54228224-54228479	N_Shore
cg00648883	0.000988462	0.0012	0.104422	0.509971	0.40555	EEF1DP3	NR_027062	Body	chr13:32526882-32527373	N_Shelf
cg00653847	0.00266194	0.002	-0.0530172	0.711493	0.764511	NA	NA	NA	NA	NA
cg00656728	0.00205214	0.0016	-0.0569005	0.599045	0.655946	GUCA2B	NM_007102	TSS1500	NA	NA
cg00657780	0.000988462	0.002	0.0930319	0.773771	0.680739	NA	NA	NA	NA	NA
cg00658411	0.00817439	0.0138	0.0708947	0.776682	0.705787	CORO7	NM_024535	TSS1500	chr16:4465874-4466889	S_Shore
cg00658590	0.000898693	0.001	-0.0552276	0.798266	0.853494	FHIT;FHIT	NM_001166243;NM_002012	5'UTR;5'UTR	NA	NA
cg00658740	0.000296618	0.0028	0.0664446	0.576256	0.509811	NCK1	NM_006153	TSS1500	chr3:136580875-136581721	N_Shore
cg00659077	0.00475161	0.0034	-0.0559942	0.574731	0.630725	HSBP1L1	NM_001136180	TSS1500	chr18:77724352-77724836	N_Shore
cg00659931	0.000898693	0.0008	-0.0529637	0.761481	0.814445	PCSK6;PCSK6;PCSK6;PCSK6;PCSK6;PCSK6;PCSK6;PCSK6	NM_002570;NM_138320;NM_138319;NM_138324;NM_138323;NM_138325;NM_138322;NM_138321	Body;Body;Body;Body;Body;Body;Body;Body	NA	NA
cg00660167	0.000329653	0.0002	0.218339	0.784344	0.566005	NA	NA	NA	chr17:80202799-80203289	N_Shore
cg00661347	0.000405959	0.0002	-0.0591023	0.586533	0.645635	COL13A1;COL13A1;COL13A1;COL13A1;COL13A1;COL13A1;COL13A1;COL13A1;COL13A1;COL13A1;COL13A1;COL13A1;COL13A1;COL13A1;COL13A1;COL13A1;COL13A1;COL13A1;COL13A1;COL13A1	NM_080798;NM_080809;NM_080800;NM_080811;NM_080810;NM_080799;NM_080813;NM_005203;NM_080815;NM_080807;NM_080801;NM_080808;NM_080814;NM_080802;NM_080812;NM_080805;NM_080806;NM_080804;NM_080803;NM_001130103	Body;Body;Body;Body;Body;Body;Body;Body;Body;Body;Body;Body;Body;Body;Body;Body;Body;Body;Body;Body	NA	NA
cg00661523	0.0126565	0.0034	0.0542451	0.319522	0.265277	MBNL1;MBNL1;LOC401093;LOC401093	NM_207292;NM_021038;NR_027038;NR_027037	TSS1500;TSS1500;Body;Body	chr3:151986327-151987325	N_Shore
cg00661777	0.00108624	0.001	-0.16011	0.393435	0.553546	PIK3CG	NM_002649	Body	chr7:106508057-106508733	S_Shelf
cg00663584	0.000154045	0	0.0558313	0.856706	0.800875	POLE	NM_006231	Body	NA	NA
cg00664416	0.00315346	0.0102	0.059796	0.381501	0.321705	MANEAL;MANEAL;MANEAL;MANEAL	NM_001113482;NM_001031740;NM_152496;NM_152496	Body;Body;5'UTR;1stExon	chr1:38259095-38260427	S_Shore
cg00664581	0.00880761	0.003	-0.0565636	0.701424	0.757988	NA	NA	NA	chr9:115708028-115708238	N_Shore
cg00664609	0.000898693	0.0016	0.0735989	0.379833	0.306234	RAB26	NM_014353	TSS1500	chr16:2198455-2199129	N_Shore
cg00664634	0.00223987	0.0006	0.0509397	0.123774	0.072834	ZNF606	NM_025027	5'UTR	chr19:58513455-58514498	Island
cg00665106	0.000816346	0.0022	0.0554244	0.366468	0.311044	NA	NA	NA	NA	NA
cg00665405	0.000405959	0.0006	0.0708686	0.240316	0.169448	DIP2B	NM_173602	Body	chr12:50898621-50899164	S_Shore
cg00666746	0.000172273	0	0.0722946	0.473047	0.400753	SYDE1	NM_033025	TSS1500	chr19:15217951-15218617	N_Shore
cg00667789	0.000671765	0.0008	0.0556663	0.22048	0.164814	TACSTD2	NM_002353	1stExon	chr1:59042013-59043295	Island
cg00668519	0.000296618	0	0.195505	0.604488	0.408984	VGLL4;ATG7;VGLL4;ATG7;VGLL4;ATG7;VGLL4	NM_014667;NM_001144912;NM_001128220;NM_001136031;NM_001128219;NM_006395;NM_001128221	3'UTR;3'UTR;3'UTR;3'UTR;3'UTR;3'UTR;3'UTR	NA	NA
cg00669330	6.05e-05	0	-0.114118	0.643548	0.757666	C2orf85	NM_173821	TSS1500	chr2:242808405-242808618	S_Shelf
cg00670915	0.00372401	0.0056	0.113687	0.724364	0.610677	RPL31;RPL31;RPL31	NM_001099693;NM_001098577;NM_000993	Body;Body;Body	chr2:101618247-101618658	S_Shore
cg00671823	0.000816346	0.001	-0.0521316	0.788493	0.840625	GTF3C1	NM_001520	Body	chr16:27560979-27561560	N_Shelf
cg00672277	0.00880761	0.0038	-0.0518415	0.614952	0.666793	ESYT3	NM_031913	Body	chr3:138170508-138171045	N_Shore
cg00672936	0.000214767	0.0006	0.0801766	0.81073	0.730553	HTRA4	NM_153692	Body	chr8:38831592-38832353	S_Shore
cg00673344	0.00266194	0.0016	0.0605567	0.448532	0.387975	NA	NA	NA	chr3:156806688-156807069	S_Shore
cg00674004	0.000122769	0.0008	0.0940135	0.639463	0.54545	NA	NA	NA	chr10:101281181-101282116	N_Shore
cg00674365	0.0282173	0.0042	0.0715498	0.183026	0.111477	ZNF471	NM_020813	TSS200	chr19:57018743-57019506	Island
cg00674995	0.00266194	0.0016	-0.0530995	0.814365	0.867464	DGKH;DGKH	NM_152910;NM_178009	Body;Body	NA	NA
cg00675650	0.000214767	0.0002	0.0614177	0.236372	0.174954	NCEH1;NCEH1;NCEH1;NCEH1	NM_020792;NM_001146278;NM_001146277;NM_001146276	TSS1500;TSS1500;TSS1500;TSS1500	chr3:172428416-172428950	S_Shore
cg00676394	0.000296618	0.0002	-0.0562902	0.69838	0.75467	NA	NA	NA	NA	NA
cg00676801	0.000329653	0.0006	-0.10038	0.63407	0.73445	STAT1;STAT1	NM_139266;NM_007315	5'UTR;5'UTR	chr2:191878608-191879253	N_Shore
cg00677574	6.05e-05	0.0002	0.0883544	0.296159	0.207804	ACBD4;ACBD4;ACBD4;ACBD4	NM_001135704;NM_001135706;NM_024722;NM_001135705	3'UTR;3'UTR;3'UTR;3'UTR	chr17:43221927-43222388	N_Shore
cg00679763	0.00556871	0.0082	-0.0823258	0.726369	0.808695	UBE2Z	NM_023079	Body	NA	NA
cg00679877	0.000608541	0.0006	-0.0520934	0.806894	0.858987	DYSF;DYSF;DYSF;DYSF;DYSF;DYSF;DYSF;DYSF;DYSF;DYSF;DYSF;DYSF;DYSF;DYSF	NM_001130455;NM_001130979;NM_001130980;NM_001130982;NM_001130976;NM_001130987;NM_001130986;NM_001130981;NM_001130984;NM_001130983;NM_001130978;NM_001130985;NM_003494;NM_001130977	Body;Body;Body;Body;Body;Body;Body;Body;Body;Body;Body;Body;Body;Body	NA	NA
cg00681462	0.00157038	0.0026	0.0501577	0.163754	0.113596	NA	NA	NA	NA	NA
cg00682263	0.000239418	0	0.174919	0.706605	0.531687	MEGF11	NM_032445	3'UTR	NA	NA
cg00685229	0.000740874	0.0016	0.0631616	0.714501	0.651339	SEPT6;SEPT6;SEPT6;SEPT6	NM_015129;NM_145800;NM_145802;NM_145799	TSS1500;TSS1500;TSS1500;TSS1500	chrX:118826452-118827731	S_Shore
cg00686132	0.00404221	0.006	0.0745503	0.663718	0.589168	MLLT4;MLLT4;MLLT4	NM_001040000;NM_001040001;NM_005936	Body;Body;Body	NA	NA
cg00686823	0.000608541	0.0006	0.173703	0.649189	0.475486	TPRA1	NM_001142646	TSS1500	chr3:127308568-127310132	S_Shore
cg00688810	0.000898693	0.0044	-0.0633978	0.668538	0.731935	SHBG;FXR2	NR_027463;NM_004860	TSS1500;Body	chr17:7517690-7518748	N_Shore
cg00689225	0.000988462	0.0026	-0.119326	0.518218	0.637543	NFKBIA	NM_020529	Body	chr14:35873047-35873990	N_Shore
cg00689612	0.000898693	0.0008	-0.0799101	0.689002	0.768912	TIMP2	NM_003255	Body	chr17:76897078-76897298	S_Shelf
cg00690082	0.000214767	0.0002	0.0813195	0.457929	0.376609	STAT5A	NM_003152	TSS1500	chr17:40440188-40441014	N_Shore
cg00690402	0.000296618	0.0004	0.0682795	0.368691	0.300412	LOC404266;HOXB5;LOC404266;LOC404266;LOC404266	NR_033204;NM_002147;NR_033201;NR_033203;NR_033202	TSS200;3'UTR;Body;TSS200;Body	chr17:46669434-46669811	Island
cg00690609	0.00475161	0.0034	0.0510115	0.342966	0.291954	NA	NA	NA	chr10:72218130-72218484	S_Shore
cg00691123	0.000296618	0.0004	0.179814	0.751145	0.571331	VGLL4;VGLL4	NM_014667;NM_001128219	Body;Body	NA	NA
cg00691729	0.00119263	0.004	0.0830233	0.654963	0.571939	USP32	NM_032582	Body	chr17:58468980-58469903	N_Shore
cg00691874	0.000214767	0.0006	0.0739055	0.527888	0.453982	SLC43A2	NM_152346	Body	NA	NA
cg00692780	0.0264875	0.0178	0.0513874	0.738294	0.686907	EPHA4	NM_004438	Body	chr2:222436034-222438941	N_Shore
cg00693222	0.00205214	0.0006	-0.0701989	0.686386	0.756584	C12orf56;C12orf56	NM_001170633;NM_001099676	Body;Body	NA	NA
cg00694302	0.00514589	0.004	-0.0817459	0.644889	0.726635	LOC100233209;FAM113B	NR_026544;NM_138371	Body;TSS200	NA	NA
cg00695391	0.00556871	0.0112	0.052698	0.508469	0.455771	MMEL1	NM_033467	Body	chr1:2527239-2527503	N_Shore
cg00697658	0.000266624	0.0008	-0.112966	0.508954	0.62192	KIAA1688	NM_025251	Body	chr8:145806258-145806713	S_Shore
cg00698646	0.00223987	0.0006	-0.0534245	0.756673	0.810097	ADAMTSL2;ADAMTSL2	NM_014694;NM_001145320	Body;Body	chr9:136419516-136419785	N_Shore
cg00699569	3.68e-05	0	0.151047	0.555319	0.404271	NA	NA	NA	NA	NA
cg00701946	0.0102034	0.019	0.0531252	0.778582	0.725457	LOC100302652;GPR75	NM_001164165;NM_006794	TSS200;TSS200	chr2:54086776-54087266	Island
cg00702126	0.000550753	0.0006	0.051335	0.204546	0.153211	VWA1;VWA1	NM_199121;NM_022834	TSS1500;TSS1500	chr1:1370767-1371449	N_Shore
cg00702872	0.000239418	0.0002	-0.0562972	0.772997	0.829294	NA	NA	NA	NA	NA
cg00704780	0.000296618	0.0008	0.083669	0.825476	0.741807	HDLBP;HDLBP	NM_203346;NM_005336	5'UTR;5'UTR	chr2:242211289-242212308	N_Shelf
cg00705730	0.000497983	0.0008	0.154355	0.822414	0.668059	NCK2;NCK2	NM_003581;NM_001004722	5'UTR;5'UTR	NA	NA
cg00705808	0.00266194	0.0036	0.0553874	0.371188	0.315801	SFRP2	NM_003013	TSS1500	chr4:154712073-154712706	N_Shore
cg00709652	0.000740874	0.0016	-0.0681132	0.652895	0.721008	ABI3BP	NM_015429	Body	NA	NA
cg00710862	0.00948317	0.0128	0.0674384	0.531599	0.46416	TGOLN2	NM_006464	3'UTR	NA	NA
cg00711072	0.000109417	0	0.160211	0.567388	0.407177	LOC404266;HOXB5;LOC404266;LOC404266;LOC404266	NR_033204;NM_002147;NR_033201;NR_033203;NR_033202	TSS200;3'UTR;Body;TSS200;Body	chr17:46669434-46669811	Island
cg00714874	0.00266194	0.0022	-0.0631622	0.572043	0.635205	FCRLA	NM_032738	Body	NA	NA
cg00715122	0.000122769	0	-0.112965	0.594683	0.707648	TOX	NM_014729	Body	NA	NA
cg00718261	0.000405959	0.0004	-0.0504744	0.631984	0.682458	NA	NA	NA	chr7:1784027-1786934	S_Shore
cg00718400	0.000816346	0.0012	0.102269	0.68592	0.58365	NA	NA	NA	chr3:32509265-32509525	N_Shore
cg00718409	0.000296618	0.0002	-0.0546194	0.831035	0.885655	TREM2	NM_018965	TSS1500	NA	NA
cg00718539	0.00702619	0.0038	-0.0560543	0.620707	0.676762	NA	NA	NA	NA	NA
cg00719165	0.000109417	0.0002	0.0504291	0.337171	0.286742	ZNF513	NM_144631	TSS1500	chr2:27603350-27604064	Island
cg00719568	5.35e-05	0.0002	-0.0796393	0.785312	0.864952	MOV10;MOV10	NM_020963;NM_001130079	Body;Body	NA	NA
cg00719771	0.000192452	0.0006	0.142192	0.596947	0.454755	NA	NA	NA	NA	NA
cg00720159	0.000608541	0.0018	0.145435	0.766649	0.621214	NA	NA	NA	NA	NA
cg00720829	0.00143398	0.0016	-0.0567361	0.61587	0.672606	TRIM15;TRIM15	NM_033229;NM_033229	5'UTR;1stExon	NA	NA
cg00725138	0.00157038	0.0012	-0.0541387	0.636114	0.690253	NA	NA	NA	chr22:19718227-19718751	N_Shore
cg00725635	0.000497983	0.0016	0.05828	0.240671	0.182391	B3GALT2;CDC73	NM_003783;NM_024529	TSS200;Body	NA	NA
cg00730561	9.74e-05	0.0004	0.0753097	0.590168	0.514858	SEC31B	NM_015490	TSS200	chr10:102279162-102279730	Island
cg00732810	0.00244279	0.007	-0.0573868	0.689294	0.746681	RASA3	NM_007368	Body	chr13:114875198-114875418	Island
cg00733115	0.00044984	0.0002	-0.0924801	0.579576	0.672056	NA	NA	NA	NA	NA
cg00733683	0.00289844	0.0056	0.0580032	0.425181	0.367178	ATP5D;ATP5D	NM_001687;NM_001001975	3'UTR;3'UTR	chr19:1241619-1242569	S_Shore
cg00735595	0.000497983	0.0006	-0.050522	0.814268	0.86479	NA	NA	NA	NA	NA
cg00735611	6.05e-05	0	0.113995	0.659124	0.545129	GRB7;GRB7	NM_005310;NM_001030002	5'UTR;5'UTR	NA	NA
cg00735667	0.0457782	0.0266	0.0510337	0.219088	0.168055	NA	NA	NA	chr3:74663506-74664121	Island
cg00736299	0.000497983	0.003	0.0840252	0.683091	0.599066	MGRN1;MGRN1;MGRN1;MGRN1	NM_015246;NM_001142291;NM_001142290;NM_001142289	Body;Body;Body;Body	chr16:4730262-4730487	Island
cg00736958	0.000550753	0.0014	0.0716342	0.53533	0.463696	C3orf74	NR_027331	TSS1500	NA	NA
cg00737978	0.00438425	0.0072	0.0512509	0.36399	0.312739	C18orf1;C18orf1;C18orf1;C18orf1;C18orf1;C18orf1	NM_001003675;NM_181481;NM_181482;NM_001003674;NM_001003675;NM_001003674	5'UTR;Body;Body;5'UTR;1stExon;1stExon	NA	NA
cg00739120	0.00223987	0.0026	0.0626234	0.56306	0.500437	GAPDHS;TMEM147	NM_014364;NM_032635	Body;TSS1500	chr19:36036002-36036607	N_Shore
cg00739471	0.00289844	0.0134	-0.0689006	0.67736	0.74626	ACTN1;ACTN1;ACTN1	NM_001130004;NM_001102;NM_001130005	Body;Body;Body	NA	NA
cg00739778	0.000550753	0.0012	0.0839885	0.411692	0.327704	RAP1GAP2;RAP1GAP2	NM_015085;NM_001100398	Body;Body	NA	NA
cg00741695	0.000192452	0.0002	-0.112518	0.580775	0.693293	LOC285768;LOC285768	NR_027116;NR_027115	Body;Body	NA	NA
cg00741986	0.000816346	0.001	-0.0936197	0.560445	0.654065	TNIP2;TNIP2	NM_024309;NM_001161527	Body;Body	NA	NA
cg00742040	0.000296618	0.0002	-0.0999375	0.659854	0.759791	SFRS3	NM_003017	Body	NA	NA
cg00742649	1.12e-05	0	0.151463	0.608376	0.456913	XBP1;XBP1	NM_005080;NM_001079539	3'UTR;3'UTR	NA	NA
cg00744866	0.00157038	0.0008	0.103288	0.467773	0.364485	CLASP2	NM_015097	Body	NA	NA
cg00747372	0.00143398	0.0016	-0.0616467	0.800111	0.861758	MAP4K4;MAP4K4;MAP4K4	NM_145687;NM_004834;NM_145686	Body;Body;Body	NA	NA
cg00747477	3.24e-05	0	-0.0587643	0.773324	0.832089	ACCN1;ACCN1	NM_001094;NM_183377	3'UTR;3'UTR	NA	NA
cg00747975	0.00044984	0.0002	0.0551732	0.238298	0.183125	C14orf166B	NM_194287	Body	NA	NA
cg00748072	0.00157038	0.0024	0.083076	0.776918	0.693842	NA	NA	NA	NA	NA
cg00750366	0.0167086	0.0188	0.0544632	0.408416	0.353953	HLA-DPB1	NM_002121	Body	chr6:33048416-33048814	N_Shelf
cg00750430	0.00702619	0.0072	0.0680482	0.475828	0.40778	KIAA1598;KIAA1598	NM_018330;NM_001127211	Body;Body	NA	NA
cg00750518	0.000550753	0.0012	0.0871908	0.812832	0.725641	DCTN2	NM_006400	Body	chr12:57940563-57940981	N_Shore
cg00751332	0.000214767	0.0006	0.0660405	0.36827	0.30223	CABLES1;CABLES1	NM_001100619;NR_023359	TSS1500;TSS200	chr18:20714968-20717071	N_Shore
cg00752480	0.000497983	0	-0.0623049	0.757527	0.819832	NA	NA	NA	chr2:62684122-62684552	N_Shelf
cg00753630	2.57e-06	0	0.0681829	0.198357	0.130174	ATP6V0E2;ATP6V0E2;LOC401431	NM_145230;NM_001100592;NR_027040	TSS200;TSS200;Body	chr7:149570366-149571272	N_Shore
cg00753748	0.00514589	0.0026	-0.0617229	0.751505	0.813228	NA	NA	NA	NA	NA
cg00754357	0.000671765	0.0004	0.110006	0.622539	0.512533	ZCCHC11;ZCCHC11;ZCCHC11	NM_001009881;NM_001009882;NM_015269	TSS1500;TSS1500;TSS1500	chr1:53018258-53019599	S_Shore
cg00754604	0.000740874	0.0008	0.091959	0.720479	0.62852	RBMS1;RBMS1	NM_002897;NM_016836	Body;Body	NA	NA
cg00755950	0.000109417	0	0.0506306	0.164733	0.114102	NA	NA	NA	NA	NA
cg00756845	0.00244279	0.0044	0.0537676	0.840701	0.786934	IPCEF1;IPCEF1	NM_001130700;NM_015553	TSS1500;TSS1500	NA	NA
cg00757822	0.000137596	0.0002	-0.0916013	0.758665	0.850266	PLCH1;PLCH1;PLCH1	NM_001130960;NM_001130961;NM_014996	Body;Body;Body	NA	NA
cg00759807	0.00404221	0.0032	-0.0923981	0.576877	0.669275	ANKRD11	NM_013275	5'UTR	NA	NA
cg00760203	0.000154045	0	0.117633	0.458426	0.340793	PLXDC1	NM_020405	Body	NA	NA
cg00760729	0.000988462	0.0018	0.11969	0.618484	0.498794	RBMS1;RBMS1	NM_002897;NM_016836	Body;Body	NA	NA
cg00761125	0.000405959	0.0014	0.104078	0.523648	0.419569	ELK3	NM_005230	5'UTR	chr12:96588665-96589145	S_Shore
cg00762397	0.000740874	0.0004	-0.0542064	0.783065	0.837272	PRELP;PRELP	NM_002725;NM_201348	Body;Body	chr1:203455815-203456041	N_Shore
cg00764099	0.00223987	0.002	-0.0554751	0.716117	0.771592	UGT1A10;UGT1A6;UGT1A8;UGT1A4;UGT1A3;UGT1A6;UGT1A9;UGT1A7;UGT1A5	NM_019075;NM_205862;NM_019076;NM_007120;NM_019093;NM_001072;NM_021027;NM_019077;NM_019078	Body;Body;Body;Body;Body;Body;Body;Body;Body	chr2:234652246-234652720	N_Shore
cg00764612	0.00289844	0.0038	0.0640697	0.40026	0.33619	C1orf51	NM_144697	TSS200	chr1:150254365-150254637	S_Shore
cg00765686	0.00171831	0.0042	0.0542691	0.466053	0.411784	NHS	NM_198270	Body	NA	NA
cg00765705	0.00108624	0.0024	0.101008	0.560279	0.459271	NCOR2;NCOR2	NM_006312;NM_001077261	Body;Body	NA	NA
cg00765992	0.00315346	0.0032	-0.0608954	0.778481	0.839377	NA	NA	NA	chr1:210465709-210466212	N_Shelf
cg00767069	0.00223987	0.0022	0.0850181	0.535742	0.450724	NA	NA	NA	NA	NA
cg00772192	0.00342822	0.0016	-0.0522865	0.835938	0.888225	ABCA13	NM_152701	Body	NA	NA
cg00772407	0.00475161	0.0018	0.063179	0.305322	0.242143	DUSP6;DUSP6	NM_001946;NM_022652	Body;Body	chr12:89745168-89748144	N_Shore
cg00774005	0.0135802	0.0102	0.0571813	0.437329	0.380148	DLX6AS	NR_015448	Body	chr7:96634622-96634915	N_Shore
cg00774437	0.00315346	0.0012	-0.0620415	0.751728	0.813769	NA	NA	NA	NA	NA
cg00775781	0.000192452	0.0002	0.0869058	0.683862	0.596956	NA	NA	NA	NA	NA
cg00777445	0.00044984	0.0004	0.172474	0.78362	0.611146	NA	NA	NA	NA	NA
cg00782708	0.00044984	0.0012	0.124175	0.744898	0.620723	C2orf34	NM_024766	Body	NA	NA
cg00783006	0.00602183	0.0052	0.0537629	0.55375	0.499987	FLJ41350	NR_029380	Body	chr10:102996034-102996646	N_Shore
cg00783712	0.00315346	0.0022	-0.0778248	0.749307	0.827132	CHRM3	NM_000740	5'UTR	NA	NA
cg00785029	0.000137596	0.0004	-0.0544664	0.828201	0.882667	UMODL1;UMODL1	NM_173568;NM_001004416	Body;Body	NA	NA
cg00785193	1.68e-05	0	0.079483	0.336038	0.256555	CRIM1	NM_016441	TSS1500	chr2:36582397-36584260	N_Shore
cg00786237	0.00266194	0.0024	-0.0574818	0.672843	0.730325	NA	NA	NA	chr3:154146347-154146965	S_Shelf
cg00788028	0.00130831	0.0008	0.0546602	0.434765	0.380105	LOC440839	NR_029399	Body	chr2:114048828-114049055	Island
cg00789960	0.000816346	0.0012	0.128194	0.836964	0.708771	MNAT1	NM_002431	Body	NA	NA
cg00790071	0.00143398	0.0032	0.0918242	0.637052	0.545228	NA	NA	NA	NA	NA
cg00790535	0.00130831	0.0004	-0.0501048	0.747276	0.797381	NFKB1;NFKB1	NM_003998;NM_001165412	Body;Body	NA	NA
cg00791548	0.000816346	0.0002	-0.0634683	0.768257	0.831725	CAPN13	NM_144575	Body	NA	NA
cg00791854	1.92e-05	0	0.115964	0.450906	0.334942	IL6R;IL6R	NM_181359;NM_000565	Body;Body	NA	NA
cg00792688	0.0102034	0.01	-0.0522771	0.622774	0.675051	NA	NA	NA	NA	NA
cg00792968	0.00130831	0.0012	-0.113391	0.614414	0.727805	NA	NA	NA	NA	NA
cg00794174	0.00514589	0.0044	-0.0587544	0.796223	0.854977	NA	NA	NA	chr12:131199824-131200157	N_Shelf
cg00795825	0.00315346	0.0004	-0.0559889	0.731805	0.787794	KRTAP17-1	NM_031964	TSS200	NA	NA
cg00797651	0.000988462	0.0004	0.0609715	0.178337	0.117366	CD55;CD55	NM_001114752;NM_000574	TSS1500;TSS1500	chr1:207494543-207495364	N_Shore
cg00799984	0.000239418	0.0002	0.177183	0.787754	0.610571	NDRG1;NDRG1	NM_001135242;NM_006096	5'UTR;5'UTR	chr8:134308328-134310145	N_Shore
cg00801512	0.0102034	0.011	0.0673716	0.382886	0.315514	NA	NA	NA	NA	NA
cg00803692	0.000816346	0.0004	-0.0968951	0.718357	0.815252	CCR5;CCR5	NM_000579;NM_001100168	TSS200;TSS200	NA	NA
cg00804078	0.0232953	0.024	0.0702415	0.508885	0.438643	DDO;DDO	NM_003649;NM_004032	TSS200;TSS200	NA	NA
cg00804354	0.00044984	0.0018	0.0723024	0.403689	0.331387	SH3BP5L	NM_030645	Body	NA	NA
cg00805874	0.000109417	0	-0.114529	0.650802	0.765331	ZBTB12	NM_181842	Body	chr6:31867691-31867957	Island
cg00807871	0.000329653	0	0.131494	0.451	0.319506	MDGA1	NM_153487	Body	chr6:37616722-37617179	Island
cg00808648	0.000214767	0.0002	0.122295	0.498992	0.376697	PACS2;PACS2	NM_015197;NM_001100913	TSS1500;TSS1500	chr14:105780339-105782027	N_Shore
cg00809164	0.000154045	0.0004	0.122581	0.421052	0.298471	MT1L	NR_001447	TSS1500	chr16:56650981-56651384	Island
cg00813027	0.00880761	0.0086	0.0614252	0.293684	0.232259	NA	NA	NA	NA	NA
cg00813162	0.000740874	0.0016	0.0705073	0.640171	0.569663	ACTN1;ACTN1;ACTN1	NM_001130004;NM_001102;NM_001130005	Body;Body;Body	chr14:69444639-69446826	N_Shore
cg00813378	8.66e-05	0	0.108616	0.338708	0.230092	C1orf70	NM_001114748	Body	chr1:1474962-1475220	Island
cg00815198	0.000154045	0.001	-0.0665971	0.660984	0.727581	NA	NA	NA	NA	NA
cg00817464	0.0167086	0.0126	-0.0742854	0.800066	0.874351	XPNPEP1;XPNPEP1;XPNPEP1	NR_030724;NM_020383;NM_001167604	Body;Body;Body	NA	NA
cg00818106	0.000816346	0.0008	0.106369	0.51866	0.41229	PWWP2B;PWWP2B	NM_138499;NM_001098637	3'UTR;Body	chr10:134218268-134219615	S_Shore
cg00819142	3.24e-05	0	0.0868966	0.843754	0.756858	SOX13	NM_005686	5'UTR	NA	NA
cg00820311	0.000154045	0.0006	0.0808266	0.488321	0.407494	LMF1	NM_022773	Body	chr16:923303-923659	N_Shore
cg00821310	0.000109417	0.0006	0.0733612	0.789158	0.715797	ACOT7;ACOT7;ACOT7;ACOT7	NM_181864;NM_181865;NM_181865;NM_007274	Body;5'UTR;1stExon;Body	NA	NA
cg00821731	0.000740874	0.0012	0.0604321	0.427674	0.367241	WNT10A	NM_025216	TSS1500	chr2:219744986-219745780	N_Shore
cg00822241	0.000816346	0.001	0.06986	0.392272	0.322412	FUT2;FUT2	NM_000511;NM_001097638	5'UTR;5'UTR	chr19:49199964-49200184	S_Shore
cg00824381	0.000137596	0	0.0672682	0.833579	0.766311	NA	NA	NA	chr16:31711839-31712343	N_Shelf
cg00826203	0.000172273	0	0.117253	0.41199	0.294737	SCMH1	NM_012236	5'UTR	chr1:41706957-41708327	N_Shore
cg00828762	0.00143398	0.0006	0.0727475	0.402233	0.329486	DKK4	NM_014420	TSS200	NA	NA
cg00829858	0.000816346	0.0006	-0.0822263	0.685962	0.768189	OSBPL6	NM_032523	5'UTR	NA	NA
cg00830621	0.000296618	0.0004	-0.104796	0.718563	0.823359	RPS15A;RPS15A	NM_001019;NM_001030009	Body;Body	chr16:18801251-18801866	N_Shelf
cg00831127	0.0126565	0.0084	-0.0563135	0.741361	0.797674	EPHB2;EPHB2	NM_004442;NM_017449	Body;Body	chr1:23036823-23038362	S_Shore
cg00831276	0.000816346	0.0002	-0.051216	0.730405	0.781621	PRIMA1	NM_178013	Body	chr14:94253952-94255733	N_Shore
cg00832329	0.000405959	0.0002	0.180895	0.711009	0.530115	PACS2;PACS2	NM_015197;NM_001100913	Body;Body	chr14:105864480-105865465	N_Shelf
cg00832457	1.12e-05	0	0.0573152	0.765503	0.708188	BICD1;BICD1	NM_001714;NM_001003398	Body;Body	NA	NA
cg00832924	9.74e-05	0	-0.0527958	0.787179	0.839974	CTTNBP2	NM_033427	Body	NA	NA
cg00833344	0.000988462	0.0016	0.0570617	0.769879	0.712817	MMADHC	NM_015702	3'UTR	NA	NA
cg00834923	0.000329653	0.0006	-0.0790723	0.623257	0.70233	NA	NA	NA	chr16:85394176-85394378	N_Shore
cg00834988	0.000154045	0	0.140637	0.685154	0.544518	AUTS2;AUTS2	NM_015570;NM_001127231	Body;Body	chr7:70060834-70061456	N_Shore
cg00835857	0.000608541	0.0002	0.0705904	0.425221	0.354631	SPATC1;SPATC1;SPATC1;SPATC1	NM_001134374;NM_198572;NM_198572;NM_001134374	1stExon;5'UTR;1stExon;5'UTR	NA	NA
cg00837812	0.000122769	0	0.0608497	0.279542	0.218692	KIAA1549;KIAA1549	NM_001164665;NM_020910	Body;Body	chr7:138666358-138666972	N_Shore
cg00840332	0.000154045	0.0016	0.0726081	0.353175	0.280567	LEP	NM_000230	TSS200	chr7:127880750-127881375	Island
cg00841141	0.000898693	0.0018	0.105331	0.774817	0.669486	SULT6B1	NM_001032377	TSS1500	NA	NA
cg00842918	0.00130831	0.0024	0.120805	0.752845	0.63204	GAS7;GAS7	NM_201432;NM_201433	TSS1500;Body	NA	NA
cg00846043	0.000405959	0.0004	-0.0502474	0.852616	0.902863	ITGA9	NM_002207	Body	NA	NA
cg00846554	0.00342822	0.0052	0.0607295	0.536268	0.475538	PHACTR1	NM_030948	Body	chr6:12749877-12750499	N_Shore
cg00848007	0.000192452	0.0004	-0.0711429	0.795543	0.866686	IFNG;IFNG	NM_000619;NM_000619	1stExon;5'UTR	NA	NA
cg00848594	0.00119263	0.001	0.0712466	0.815914	0.744668	C10orf25;ZNF22	NM_001039380;NM_006963	3'UTR;TSS1500	chr10:45496275-45496550	N_Shore
cg00849365	0.00119263	0.0012	-0.0630578	0.687943	0.751001	NAGPA	NM_016256	3'UTR	NA	NA
cg00851088	0.000122769	0	0.0751237	0.278141	0.203018	NA	NA	NA	chr5:133406807-133407149	N_Shore
cg00852051	0.00556871	0.0012	-0.0555181	0.759946	0.815464	NA	NA	NA	NA	NA
cg00852783	0.000192452	0.0004	0.0751389	0.218897	0.143758	UBXN11;UBXN11;UBXN11	NM_145345;NM_183008;NM_001077262	5'UTR;TSS1500;TSS1500	chr1:26632836-26633316	S_Shore
cg00852924	0.000329653	0.0006	0.158424	0.667257	0.508833	TOR3A	NM_022371	Body	NA	NA
cg00852964	0.00372401	0.0028	0.0693414	0.353171	0.28383	VNN1	NM_004666	1stExon	NA	NA
cg00854392	0.00223987	0.0038	-0.0815435	0.475156	0.556699	2016-08-31	NM_052838	TSS1500	chr16:30389035-30390631	S_Shelf
cg00854925	0.00404221	0.0038	0.0664677	0.777976	0.711508	NA	NA	NA	chrX:152686121-152687199	S_Shelf
cg00855901	0.000329653	0.0004	0.126876	0.443736	0.31686	IFI44L	NM_006820	TSS1500	NA	NA
cg00856404	8.66e-05	0	0.0560024	0.3839	0.327898	DNMT3A;DNMT3A	NM_022552;NM_175629	Body;Body	chr2:25499763-25500429	N_Shore
cg00857536	0.00205214	0.0012	-0.0524839	0.751785	0.804269	C10orf72	NM_001031746	Body	NA	NA
cg00857907	0.0407107	0.0404	0.0502357	0.437881	0.387646	NA	NA	NA	chr2:202897386-202901046	N_Shore
cg00859441	0.000550753	0.0012	0.146616	0.755488	0.608872	PLBD2;PLBD2	NM_001159727;NM_173542	Body;Body	chr12:113796217-113796847	S_Shelf
cg00859858	0.000405959	0.001	-0.127054	0.387346	0.5144	ZC3H12A	NM_025079	Body	chr1:37939723-37940650	S_Shelf
cg00861646	9.74e-05	0.0002	0.1419	0.526987	0.385087	NA	NA	NA	chr4:160023787-160025437	S_Shore
cg00862597	0.00044984	0.0018	-0.0605736	0.597082	0.657655	NA	NA	NA	chr14:61746804-61748141	S_Shelf
cg00863893	0.000816346	0.0064	0.0784636	0.613356	0.534893	TIMP2	NM_003255	Body	NA	NA
cg00864458	0.000988462	0.0002	-0.0576033	0.807832	0.865436	RPS20;RPS20	NM_001146227;NM_001023	Body;3'UTR	chr8:56986556-56987308	N_Shore
cg00864530	0.000214767	0.0002	-0.0602725	0.721246	0.781518	NA	NA	NA	NA	NA
cg00864768	0.000172273	0.0002	0.0782939	0.353792	0.275498	MBOAT7;MBOAT7;MBOAT7;MBOAT7	NM_001146083;NM_001146082;NM_001146056;NM_024298	Body;Body;Body;Body	chr19:54693034-54695497	N_Shore
cg00864945	0.0156034	0.015	0.0723621	0.372734	0.300372	NA	NA	NA	chr1:247289663-247290225	S_Shore
cg00864954	0.000740874	0.0014	-0.109408	0.593243	0.702651	SF3B3	NM_012426	Body	NA	NA
cg00865849	7.69e-05	0.0002	0.0833359	0.335943	0.252607	NA	NA	NA	chr5:54519054-54519628	N_Shore
cg00865973	0.00044984	0.0024	0.0890527	0.811606	0.722553	NA	NA	NA	chr4:102711829-102712199	N_Shelf
cg00867472	8.66e-05	0	0.0648686	0.782527	0.717658	HDGF;HDGF;HDGF	NM_001126050;NM_001126051;NM_004494	Body;Body;Body	chr1:156710798-156711146	S_Shelf
cg00870449	0.00438425	0.0024	-0.0529697	0.758006	0.810976	SLC8A1;SLC8A1;SLC8A1;SLC8A1	NM_001112801;NM_001112802;NM_021097;NM_001112800	Body;Body;Body;Body	NA	NA
cg00871371	0.00157038	0.0032	-0.0708188	0.339027	0.409845	SEPT9;SEPT9;SEPT9;SEPT9;SEPT9	NM_001113492;NM_001113493;NM_001113491;NM_006640;NM_001113494	5'UTR;Body;Body;Body;TSS1500	chr17:75368688-75370506	S_Shore
cg00873616	0.00044984	0.0016	0.0776126	0.55254	0.474927	NA	NA	NA	chr20:43921949-43922642	N_Shore
cg00874032	0.000497983	0.0018	0.05832	0.810939	0.752619	NA	NA	NA	NA	NA
cg00874877	0.000550753	0.0004	-0.0935048	0.695698	0.789203	C6orf10	NM_006781	Body	NA	NA
cg00876273	0.000192452	0.0004	0.0593783	0.24086	0.181481	HHEX	NM_002729	Body	chr10:94452200-94452428	Island
cg00883123	0.000172273	0.0004	0.0676015	0.845525	0.777923	NA	NA	NA	NA	NA
cg00887902	0.000296618	0.0006	-0.0587272	0.725888	0.784615	XKR4	NM_052898	Body	NA	NA
cg00890049	0.000329653	0	-0.0601326	0.724027	0.78416	NA	NA	NA	NA	NA
cg00893603	0.000608541	0.0006	-0.0543213	0.721652	0.775973	ATP8A2	NM_016529	Body	chr13:26586287-26586761	S_Shore
cg00895196	0.00130831	0.0016	-0.0577926	0.698845	0.756638	FLJ22536	NR_015410	Body	NA	NA
cg00896068	0.00143398	0.004	-0.054062	0.653773	0.707836	NA	NA	NA	NA	NA
cg00898111	0.00205214	0.0014	-0.0692451	0.587245	0.65649	BTBD17	NM_001080466	TSS1500	chr17:72356096-72356327	S_Shelf
cg00898920	0.000109417	0.0002	-0.0675693	0.544431	0.612	NA	NA	NA	chr2:241505922-241506133	N_Shore
cg00901375	0.00315346	0.0042	0.0511207	0.680064	0.628944	FAM70A;FAM70A;FAM70A	NM_001104545;NM_017938;NM_001104544	TSS1500;TSS1500;TSS1500	chrX:119444859-119445272	S_Shore
cg00901675	0.000671765	0.0004	-0.0637933	0.741372	0.805165	NA	NA	NA	NA	NA
cg00901982	0.000816346	0.001	0.120394	0.627831	0.507437	NA	NA	NA	NA	NA
cg00902374	0.00119263	0.0016	-0.0615544	0.643225	0.70478	NA	NA	NA	NA	NA
cg00902815	0.00044984	0.0002	-0.0725299	0.749841	0.822371	LMO7	NM_005358	Body	NA	NA
cg00904258	0.000497983	0.0004	0.0945467	0.69113	0.596583	ADAP1	NM_006869	Body	chr7:965987-966266	S_Shore
cg00905101	0.000898693	0.0012	0.136863	0.577759	0.440895	SEPX1	NM_016332	3'UTR	chr16:1992668-1993646	N_Shelf
cg00905524	0.00130831	0.0028	0.0519425	0.229907	0.177964	NA	NA	NA	chr7:27208871-27209616	N_Shore
cg00905584	0.00223987	0.002	-0.0600641	0.705399	0.765463	NA	NA	NA	chr14:105054873-105055113	S_Shelf
cg00907288	0.000988462	0.001	0.0689489	0.257208	0.188259	SRGAP3;SRGAP3	NM_001033117;NM_014850	Body;Body	chr3:9177691-9178189	S_Shore
cg00909232	0.000988462	0.0034	0.0685808	0.376509	0.307928	SLC6A12;SLC6A12;SLC6A12	NM_001122847;NM_003044;NM_001122848	TSS1500;TSS1500;TSS200	NA	NA
cg00909514	0.00817439	0.0062	0.0510699	0.151913	0.100843	C1orf106	NM_018265	TSS200	chr1:200860076-200860576	Island
cg00910127	0.000608541	0.0012	0.0865623	0.451913	0.36535	AARS2	NM_020745	TSS1500	chr6:44280719-44281198	S_Shore
cg00911794	0.00315346	0.0066	0.0650372	0.302715	0.237678	HIC1;HIC1	NM_001098202;NM_006497	3'UTR;3'UTR	chr17:1952919-1962328	Island
cg00913283	0.000154045	0	0.0506272	0.500857	0.450229	NA	NA	NA	chr7:4832111-4832481	Island
cg00913954	0.000816346	0.0006	0.126952	0.742169	0.615217	STK40	NM_032017	TSS1500	chr1:36851089-36851873	S_Shore
cg00916659	0.0431831	0.048	0.0694625	0.577087	0.507625	TMEM206	NM_018252	Body	NA	NA
cg00916854	0.000608541	0.0006	0.0697516	0.701244	0.631493	VPS37B	NM_024667	3'UTR	chr12:123351641-123351918	N_Shore
cg00917003	0.000329653	0.0002	0.0526397	0.449904	0.397265	ATG9B	NM_173681	Body	chr7:150715308-150716404	Island
cg00917471	0.000266624	0.0002	0.12334	0.551604	0.428264	LEPRE1;LEPRE1	NM_022356;NM_001146289	Body;Body	chr1:43232214-43233359	N_Shelf
cg00918944	0.000329653	0.0002	0.125143	0.569909	0.444766	LOC158376	NR_024283	TSS1500	NA	NA
cg00919591	0.000214767	0.0002	0.0510414	0.199614	0.148573	BCR;BCR	NM_021574;NM_004327	1stExon;1stExon	chr22:23522550-23524465	Island
cg00920892	0.000296618	0.0004	-0.104219	0.524569	0.628788	RAB11FIP1;RAB11FIP1;RAB11FIP1	NM_025151;NM_001002233;NM_001002814	Body;TSS1500;Body	NA	NA
cg00921097	0.00130831	0.0014	-0.0704401	0.614084	0.684524	GPR37L1	NM_004767	TSS1500	NA	NA
cg00923634	0.000898693	0.0004	0.0843147	0.718538	0.634224	MAN1C1	NM_020379	Body	NA	NA
cg00923880	0.00315346	0.0072	0.0981136	0.763693	0.665579	NA	NA	NA	chr8:19614131-19615307	N_Shore
cg00926657	0.00372401	0.0078	0.0525766	0.714086	0.661509	MAFG;MAFG	NM_002359;NM_032711	Body;Body	chr17:79880449-79880872	Island
cg00927035	0.000109417	0	0.0852963	0.605586	0.52029	SLC35C1;SLC35C1;SLC35C1	NM_001145266;NM_018389;NM_001145265	TSS200;TSS1500;TSS200	chr11:45825615-45826872	N_Shore
cg00927226	0.000109417	0	-0.0726269	0.80304	0.875667	TFEC;TFEC	NM_012252;NM_001018058	Body;Body	NA	NA
cg00928816	0.000671765	0.0002	-0.0863885	0.63903	0.725419	ARID5B	NM_032199	Body	NA	NA
cg00929860	0.00514589	0.009	-0.054463	0.767852	0.822315	SPOCK2;SPOCK2	NM_001134434;NM_014767	3'UTR;Body	chr10:73846806-73848233	N_Shore
cg00931843	0.00157038	0.0024	0.0913028	0.605276	0.513973	TIAM2	NM_012454	5'UTR	NA	NA
cg00932063	0.00372401	0.0062	-0.0828433	0.423811	0.506654	LHPP;LHPP	NM_022126;NM_001167880	Body;Body	NA	NA
cg00933182	0.00143398	0.0032	-0.0523044	0.528233	0.580537	FMNL1	NM_005892	TSS1500	chr17:43298725-43299640	N_Shore
cg00933538	0.000898693	0.0006	0.0615318	0.295167	0.233635	PPT2;PPT2	NM_138717;NM_005155	Body;TSS200	chr6:32121829-32122529	N_Shore
cg00934037	0.00244279	0.0008	0.0558875	0.25704	0.201152	CDC14A;CDC14A;CDC14A	NM_003672;NM_033312;NM_033313	Body;Body;Body	NA	NA
cg00934087	0.000816346	0.0004	-0.100003	0.645999	0.746002	PPM1G;PPM1G	NM_002707;NM_177983	Body;Body	chr2:27616205-27616440	N_Shore
cg00934232	0.00315346	0.0012	-0.0577403	0.804843	0.862583	BAALC;BAALC	NM_024812;NM_001024372	Body;Body	NA	NA
cg00935653	0.000109417	0	0.0767968	0.50179	0.424993	NA	NA	NA	chr7:25898237-25898771	N_Shore
cg00936348	0.0135802	0.0216	0.0700229	0.508261	0.438238	HECW1	NM_015052	Body	NA	NA
cg00936790	0.000550753	0.0012	-0.116896	0.57294	0.689836	KIF13B	NM_015254	Body	NA	NA
cg00936935	0.00205214	0.0016	-0.0803334	0.709666	0.789999	SGMS1	NM_147156	5'UTR	NA	NA
cg00940546	0.000366002	0.0004	0.0725469	0.289599	0.217052	ZNF704	NM_001033723	5'UTR	chr8:81785425-81786038	N_Shore
cg00941900	0.00044984	0.0002	-0.069583	0.742299	0.811882	NA	NA	NA	NA	NA
cg00942920	0.000154045	0.0002	-0.12239	0.362635	0.485025	LAX1;LAX1;LAX1	NM_001136190;NM_017773;NM_017773	Body;1stExon;5'UTR	NA	NA
cg00943360	0.000740874	0.001	0.0539842	0.24843	0.194446	NA	NA	NA	chr15:32604647-32607825	S_Shore
cg00943851	0.000122769	0	0.0649737	0.323082	0.258109	NA	NA	NA	NA	NA
cg00944580	0.00438425	0.001	-0.0558827	0.700822	0.756705	DAB1;MIR548D2	NM_021080;NR_030385	5'UTR;TSS1500	NA	NA
cg00944599	0.0126565	0.0138	-0.0572635	0.643424	0.700688	TRRAP	NM_003496	Body	chr7:98476004-98476954	S_Shelf
cg00944785	0.000137596	0	0.126117	0.683609	0.557492	ARNT;ARNT;ARNT	NM_178427;NM_001668;NM_178426	Body;Body;Body	NA	NA
cg00945108	7.69e-05	0.0002	-0.128652	0.408186	0.536838	C1orf158	NM_152290	TSS200	NA	NA
cg00945209	0.000550753	0.0002	-0.0724744	0.568931	0.641405	USP36	NM_025090	Body	chr17:76798154-76798461	S_Shelf
cg00946187	0.000550753	0.0006	0.0705023	0.378446	0.307944	MYO1C	NM_001080779	TSS1500	chr17:1395119-1395372	S_Shore
cg00949661	0.00244279	0.0028	-0.0506862	0.691226	0.741912	ATP9A	NM_006045	3'UTR	NA	NA
cg00951869	0.000550753	0.0004	0.117302	0.526039	0.408737	ADCY4;RIPK3	NM_139247;NM_006871	TSS1500;3'UTR	chr14:24803678-24804353	S_Shore
cg00954256	6.82e-05	0	-0.0592953	0.755622	0.814917	NA	NA	NA	NA	NA
cg00955307	2.85e-05	0	0.0782672	0.603086	0.524819	ILDR2	NM_199351	Body	chr1:166889776-166890649	Island
cg00955451	2.5e-05	0	-0.0840377	0.690717	0.774755	APBA2;APBA2	NM_001130414;NM_005503	TSS200;TSS200	NA	NA
cg00956142	0.000366002	0.0006	0.126458	0.532631	0.406173	PHACTR4;PHACTR4	NM_023923;NM_001048183	Body;Body	NA	NA
cg00958560	0.00702619	0.0148	0.0519003	0.567824	0.515924	C4orf50	NM_207405	Body	NA	NA
cg00961325	1.12e-05	0	-0.0697591	0.795524	0.865283	NA	NA	NA	NA	NA
cg00964446	0.00244279	0.0008	-0.0617687	0.741305	0.803074	PPFIA4	NM_015053	Body	NA	NA
cg00965023	0.000405959	0.001	0.0601229	0.309083	0.24896	ZNF833	NR_028594	Body	chr19:11785042-11785282	Island
cg00965203	0.00130831	0.001	0.0726919	0.799047	0.726355	NA	NA	NA	NA	NA
cg00965330	0.0156034	0.0292	0.0545904	0.659702	0.605111	ZNF182;ZNF182	NM_001007088;NM_006962	Body;5'UTR	chrX:47863379-47863596	N_Shore
cg00965469	9.74e-05	0.0004	0.0714988	0.246344	0.174845	LY6G5C	NM_025262	TSS1500	chr6:31650648-31651292	N_Shore
cg00965578	0.00223987	0.004	0.110399	0.541033	0.430635	APOL3;APOL3;APOL3;APOL3	NM_145641;NM_145642;NM_145641;NM_145642	5'UTR;1stExon;1stExon;5'UTR	NA	NA
cg00966098	6.05e-05	0	0.0659812	0.192335	0.126354	ZNF785	NM_152458	Body	chr16:30596487-30596900	Island
cg00968167	0.000366002	0.0004	-0.131224	0.454928	0.586151	CAPZB	NM_004930	Body	chr1:19811703-19812644	N_Shore
cg00968616	0.000154045	0.0002	0.110779	0.662116	0.551337	CUEDC1	NM_017949	3'UTR	chr17:55939088-55939591	S_Shelf
cg00970057	9.74e-05	0.0002	-0.153779	0.446275	0.600055	HIVEP3;HIVEP3	NM_024503;NM_001127714	5'UTR;5'UTR	NA	NA
cg00973118	0.000122769	0.0006	0.0675236	0.690192	0.622669	AXIN1;AXIN1	NM_003502;NM_181050	Body;Body	chr16:374732-375328	N_Shore
cg00974761	8.66e-05	0.0004	-0.115419	0.685118	0.800537	SLFN12L	NM_001145027	TSS1500	NA	NA
cg00975624	0.000405959	0.0004	0.137621	0.655837	0.518216	NA	NA	NA	NA	NA
cg00980622	0.000366002	0.0004	0.166463	0.773532	0.607069	NA	NA	NA	NA	NA
cg00980649	0.000816346	0.001	0.0671392	0.398478	0.331339	NA	NA	NA	NA	NA
cg00980904	0.000329653	0.0002	-0.0502365	0.848269	0.898505	RASSF1;RASSF1;RASSF1;RASSF1	NM_170713;NM_170714;NM_007182;NM_170712	Body;Body;Body;5'UTR	chr3:50374264-50375629	N_Shore
cg00981070	0.00205214	0.001	-0.0728231	0.711835	0.784658	PRKCZ;PRKCZ;PRKCZ	NM_001033582;NM_002744;NM_001033581	5'UTR;Body;5'UTR	chr1:2046429-2046865	Island
cg00982136	0.000137596	0.0002	-0.113697	0.27787	0.391567	CLK1;CLK1;CLK1;CLK1	NR_027855;NM_001162407;NM_004071;NR_027856	Body;Body;Body;Body	chr2:201728892-201729577	N_Shelf
cg00983948	8.66e-05	0	0.0638369	0.369078	0.305241	NA	NA	NA	chr6:158937285-158937491	Island
cg00985388	0.0018786	0.001	0.0662592	0.425848	0.359588	VWA5B2	NM_138345	Body	chr3:183947040-183948801	S_Shelf
cg00987918	0.000816346	0.0008	-0.0890261	0.644924	0.73395	TRIM40	NM_138700	3'UTR	NA	NA
cg00989904	0.000816346	0.0004	0.0742516	0.85671	0.782458	STAG1	NM_005862	Body	NA	NA
cg00992687	0.000239418	0.0002	0.101347	0.838722	0.737375	ESM1;ESM1	NM_007036;NM_001135604	3'UTR;3'UTR	NA	NA
cg00994629	2.5e-05	0	0.0692602	0.177103	0.107842	NA	NA	NA	NA	NA
cg00994936	0.00044984	0	0.0758228	0.901945	0.826122	DAZAP1;DAZAP1	NM_018959;NM_170711	Body;Body	chr19:1423752-1424006	Island
cg00995854	0.00556871	0.0092	0.0831316	0.65852	0.575388	CD5L	NM_005894	Body	NA	NA
cg00995986	0.000671765	0.0006	0.0781773	0.280521	0.202344	MEIS1	NM_002398	Body	chr2:66661118-66661657	S_Shelf
cg00997130	0.00119263	0.0008	-0.0517263	0.756557	0.808284	NA	NA	NA	chr3:10857687-10858447	N_Shelf
cg00999988	0.000740874	0.0002	0.0556336	0.245749	0.190115	GALNT3	NM_004482	5'UTR	chr2:166649909-166650966	Island
cg01001049	6.05e-05	0	0.0593627	0.85518	0.795817	USP7	NM_003470	Body	NA	NA
cg01001791	8.66e-05	0.0002	0.0695026	0.751946	0.682443	POLR3H;ACO2;POLR3H;POLR3H	NM_001018052;NM_001098;NM_001018050;NM_138338	3'UTR;3'UTR;3'UTR;3'UTR	NA	NA
cg01002030	0.000192452	0.0002	0.10241	0.425666	0.323257	RAVER2	NM_018211	Body	chr1:65210282-65211238	S_Shore
cg01003245	0.00130831	0.0046	0.0698075	0.534858	0.465051	POGZ;POGZ;POGZ	NM_015100;NM_145796;NM_207171	5'UTR;5'UTR;5'UTR	chr1:151431540-151432032	N_Shelf
cg01003666	0.000239418	0.0002	-0.132912	0.405243	0.538155	NA	NA	NA	chr7:139930065-139930356	N_Shore
cg01004063	0.00438425	0.0102	-0.0529192	0.451231	0.50415	NA	NA	NA	NA	NA
cg01005180	0.00266194	0.006	0.065881	0.747835	0.681954	PRKAG2;PRKAG2	NM_016203;NM_001040633	Body;Body	NA	NA
cg01005605	0.000239418	0	0.0904832	0.325214	0.23473	BCL11A;BCL11A;BCL11A	NM_022893;NM_138559;NM_018014	Body;Body;Body	NA	NA
cg01008154	0.000122769	0.0002	0.0702883	0.263894	0.193606	PIK3R3;PIK3R3	NM_003629;NM_001114172	Body;Body	NA	NA
cg01008256	7.69e-05	0	0.0789355	0.450899	0.371963	SLC12A9;TRIP6	NM_020246;NM_003302	Body;TSS1500	chr7:100463758-100464146	Island
cg01008680	6.82e-05	0	-0.0559082	0.791652	0.84756	NA	NA	NA	chr22:39688128-39688349	N_Shore
cg01008919	0.00205214	0.002	0.0630273	0.511428	0.448401	NLGN3;NLGN3;NLGN3	NM_001166660;NM_018977;NM_181303	TSS200;TSS200;TSS200	NA	NA
cg01010211	0.0232953	0.0192	0.0728332	0.444986	0.372152	CECR2	NM_031413	TSS200	NA	NA
cg01010221	0.000740874	0.0004	0.0887577	0.338591	0.249833	NA	NA	NA	NA	NA
cg01011769	0.00205214	0.0112	0.0586541	0.419555	0.360901	KIAA0182;KIAA0182	NM_001134473;NM_014615	5'UTR;Body	chr16:85644947-85649027	Island
cg01012242	0.000154045	0.0002	0.144048	0.642059	0.498011	SLC37A3;SLC37A3	NM_207113;NM_032295	Body;Body	NA	NA
cg01014262	0.000214767	0.0004	0.137172	0.48307	0.345898	NA	NA	NA	chr16:48530535-48530809	S_Shelf
cg01015123	0.00438425	0.001	-0.0652847	0.704531	0.769815	OTOL1	NM_001080440	1stExon	NA	NA
cg01015663	0.00205214	0.0028	0.0932108	0.631158	0.537947	TCEA3	NM_003196	Body	NA	NA
cg01017257	0.00556871	0.0112	0.0656891	0.755379	0.68969	KIAA1026;KIAA1026	NM_201628;NM_015209	Body;Body	NA	NA
cg01018492	0.000296618	0.0002	-0.0569082	0.778302	0.83521	NA	NA	NA	NA	NA
cg01018864	4.18e-05	0	-0.0582577	0.747359	0.805616	TCL1B;TCL1B	NM_004918;NM_199206	3'UTR;3'UTR	NA	NA
cg01020696	0.000740874	0.0004	0.0637832	0.462937	0.399154	NA	NA	NA	chr2:27958207-27958723	N_Shore
cg01022200	0.000109417	0.0004	0.107918	0.442893	0.334975	KIAA1614	NM_020950	TSS1500	chr1:180881316-180882592	N_Shore
cg01022219	0.000671765	0.001	0.0985378	0.631839	0.533302	C18orf1;C18orf1;C18orf1;C18orf1;C18orf1;C18orf1	NM_001003675;NM_181481;NM_181482;NM_004338;NM_001003674;NM_181483	Body;Body;Body;Body;Body;Body	chr18:13641584-13642415	Island
cg01022780	0.000296618	0.0002	0.0814853	0.400162	0.318677	NA	NA	NA	chr3:48594022-48594853	S_Shelf
cg01023672	0.000671765	0.0006	0.141612	0.722397	0.580784	NA	NA	NA	chr12:47473177-47474120	S_Shelf
cg01025883	0.000122769	0	0.11996	0.783284	0.663323	PRKCB;PRKCB	NM_002738;NM_212535	Body;Body	NA	NA
cg01026233	0.00130831	0.001	-0.0661912	0.642332	0.708523	NA	NA	NA	NA	NA
cg01026730	0.00372401	0.005	0.0676179	0.783082	0.715464	ARSB;ARSB	NM_000046;NM_198709	Body;Body	NA	NA
cg01027405	0.00119263	0.0014	-0.116822	0.506317	0.623139	IL7R	NM_002185	Body	NA	NA
cg01029623	0.000214767	0	0.0593943	0.211276	0.151882	KDM2B;KDM2B	NM_032590;NM_001005366	Body;Body	chr12:122016170-122017693	Island
cg01029637	0.000154045	0.0002	-0.0575124	0.811285	0.868797	NA	NA	NA	chr20:4202148-4202765	N_Shore
cg01031983	2.2e-05	0	-0.0590749	0.690594	0.749669	KLF15	NM_014079	Body	chr3:126062535-126062823	S_Shelf
cg01034411	0.000550753	0.0002	-0.0593783	0.794902	0.854281	NA	NA	NA	NA	NA
cg01034993	0.0135802	0.0084	0.0637758	0.346118	0.282342	CORO2B	NM_006091	Body	NA	NA
cg01035260	0.000296618	0	-0.0512616	0.828482	0.879743	NA	NA	NA	NA	NA
cg01035261	0.00244279	0.009	0.0533205	0.292672	0.239352	CNGB1	NM_001297	Body	chr16:57917881-57918351	Island
cg01037823	0.000154045	0.0002	0.0735331	0.489615	0.416082	ZG16B	NM_145252	TSS200	NA	NA
cg01040649	0.00223987	0.0058	-0.0812593	0.731905	0.813164	ST6GAL1;ST6GAL1;ST6GAL1	NM_173216;NM_003032;NM_173217	5'UTR;TSS1500;5'UTR	NA	NA
cg01040850	0.00205214	0.0024	-0.0721673	0.682803	0.75497	MR1	NM_001531	TSS1500	NA	NA
cg01041455	0.000497983	0.0006	-0.0704127	0.634006	0.704419	NA	NA	NA	chr3:160879499-160879722	S_Shore
cg01042641	0.000816346	0.0016	-0.0766583	0.464237	0.540895	IFT140	NM_014714	Body	chr16:1574515-1574986	S_Shore
cg01044293	0.000671765	0.001	0.101756	0.428709	0.326953	ITGA6;ITGA6	NM_001079818;NM_000210	Body;Body	chr2:173292099-173293183	S_Shelf
cg01044476	0.00223987	0.0006	-0.0547092	0.764009	0.818718	DPPA3	NM_199286	Body	NA	NA
cg01044849	0.000550753	0.0004	0.177146	0.792732	0.615586	NCRNA00171	NR_026751	Body	NA	NA
cg01048107	0.000898693	0.0012	0.0779853	0.346594	0.268609	MSC	NM_005098	TSS1500	chr8:72755783-72756667	S_Shore
cg01048372	0.000366002	0.0002	0.127025	0.712681	0.585656	C8orf73	NM_001100878	TSS1500	chr8:144653774-144653976	S_Shore
cg01054354	0.000816346	0.003	0.0701553	0.712398	0.642243	LYSMD4	NM_152449	5'UTR	chr15:100272901-100273891	N_Shore
cg01054402	0.00438425	0.0074	0.0639391	0.381643	0.317703	TGOLN2	NM_006464	Body	chr2:85554134-85555414	N_Shelf
cg01054652	0.000550753	0.0014	0.110443	0.780193	0.66975	NA	NA	NA	NA	NA
cg01055044	0.000988462	0	-0.0567473	0.752197	0.808944	CCDC108	NM_194302	Body	NA	NA
cg01055562	0.000239418	0.0004	0.0505892	0.636268	0.585678	COG2;COG2	NM_001145036;NM_007357	TSS1500;TSS1500	chr1:230778077-230778593	N_Shore
cg01055591	0.000608541	0.0004	0.0829165	0.787397	0.704481	CECR5;CECR5	NM_017829;NM_033070	Body;Body	chr22:17627231-17628723	S_Shore
cg01056135	0.000550753	0.0006	0.14364	0.585318	0.441678	SERPINB13	NM_012397	TSS1500	NA	NA
cg01056400	0.00315346	0.0032	0.0545633	0.315859	0.261295	NA	NA	NA	NA	NA
cg01057573	0.000671765	0.0004	0.156455	0.729236	0.572781	TNFAIP8	NM_001077654	Body	NA	NA
cg01058360	0.000740874	0.001	0.131786	0.739249	0.607463	PRKAG2;PRKAG2	NM_016203;NM_001040633	Body;Body	NA	NA
cg01059100	0.000122769	0	0.0937913	0.47697	0.383178	PYCARD;PYCARD	NM_013258;NM_145182	TSS1500;TSS1500	chr16:31213566-31214287	S_Shore
cg01059609	0.0145616	0.0138	0.0505415	0.435094	0.384552	DIAPH1;DIAPH1	NM_001079812;NM_005219	Body;Body	NA	NA
cg01061553	0.00556871	0.0036	0.0706942	0.854514	0.783819	GPN3;GPN3;GPN3	NM_001164372;NM_001164373;NM_016301	Body;Body;Body	chr12:110887861-110888245	S_Shelf
cg01062024	0.0191214	0.0078	-0.0519035	0.602676	0.65458	IMPDH2	NM_000884	Body	chr3:49066573-49066983	N_Shore
cg01064902	0.000154045	0.0004	0.0546292	0.209996	0.155367	SIRT5;SIRT5	NM_031244;NM_012241	TSS1500;TSS1500	chr6:13574438-13575110	N_Shore
cg01065586	0.000608541	0.0004	0.0763503	0.268745	0.192395	MOCS2;MOCS2	NM_176806;NM_004531	Body;5'UTR	chr5:52405269-52405767	N_Shore
cg01067137	0.000296618	0.0002	0.0677207	0.795581	0.72786	ZNF646	NM_014699	Body	chr16:31091389-31091796	N_Shore
cg01067139	0.000266624	0.0002	0.0762057	0.411926	0.335721	NA	NA	NA	chr5:43000343-43000791	Island
cg01068808	0.0018786	0.0016	0.0971452	0.646199	0.549054	GLT25D2	NM_015101	TSS1500	chr1:184005359-184006766	S_Shore
cg01068906	0.00108624	0.0036	0.0612194	0.716303	0.655084	NOD2	NM_022162	Body	NA	NA
cg01071534	0.00171831	0.001	-0.0681248	0.777586	0.845711	C21orf70	NM_058190	Body	chr21:46387051-46387302	N_Shore
cg01071966	6.82e-05	0.0002	0.0541905	0.246646	0.192456	CRHBP;CRHBP	NM_001882;NM_001882	1stExon;5'UTR	chr5:76249435-76250528	N_Shore
cg01072821	0.000192452	0.0004	-0.0676884	0.595452	0.66314	T-SP1	NM_198464	TSS1500	NA	NA
cg01073479	6.05e-05	0	-0.128942	0.471816	0.600758	NAT15;NAT15;NAT15	NM_001083601;NM_001083600;NM_024845	5'UTR;5'UTR;5'UTR	chr16:3507545-3508606	S_Shore
cg01076459	0.000137596	0.0004	0.0727275	0.746426	0.673698	RAP1GAP2;RAP1GAP2	NM_015085;NM_001100398	Body;Body	NA	NA
cg01078772	0.000550753	0.0006	-0.0826558	0.719164	0.801819	KIF3B	NM_004798	3'UTR	NA	NA
cg01080902	1.92e-05	0.0002	0.0724643	0.677016	0.604552	ZNF575	NM_174945	3'UTR	chr19:44037297-44038286	S_Shore
cg01081737	0.000405959	0.0004	0.166137	0.763833	0.597696	SLC45A4	NM_001080431	TSS200	chr8:142237037-142237360	S_Shore
cg01087254	0.0117875	0.0114	0.0929356	0.693523	0.600588	NA	NA	NA	NA	NA
cg01087775	0.00119263	0.0014	-0.0579329	0.569127	0.62706	ATRX;ATRX	NM_138270;NM_000489	TSS1500;TSS1500	chrX:77041003-77041725	S_Shore
cg01088404	1.28e-05	0	0.129737	0.55159	0.421853	HDAC7;HDAC7	NM_001098416;NM_015401	TSS1500;TSS1500	chr12:48213109-48214188	S_Shore
cg01089858	0.00266194	0.0016	-0.0633194	0.643305	0.706624	KIAA1755	NM_001029864	Body	chr20:36888891-36889442	N_Shelf
cg01092213	0.00266194	0.0018	0.102279	0.583872	0.481593	UPP1;UPP1	NM_181597;NM_003364	TSS1500;TSS1500	chr7:48128046-48128499	N_Shore
cg01094114	0.000266624	0	-0.0948516	0.683007	0.777858	ATG5	NM_004849	Body	NA	NA
cg01096487	0.000266624	0.0002	-0.0794576	0.70261	0.782067	IL31RA	NM_139017	Body	NA	NA
cg01097768	0.000816346	0.0008	-0.0826009	0.620474	0.703075	AHRR	NM_020731	Body	NA	NA
cg01098178	3.24e-05	0.0002	0.0633954	0.251911	0.188516	NA	NA	NA	NA	NA
cg01099855	0.00119263	0.0006	-0.0503037	0.798753	0.849057	SRGAP1	NM_020762	Body	NA	NA
cg01100796	0.000154045	0.0002	0.0753877	0.323229	0.247841	CPT2	NM_000098	TSS200	chr1:53662309-53662815	N_Shore
cg01101058	0.000122769	0.0002	-0.0643854	0.646912	0.711297	SFRS5;SFRS5;LOC100289511	NM_001039465;NM_006925;NR_029378	Body;Body;TSS1500	chr14:70233570-70234668	S_Shore
cg01101459	0.000172273	0	0.086738	0.802658	0.71592	NA	NA	NA	NA	NA
cg01101873	0.00244279	0.0012	0.0553018	0.60334	0.548039	PRDM16;PRDM16	NM_022114;NM_199454	Body;Body	NA	NA
cg01102854	0.00602183	0.0044	0.0560714	0.675709	0.619638	MARK2;MARK2;MARK2;MARK2	NM_001039469;NM_001163297;NM_001163296;NM_004954	TSS1500;TSS1500;TSS1500;TSS1500	chr11:63606114-63607474	N_Shore
cg01105140	0.00880761	0.0114	0.0546671	0.249907	0.19524	NA	NA	NA	chr1:149137542-149138399	Island
cg01106572	0.000988462	0.0018	0.0501338	0.69146	0.641326	ACCN3;ACCN3;ABCB8;ACCN3	NM_020322;NM_020321;NM_007188;NM_004769	TSS1500;TSS1500;3'UTR;TSS1500	chr7:150746002-150746381	N_Shore
cg01106881	0.00475161	0.0036	0.0754262	0.254593	0.179167	NA	NA	NA	chr2:220222902-220223854	S_Shelf
cg01108243	0.000214767	0.0004	0.0955765	0.57896	0.483384	TUBB1	NM_030773	TSS200	NA	NA
cg01110839	0.000172273	0.0002	0.135874	0.7778	0.641926	SLC39A13;SLC39A13	NM_001128225;NM_152264	3'UTR;3'UTR	NA	NA
cg01112020	0.00948317	0.0122	0.0603552	0.48286	0.422505	ESPNL;ESPNL	NM_194312;NM_194312	1stExon;5'UTR	chr2:239009072-239009361	N_Shore
cg01113073	0.000898693	0.0004	-0.0619982	0.751254	0.813252	NA	NA	NA	NA	NA
cg01114033	0.0018786	0.0006	-0.0545928	0.360482	0.415075	NA	NA	NA	NA	NA
cg01117384	0.000740874	0.001	-0.0810216	0.589471	0.670493	PMEPA1;PMEPA1;PMEPA1;PMEPA1	NM_199171;NM_199170;NM_199169;NM_020182	5'UTR;5'UTR;Body;Body	NA	NA
cg01119452	0.000608541	0.001	0.139065	0.621312	0.482247	ELMO1	NM_014800	Body	NA	NA
cg01120308	0.00817439	0.0118	0.0501969	0.383187	0.33299	PICALM;PICALM	NM_001008660;NM_007166	TSS1500;TSS1500	chr11:85779725-85780397	S_Shore
cg01123946	0.000154045	0.0004	-0.0947177	0.688154	0.782872	ACSF3;ACSF3;ACSF3	NR_023316;NM_001127214;NM_174917	Body;5'UTR;5'UTR	chr16:89167116-89167482	N_Shelf
cg01123957	0.0135802	0.0176	0.0593125	0.366187	0.306875	NPAS3;NPAS3;NPAS3;NPAS3	NM_001164749;NM_173159;NM_001165893;NM_022123	Body;Body;Body;Body	NA	NA
cg01124810	0.000497983	0.0006	0.0777228	0.675247	0.597524	IFT88;IFT88	NM_175605;NM_006531	Body;5'UTR	chr13:21140951-21141719	S_Shelf
cg01130010	0.00289844	0.0014	0.0695097	0.758724	0.689214	NA	NA	NA	NA	NA
cg01132150	0.00108624	0.0012	0.0527858	0.822718	0.769933	C5orf56	NM_001013717	Body	NA	NA
cg01132484	0.000898693	0.0036	-0.0916714	0.549142	0.640814	TBL1XR1	NM_024665	TSS1500	chr3:176915511-176915854	S_Shore
cg01133215	0.000816346	0.0004	0.0502957	0.284478	0.234183	RUNX2;RUNX2;RUNX2	NM_001015051;NM_001024630;NM_004348	Body;Body;Body	NA	NA
cg01134967	0.000816346	0.0012	0.0532322	0.2831	0.229868	SFTPA1;SFTPA1;SFTPA1;SFTPA1;SFTPA1;SFTPA1	NM_001164646;NM_001164647;NM_001164644;NM_005411;NM_001164645;NM_001093770	TSS1500;TSS1500;TSS1500;TSS1500;TSS1500;TSS1500	NA	NA
cg01137047	0.000497983	0.0006	0.117669	0.622066	0.504397	SERPINB6	NM_004568	5'UTR	chr6:2971086-2971962	N_Shore
cg01140244	0.000816346	0.001	0.0544639	0.382388	0.327924	INPP5A	NM_005539	Body	NA	NA
cg01140247	0.000550753	0.0004	-0.104524	0.635725	0.740249	C10orf11	NM_032024	Body	NA	NA
cg01141459	0.000550753	0.0002	0.0951216	0.439504	0.344383	HORMAD2;HORMAD2	NM_152510;NM_152510	1stExon;5'UTR	chr22:30476012-30476530	Island
cg01142676	0.000988462	0.0006	0.178455	0.586467	0.408012	FXYD2;FXYD2;FXYD2	NM_021603;NM_001127489;NM_001680	Body;TSS200;TSS200	NA	NA
cg01143547	0.000898693	0.001	-0.0537291	0.555132	0.608861	CCND3;CCND3;CCND3;CCND3	NM_001760;NM_001136126;NM_001136125;NM_001136017	3'UTR;3'UTR;3'UTR;3'UTR	NA	NA
cg01146320	0.000137596	0.0008	0.0582738	0.304896	0.246622	OAF	NM_178507	TSS1500	chr11:120081487-120082345	N_Shore
cg01150799	0.000329653	0.0004	-0.0793984	0.422421	0.50182	HADH	NM_005327	3'UTR	NA	NA
cg01150918	0.000405959	0.0004	-0.0532767	0.546865	0.600142	NA	NA	NA	chr2:130345043-130345356	S_Shelf
cg01150943	0.00266194	0.0018	0.062554	0.835957	0.773403	COL25A1;COL25A1	NM_198721;NM_032518	Body;Body	NA	NA
cg01151305	0.00266194	0.001	-0.0870498	0.616641	0.703691	NA	NA	NA	chrX:41332738-41334126	S_Shelf
cg01152073	0.00119263	0.0034	0.0560765	0.393051	0.336974	SQSTM1;SQSTM1;SQSTM1	NM_001142298;NM_001142299;NM_003900	5'UTR;5'UTR;TSS1500	chr5:179247784-179248711	N_Shore
cg01152726	0.000988462	0.0014	-0.0671295	0.765848	0.832978	LAMA3;LAMA3;LAMA3;LAMA3	NM_001127718;NM_000227;NM_198129;NM_001127717	TSS200;TSS200;Body;Body	NA	NA
cg01153613	0.00342822	0.0026	0.070457	0.798299	0.727842	NA	NA	NA	NA	NA
cg01154283	0.000109417	0.0002	0.110842	0.719539	0.608697	CRIM1	NM_016441	Body	NA	NA
cg01154353	0.000192452	0.0002	-0.0665437	0.797425	0.863968	SERP2	NM_001010897	Body	NA	NA
cg01154445	0.000816346	0.0012	0.0738879	0.298194	0.224306	NRP2;NRP2;NRP2;NRP2;NRP2;NRP2	NM_201279;NM_018534;NM_201264;NM_201267;NM_003872;NM_201266	Body;Body;Body;Body;Body;Body	chr2:206549599-206551316	N_Shore
cg01154505	0.00556871	0.0088	-0.0638729	0.638794	0.702666	FBLN7;FBLN7	NM_153214;NM_001128165	Body;Body	chr2:112939287-112939563	S_Shore
cg01155092	0.00119263	0.0012	0.12991	0.648116	0.518206	TMEM100	NM_001099640	TSS1500	NA	NA
cg01156249	0.00130831	0.0004	0.079127	0.282558	0.203431	MGRN1;MGRN1;MGRN1;MGRN1	NM_015246;NM_001142291;NM_001142290;NM_001142289	Body;Body;Body;Body	NA	NA
cg01156892	0.000214767	0	-0.0671604	0.616151	0.683311	NA	NA	NA	NA	NA
cg01157004	3.24e-05	0	-0.0644616	0.688939	0.7534	NA	NA	NA	NA	NA
cg01157559	0.00223987	0.0016	0.0538237	0.732142	0.678319	NA	NA	NA	chr16:29169898-29170414	N_Shelf
cg01158680	4.18e-05	0	0.0518843	0.202617	0.150733	MAGI2	NM_012301	TSS1500	chr7:79082174-79082427	S_Shore
cg01159601	0.00244279	0.0014	0.0546721	0.517559	0.462887	D4S234E;D4S234E	NM_001040101;NM_014392	TSS1500;TSS1500	chr4:4387593-4389919	N_Shore
cg01160452	0.000329653	0.0004	-0.0711211	0.675241	0.746362	KCNK18	NM_181840	1stExon	NA	NA
cg01161042	0.000608541	0.0004	-0.0730277	0.74608	0.819108	ZFYVE28	NM_020972	Body	NA	NA
cg01165142	3.24e-05	0.0002	0.0540395	0.710662	0.656623	IL4R	NM_000418	Body	NA	NA
cg01165997	0.000898693	0.0006	-0.0716401	0.692677	0.764317	NA	NA	NA	NA	NA
cg01166350	0.000329653	0.0004	0.101753	0.648278	0.546525	NA	NA	NA	NA	NA
cg01167556	0.000214767	0.0006	-0.11125	0.238195	0.349445	DGKA	NM_001345	TSS1500	chr12:56325774-56326223	N_Shelf
cg01170124	0.000405959	0.0002	-0.182671	0.513052	0.695723	ISCU;ISCU	NM_213595;NM_014301	3'UTR;3'UTR	NA	NA
cg01171670	0.000172273	0	-0.0660131	0.694715	0.760728	NA	NA	NA	NA	NA
cg01172150	0.00143398	0.0008	0.0726135	0.363869	0.291255	NA	NA	NA	chr16:30816794-30817243	S_Shore
cg01173650	0.000550753	0.0004	-0.0649379	0.715681	0.780619	RUFY4	NM_198483	Body	NA	NA
cg01174140	7.69e-05	0	0.0515375	0.168865	0.117327	SCGB3A1	NM_052863	TSS1500	chr5:180017099-180019062	Island
cg01174264	0.000405959	0.0004	0.0640644	0.264621	0.200557	ANTXR2;ANTXR2	NM_058172;NM_001145794	Body;Body	chr4:80993375-80994410	N_Shore
cg01174743	0.000816346	0.0006	0.0800667	0.426244	0.346178	ZDHHC14;ZDHHC14	NM_153746;NM_024630	Body;Body	NA	NA
cg01175610	0.00223987	0.003	-0.100751	0.646213	0.746964	BCL2L14;BCL2L14;BCL2L14	NM_138723;NM_138722;NM_030766	5'UTR;TSS200;TSS200	NA	NA
cg01176433	0.00108624	0.0014	0.0770219	0.569672	0.492651	NA	NA	NA	NA	NA
cg01178624	0.0156034	0.0398	0.0736077	0.781332	0.707724	KCNK7;KCNK7;KCNK7;KCNK7	NM_005714;NM_033347;NM_033348;NM_033455	3'UTR;3'UTR;3'UTR;3'UTR	chr11:65359292-65360328	Island
cg01178680	0.00157038	0.0012	0.0604497	0.289405	0.228955	ISLR2;ISLR2;ISLR2;ISLR2	NM_001130138;NM_020851;NM_001130136;NM_001130137	Body;Body;Body;Body	chr15:74425091-74428821	Island
cg01179256	0.000740874	0.001	-0.0649914	0.513899	0.57889	CHST11	NM_018413	Body	NA	NA
cg01182048	0.000550753	0.0002	-0.0585466	0.734513	0.79306	HKDC1	NM_025130	Body	chr10:71008272-71008478	N_Shelf
cg01183122	0.00342822	0.0036	0.0730109	0.757471	0.68446	KCNE1	NM_000219	TSS1500	NA	NA
cg01183510	0.000550753	0.0004	0.136667	0.597612	0.460946	IRAK3;IRAK3	NM_007199;NM_001142523	TSS1500;TSS1500	chr12:66582695-66583345	N_Shore
cg01185573	0.00289844	0.002	-0.0534398	0.68476	0.7382	NA	NA	NA	NA	NA
cg01185921	0.000988462	0.0026	0.0681048	0.717359	0.649254	ABLIM1;ABLIM1	NM_001003407;NM_001003408	TSS200;TSS200	NA	NA
cg01186595	0.000816346	0.0002	-0.0633323	0.822661	0.885993	CHORDC1;CHORDC1	NM_001144073;NM_012124	Body;Body	chr11:89955742-89956358	N_Shore
cg01186702	0.000740874	0.0002	-0.0535795	0.774547	0.828126	NA	NA	NA	NA	NA
cg01188314	0.00223987	0.0032	-0.0871539	0.609867	0.697021	NA	NA	NA	NA	NA
cg01188753	0.00244279	0.0008	-0.0648739	0.774009	0.838883	C20orf199;C20orf199;SNORD12;C20orf199	NR_003605;NR_003606;NR_003030;NR_003604	Body;Body;TSS200;Body	chr20:47894197-47895199	S_Shore
cg01188914	5.35e-05	0	0.092778	0.668344	0.575566	PPM1F	NM_014634	5'UTR	chr22:22306554-22307402	N_Shore
cg01190276	0.00315346	0.0012	-0.0511015	0.763655	0.814756	THRB;THRB;THRB	NM_000461;NM_001128176;NM_001128177	5'UTR;5'UTR;5'UTR	NA	NA
cg01196858	0.000239418	0.0004	0.0799459	0.737661	0.657716	SCRN1;SCRN1;SCRN1;SCRN1	NM_014766;NM_001145514;NM_001145513;NM_001145515	5'UTR;Body;5'UTR;5'UTR	chr7:30028518-30029822	N_Shore
cg01201399	0.00143398	0.0022	0.050627	0.785469	0.734842	ZNF629	NM_001080417	Body	chr16:30793716-30795268	N_Shore
cg01201818	0.000239418	0	-0.0517731	0.708373	0.760146	C2orf72	NM_001144994	Body	chr2:231902026-231903122	S_Shelf
cg01203136	0.00266194	0.0016	-0.0620513	0.685419	0.747471	NA	NA	NA	chr2:241922777-241923143	N_Shore
cg01204911	0.00157038	0.0016	0.0733002	0.743666	0.670365	ARHGAP26;ARHGAP26	NM_015071;NM_001135608	Body;Body	NA	NA
cg01204927	1.12e-05	0	0.0712102	0.523732	0.452522	NA	NA	NA	NA	NA
cg01207684	0.000366002	0	0.0549177	0.826014	0.771096	ADCY9	NM_001116	Body	NA	NA
cg01207916	0.00514589	0.0022	-0.0511206	0.729875	0.780996	MIR184	NR_029705	TSS1500	NA	NA
cg01207951	1.68e-05	0	0.0690156	0.268515	0.199499	NA	NA	NA	chr2:74211214-74212314	N_Shelf
cg01207974	0.00315346	0.0038	-0.0693735	0.771056	0.840429	NA	NA	NA	chr13:50703685-50705025	N_Shore
cg01209199	0.000671765	0	-0.0599441	0.688598	0.748542	CRIP3	NM_206922	Body	chr6:43276419-43276659	N_Shore
cg01209635	1.47e-05	0	0.082322	0.427112	0.34479	TBXA2R;TBXA2R	NM_201636;NM_001060	TSS1500;TSS1500	chr19:3606371-3607270	Island
cg01210642	0.0117875	0.0084	0.0502008	0.607328	0.557127	PI16	NM_153370	TSS1500	NA	NA
cg01210663	0.00702619	0.0122	0.0503099	0.301346	0.251036	FBP1;FBP1	NM_000507;NM_001127628	Body;Body	chr9:97401286-97402067	N_Shore
cg01211041	0.000109417	0	0.0592997	0.263504	0.204205	P4HA2;P4HA2;P4HA2;P4HA2;P4HA2	NM_001017973;NM_001142598;NM_004199;NM_001142599;NM_001017974	TSS200;5'UTR;TSS200;5'UTR;5'UTR	chr5:131563094-131563954	Island
cg01211097	2.85e-05	0	0.0717577	0.549676	0.477918	USP10	NM_005153	TSS1500	chr16:84733163-84734028	N_Shore
cg01211396	0.000366002	0.0004	0.128814	0.744891	0.616076	DHX16;DHX16	NM_001164239;NM_003587	Body;Body	NA	NA
cg01213231	0.000154045	0	0.061079	0.645976	0.584897	ITGA5	NM_002205	Body	NA	NA
cg01214384	0.000816346	0.0008	-0.0562703	0.681437	0.737708	NA	NA	NA	NA	NA
cg01218206	0.00289844	0.004	-0.0935176	0.480638	0.574156	SIK3	NM_025164	Body	NA	NA
cg01219426	0.00044984	0.0008	-0.0571201	0.347205	0.404325	MAML2	NM_032427	Body	NA	NA
cg01219553	0.00602183	0.0102	0.0594693	0.728386	0.668917	NA	NA	NA	NA	NA
cg01225779	0.000671765	0.0008	0.106663	0.730143	0.62348	SQSTM1;SQSTM1	NM_001142298;NM_001142299	5'UTR;5'UTR	chr5:179232532-179234595	S_Shelf
cg01226748	0.000192452	0.0002	0.130876	0.530337	0.399461	PXMP2	NM_018663	Body	NA	NA
cg01227537	0.00817439	0.0152	0.0501788	0.271429	0.22125	ZIC1	NM_003412	TSS200	chr3:147126988-147128999	Island
cg01228271	0.000608541	0.0006	-0.072355	0.762526	0.834881	NA	NA	NA	chr3:142666198-142666544	N_Shelf
cg01229567	0.0109707	0.0098	0.0552539	0.304637	0.249383	MIB2;MIB2;MIB2;MIB2;MIB2;MIB2	NM_001170689;NM_001170687;NM_001170688;NM_080875;NR_033183;NM_001170686	TSS1500;TSS1500;TSS1500;TSS1500;TSS1500;TSS1500	chr1:1550453-1552015	N_Shore
cg01229658	0.000816346	0.0012	0.112603	0.697277	0.584673	NA	NA	NA	NA	NA
cg01229787	0.00108624	0.0006	-0.0803761	0.525624	0.606	NA	NA	NA	NA	NA
cg01229865	6.05e-05	0	0.0915007	0.514965	0.423464	ATP11A;ATP11A	NM_015205;NM_032189	Body;Body	NA	NA
cg01230386	0.00157038	0.0028	-0.0894743	0.658263	0.747737	GOLGA3	NM_005895	Body	NA	NA
cg01231183	0.000172273	0.0002	0.128622	0.594849	0.466227	NA	NA	NA	chr17:79920529-79920756	S_Shelf
cg01231381	0.00119263	0.0014	0.0931915	0.686602	0.59341	SESTD1	NM_178123	TSS1500	chr2:180128618-180129663	S_Shore
cg01232748	0.000366002	0.0002	0.107925	0.634865	0.52694	CHIC2	NM_012110	Body	chr4:54930241-54931079	N_Shore
cg01233664	0.00157038	0.0022	-0.0634133	0.727931	0.791344	NA	NA	NA	NA	NA
cg01233720	0.000671765	0.0006	0.0504657	0.86462	0.814154	C5orf43	NM_001048249	5'UTR	chr5:60457840-60458654	N_Shore
cg01233897	0.00223987	0.0028	0.0998421	0.490558	0.390716	NA	NA	NA	NA	NA
cg01233934	0.000137596	0.0002	0.112591	0.632093	0.519502	PRDM13	NM_021620	Body	chr6:100060979-100062657	N_Shore
cg01234420	0.00119263	0.0024	0.0728789	0.635612	0.562733	LOC150381	NR_027034	Body	chr22:46457095-46458028	N_Shelf
cg01235172	0.00143398	0.0006	-0.0772451	0.603804	0.681049	PTPRN2;PTPRN2;PTPRN2	NM_002847;NM_130842;NM_130843	Body;Body;Body	chr7:157453774-157454208	N_Shelf
cg01235820	0.00171831	0.0018	0.0569594	0.67557	0.618611	SCRT2	NM_033129	3'UTR	chr20:642672-642895	Island
cg01237056	0.00205214	0.0016	0.0500263	0.478072	0.428045	SCUBE1	NM_173050	TSS1500	chr22:43738882-43740285	Island
cg01238435	0.0075813	0.0098	0.0570923	0.61551	0.558418	NA	NA	NA	NA	NA
cg01239651	0.00143398	0.0008	-0.0787986	0.512274	0.591073	PIK3R1;PIK3R1	NM_181523;NM_181524	Body;TSS1500	chr5:67584213-67584451	N_Shore
cg01241390	8.66e-05	0	0.183164	0.733667	0.550503	RNU5E;RNU5D;ZCCHC9;ZCCHC9;ZCCHC9	NR_002754;NR_002755;NM_032280;NM_001131036;NM_001131035	Body;Body;TSS1500;TSS1500;TSS1500	chr5:80597320-80597734	N_Shore
cg01241798	7.69e-05	0	0.073793	0.843513	0.76972	GALNS	NM_000512	Body	chr16:88905509-88905750	N_Shore
cg01242348	0.000266624	0.0002	0.0661525	0.766415	0.700263	CEBPE	NM_001805	Body	NA	NA
cg01243312	0.00108624	0.003	0.0758686	0.687655	0.611786	MIR128-1;R3HDM1	NR_029672;NM_015361	Body;Body	NA	NA
cg01245880	0.00404221	0.0036	-0.0576758	0.703943	0.761619	SEC14L4;SEC14L4	NM_174977;NM_001161368	Body;Body	chr22:30901242-30901744	N_Shore
cg01247537	0.00205214	0.0046	0.0956999	0.368792	0.273092	HIST1H4L	NM_003546	TSS1500	chr6:27841001-27841244	S_Shore
cg01248878	0.000154045	0.0002	0.0788341	0.404302	0.325468	HEATR6	NM_022070	Body	chr17:58156010-58156427	N_Shore
cg01249072	0.00108624	0.003	0.0544133	0.244426	0.190013	NA	NA	NA	chr7:66146725-66148011	Island
cg01249544	0.000671765	0.0002	-0.103118	0.509521	0.612639	CTNNA3;CTNNA3	NM_001127384;NM_013266	Body;Body	NA	NA
cg01252219	0.0117875	0.0142	0.0511713	0.840794	0.789622	GLTP	NM_016433	Body	NA	NA
cg01256139	0.00266194	0.005	0.126126	0.650671	0.524545	RBMS1;RBMS1	NM_002897;NM_016836	Body;Body	NA	NA
cg01257799	4.18e-05	0	0.06428	0.286952	0.222672	CXCR5	NM_001716	TSS1500	NA	NA
cg01259360	9.71e-06	0	0.054818	0.172718	0.1179	KLC2;RAB1B;KLC2;KLC2;KLC2	NM_001134774;NM_030981;NM_001134776;NM_022822;NM_001134775	3'UTR;TSS1500;3'UTR;3'UTR;3'UTR	chr11:66034751-66035054	Island
cg01259782	0.00223987	0.0022	0.0637008	0.769056	0.705355	CRYM;NCRNA00169	NM_001014444;NR_026675	5'UTR;Body	chr16:21312168-21313333	S_Shore
cg01260502	0.000550753	0.0024	-0.0854938	0.694731	0.780225	GIMAP7	NM_153236	Body	NA	NA
cg01261194	1.92e-05	0	0.0898696	0.537957	0.448087	PRDM16;PRDM16	NM_022114;NM_199454	Body;Body	chr1:3342012-3342806	N_Shore
cg01261351	0.00438425	0.0014	0.0546911	0.243146	0.188454	GFRA1;GFRA1;GFRA1	NM_001145453;NM_005264;NM_145793	Body;Body;Body	chr10:118030732-118034230	N_Shore
cg01264729	0.000497983	0.0006	0.0644931	0.809181	0.744688	PARN;PARN	NM_001134477;NM_002582	Body;Body	NA	NA
cg01266375	0.00372401	0.002	-0.0554566	0.777305	0.832762	NA	NA	NA	NA	NA
cg01267797	2.2e-05	0	0.117628	0.498435	0.380807	SERINC5	NM_178276	Body	NA	NA
cg01267908	0.0018786	0.0006	-0.0912982	0.594463	0.685762	POFUT2;POFUT2;POFUT2	NM_015227;NR_004858;NM_133635	3'UTR;Body;Body	chr21:46686907-46687121	Island
cg01268901	0.000550753	0.0008	0.122993	0.640391	0.517398	WNT5B;WNT5B	NM_030775;NM_032642	Body;Body	chr12:1748755-1749063	N_Shelf
cg01271455	0.000988462	0.0012	0.0815345	0.516917	0.435383	PTPRN2;PTPRN2;PTPRN2	NM_002847;NM_130842;NM_130843	Body;Body;Body	chr7:157361512-157361805	S_Shore
cg01271695	0.000816346	0.0024	0.0709452	0.524048	0.453103	PXDN	NM_012293	Body	NA	NA
cg01271812	0.000296618	0	0.097304	0.452466	0.355162	MEIS1	NM_002398	Body	chr2:66672431-66673636	N_Shore
cg01273330	0.0361169	0.0444	0.0605352	0.77912	0.718584	NA	NA	NA	NA	NA
cg01273344	0.000172273	0.0002	0.079374	0.589909	0.510535	ZNF69	NM_021915	TSS1500	chr19:11998804-11999131	N_Shore
cg01274812	0.000405959	0	-0.0541313	0.80814	0.862271	NA	NA	NA	NA	NA
cg01274826	0.00143398	0.0006	0.0833235	0.378203	0.294879	ZNF709;ZNF709	NM_152601;NM_001145647	TSS1500;5'UTR	chr19:12595124-12595883	S_Shore
cg01275661	0.00044984	0.0004	0.0703759	0.869602	0.799226	NA	NA	NA	NA	NA
cg01277438	3.24e-05	0	0.0587347	0.534652	0.475917	NFATC1;NFATC1;NFATC1	NM_006162;NM_172388;NM_172390	Body;5'UTR;Body	chr18:77153292-77160759	Island
cg01277615	0.000497983	0.0004	0.0535838	0.227654	0.17407	BCAP29;BCAP29;BCAP29	NM_018844;NR_027830;NM_001008405	TSS1500;TSS1500;TSS1500	chr7:107220344-107221075	N_Shore
cg01282174	0.00948317	0.0096	0.0579591	0.322644	0.264685	NA	NA	NA	NA	NA
cg01283227	9.74e-05	0	0.0944132	0.58519	0.490777	CDKL5	NM_003159	5'UTR	chrX:18443120-18444426	S_Shore
cg01283625	0.000405959	0.0004	0.142806	0.777733	0.634927	NA	NA	NA	chr10:13570128-13570864	N_Shelf
cg01287707	2.2e-05	0	0.055531	0.213096	0.157565	PARD6A;ACD;ACD;PARD6A;ACD	NM_016948;NM_022914;NM_001082487;NM_001037281;NM_001082486	Body;TSS1500;TSS1500;Body;TSS1500	chr16:67693451-67695560	Island
cg01288724	0.00244279	0.002	0.115879	0.642278	0.5264	ARHGAP26;ARHGAP26	NM_015071;NM_001135608	Body;Body	NA	NA
cg01289206	7.69e-05	0	0.0662991	0.356386	0.290087	HCCA2	NM_053005	Body	chr11:1774588-1775040	N_Shore
cg01290153	0.0018786	0.001	-0.0530208	0.580359	0.63338	ZNF628	NM_033113	TSS1500	chr19:55987544-55988171	N_Shore
cg01291336	0.00514589	0.0038	0.0500518	0.395862	0.34581	SMARCD3;SMARCD3	NM_001003802;NM_003078	Body;Body	chr7:150948671-150948906	S_Shore
cg01292846	0.000122769	0	0.0627129	0.768748	0.706035	NA	NA	NA	NA	NA
cg01293723	0.00372401	0.0036	-0.0631039	0.645754	0.708858	KRTAP1-5	NM_031957	1stExon	NA	NA
cg01295034	0.000329653	0.001	0.0502261	0.734052	0.683826	N4BP1	NM_153029	3'UTR	NA	NA
cg01295339	0.000137596	0.0002	0.0554147	0.169897	0.114483	LBX2;LOC151534	NM_001009812;NR_024606	Body;TSS200	chr2:74729399-74731166	Island
cg01295539	0.0018786	0.001	-0.0632491	0.746219	0.809468	TLN2	NM_015059	Body	NA	NA
cg01297670	1.12e-05	0	0.107579	0.641951	0.534372	NA	NA	NA	chr6:31650648-31651292	Island
cg01297806	0.0018786	0.0006	0.119266	0.647973	0.528708	SH3BP4	NM_014521	Body	chr2:235951452-235951814	N_Shore
cg01298987	0.000329653	0.0004	0.105106	0.606058	0.500952	HIRIP3	NM_003609	Body	chr16:30006578-30007874	N_Shore
cg01299332	0.00438425	0.0042	-0.0500799	0.743061	0.79314	NA	NA	NA	NA	NA
cg01300096	0.00171831	0.002	-0.0751966	0.558734	0.633931	CUTA;CUTA;CUTA;CUTA;CUTA	NM_001014433;NM_001014840;NM_015921;NM_001014838;NM_001014837	Body;Body;Body;Body;Body	chr6:33385678-33386262	N_Shore
cg01300684	0.000405959	0.0002	-0.0675765	0.748207	0.815783	SCOC	NM_032547	5'UTR	NA	NA
cg01307174	0.000497983	0.0006	0.0945733	0.675832	0.581259	ARPP-21;ARPP-21;ARPP-21;ARPP-21;ARPP-21	NM_016300;NM_198399;NM_001025069;NM_198399;NM_001025068	5'UTR;1stExon;5'UTR;5'UTR;5'UTR	NA	NA
cg01307483	0.000329653	0.0004	0.0752926	0.796239	0.720946	NRF1	NM_005011	5'UTR	chr7:129251237-129252441	S_Shelf
cg01309046	0.000366002	0	0.0865545	0.880586	0.794032	NA	NA	NA	chr20:7999789-8000499	S_Shelf
cg01309342	0.00244279	0.0022	0.0906686	0.657939	0.567271	NA	NA	NA	NA	NA
cg01311995	0.000366002	0.0006	0.0623396	0.390264	0.327924	NA	NA	NA	chr16:85203157-85203941	S_Shore
cg01313363	6.82e-05	0	0.111415	0.501163	0.389748	PLXNB1;PLXNB1	NM_002673;NM_001130082	TSS1500;TSS1500	chr3:48470230-48471389	S_Shore
cg01313387	0.00171831	0.001	0.0835131	0.740933	0.65742	DTX1	NM_004416	Body	chr12:113515164-113515970	Island
cg01316152	0.00143398	0.0008	-0.0599521	0.534434	0.594386	NA	NA	NA	chr10:116163391-116164599	S_Shelf
cg01316378	8.66e-05	0	0.0868605	0.782869	0.696009	NA	NA	NA	NA	NA
cg01316476	3.68e-05	0.0002	0.0743075	0.587829	0.513522	NA	NA	NA	chr7:25898237-25898771	S_Shore
cg01317029	0.000740874	0.0006	0.0638895	0.780353	0.716463	FAM131A;FAM131A	NM_001171093;NM_144635	3'UTR;3'UTR	NA	NA
cg01320573	0.000550753	0.0004	-0.0705528	0.656352	0.726905	CUTA;CUTA;SYNGAP1;CUTA;CUTA;CUTA	NM_015921;NM_001014837;NM_006772;NM_001014838;NM_001014840;NM_001014433	TSS1500;TSS1500;TSS1500;TSS1500;TSS1500;TSS1500	chr6:33385678-33386262	S_Shore
cg01320579	0.00948317	0.006	-0.0583037	0.762565	0.820869	SEPT9;SEPT9;SEPT9;SEPT9;SEPT9	NM_001113492;NM_001113493;NM_001113491;NM_006640;NM_001113494	Body;Body;Body;Body;Body	NA	NA
cg01322214	0.000214767	0.0008	0.0908828	0.615304	0.524422	C7orf31	NM_138811	5'UTR	chr7:25219408-25219962	N_Shore
cg01323777	0.00205214	0.0036	-0.0534441	0.8209	0.874344	KCNAB3	NM_004732	TSS200	chr17:7832532-7833164	Island
cg01323964	0.00044984	0.0004	0.166926	0.775644	0.608718	SNORA22;CCT6P1	NR_002961;NR_003110	TSS1500;Body	chr7:65215732-65216495	S_Shelf
cg01324343	0.00044984	0.0002	0.125883	0.609654	0.483771	ABCC5;ABCC5	NM_001023587;NM_005688	5'UTR;5'UTR	chr3:183735183-183736103	N_Shore
cg01325271	0.000214767	0.0004	0.0726216	0.35864	0.286019	SQSTM1;SQSTM1;SQSTM1	NM_001142298;NM_001142299;NM_003900	5'UTR;5'UTR;TSS1500	chr5:179247784-179248711	N_Shore
cg01325409	0.0018786	0.001	-0.0505515	0.696534	0.747086	SLC24A5	NM_205850	TSS200	NA	NA
cg01327602	0.0167086	0.0224	0.05851	0.494684	0.436174	SHISA7	NM_001145176	Body	chr19:55951800-55952103	Island
cg01328473	0.000608541	0.0008	0.073876	0.695044	0.621168	PXDN	NM_012293	Body	NA	NA
cg01328806	6.05e-05	0.0002	0.0624707	0.302775	0.240304	HS1BP3	NM_022460	TSS1500	chr2:20850712-20851173	S_Shore
cg01329151	0.00044984	0.0004	0.0607845	0.221413	0.160628	DIDO1;DIDO1;DIDO1	NM_022105;NM_080797;NM_033081	5'UTR;5'UTR;5'UTR	chr20:61560433-61560954	N_Shore
cg01332683	0.000296618	0.0004	0.16533	0.63996	0.47463	ABCC1;ABCC1;ABCC1;ABCC1;ABCC1	NM_019862;NM_019898;NM_019899;NM_004996;NM_019900	Body;Body;Body;Body;Body	NA	NA
cg01332882	0.000172273	0.0002	0.145704	0.741375	0.595671	ZNFX1	NM_021035	Body	NA	NA
cg01335980	0.00119263	0.001	0.0643453	0.857517	0.793172	KIAA0556	NM_015202	Body	NA	NA
cg01336858	0.00342822	0.0068	-0.0558104	0.423735	0.479546	NA	NA	NA	NA	NA
cg01339648	0.000671765	0.0002	0.0512212	0.323179	0.271958	C6orf25;C6orf25;C6orf25;C6orf25;LY6G6C;C6orf25;C6orf25	NM_138273;NM_138277;NM_138272;NM_138275;NM_025261;NM_138274;NM_025260	TSS200;TSS200;TSS200;TSS200;TSS1500;TSS200;TSS200	chr6:31691425-31691718	N_Shore
cg01342572	0.0018786	0.0038	0.0890113	0.487473	0.398462	ATP11A;ATP11A	NM_015205;NM_032189	3'UTR;3'UTR	chr13:113540350-113540558	N_Shore
cg01345354	0.00108624	0.0008	-0.1029	0.651235	0.754135	SERPINB9	NM_004155	Body	chr6:2891929-2892182	Island
cg01345395	4.73e-05	0	-0.0588064	0.800845	0.859651	NA	NA	NA	NA	NA
cg01347228	0.00702619	0.0128	0.0580545	0.406331	0.348277	RNF135;RNF135	NM_197939;NM_032322	TSS1500;TSS1500	chr17:29298046-29298606	N_Shore
cg01348055	0.00244279	0.0012	-0.0511713	0.698424	0.749595	GRIN2A;GRIN2A;GRIN2A	NM_001134407;NM_000833;NM_001134408	Body;Body;Body	chr16:10273943-10277424	N_Shore
cg01350081	0.000192452	0.0002	-0.0510987	0.81623	0.867329	LRRK1	NM_024652	Body	chr15:101593447-101593882	N_Shore
cg01350996	0.000214767	0	0.0543002	0.883891	0.82959	VAC14	NM_018052	Body	chr16:70796405-70796628	N_Shelf
cg01351315	0.000329653	0.0004	0.111559	0.611086	0.499527	LOC404266;LOC404266	NR_033201;NR_033202	TSS200;TSS200	chr17:46669434-46669811	N_Shore
cg01351822	0.0178802	0.0114	-0.0502528	0.0748744	0.125127	UNC45A;UNC45A	NM_001039675;NM_001039675	5'UTR;1stExon	chr15:91473314-91473592	Island
cg01352090	0.000740874	0.0014	0.0815668	0.370426	0.288859	ADCY9	NM_001116	Body	NA	NA
cg01352472	0.00650702	0.0078	0.0784803	0.583801	0.505321	NA	NA	NA	chr12:51157498-51158842	N_Shelf
cg01354426	0.000329653	0	-0.0518988	0.795002	0.8469	DUPD1	NM_001003892	Body	chr10:76803360-76803857	S_Shelf
cg01356829	0.00171831	0.0018	0.0774554	0.375613	0.298157	IL12RB2	NM_001559	TSS200	chr1:67773329-67773767	N_Shore
cg01357135	0.000405959	0.001	0.0734316	0.33337	0.259938	PPM1L	NM_139245	Body	chr3:160472310-160474487	S_Shore
cg01357892	0.0117875	0.0296	0.0530192	0.406101	0.353082	ZXDC;ZXDC	NM_001040653;NM_025112	Body;Body	chr3:126193683-126195495	N_Shelf
cg01360795	0.0167086	0.031	0.060541	0.355832	0.295291	BPESC1	NR_026783	Body	NA	NA
cg01362515	0.000988462	0.002	0.0644783	0.7814	0.716921	KRT17	NM_000422	TSS1500	NA	NA
cg01363198	0.00130831	0.0004	-0.0612869	0.539768	0.601055	EPHB1	NM_004441	Body	NA	NA
cg01364253	0.0018786	0.0022	0.0587583	0.470944	0.412185	NA	NA	NA	chrX:39680140-39681418	N_Shore
cg01364935	0.00171831	0.0006	-0.0856149	0.699081	0.784695	NA	NA	NA	NA	NA
cg01366670	0.000550753	0.0006	0.108357	0.559866	0.451508	CBFA2T3;CBFA2T3	NM_175931;NM_005187	5'UTR;Body	chr16:89006334-89008600	N_Shore
cg01366941	0.00556871	0.0036	-0.108383	0.636606	0.744989	SNX29	NM_001080530	Body	NA	NA
cg01366985	0.000214767	0	0.130333	0.472899	0.342567	NA	NA	NA	NA	NA
cg01370294	0.000296618	0	-0.0528653	0.83743	0.890296	NA	NA	NA	chr7:55411965-55412772	S_Shore
cg01372811	0.000366002	0	-0.0890506	0.691706	0.780757	NA	NA	NA	NA	NA
cg01373166	0.00157038	0.002	-0.0786013	0.495649	0.574251	ADORA2A	NM_000675	TSS200	chr22:24819537-24820810	S_Shelf
cg01373248	0.000239418	0.0008	-0.0604814	0.240892	0.301374	SATB1	NM_001131010	TSS200	NA	NA
cg01374870	0.00223987	0.0014	0.109737	0.680735	0.570998	HLA-DMB	NM_002118	Body	NA	NA
cg01376079	0.000266624	0.0002	0.103254	0.405746	0.302492	SSH3	NM_017857	TSS1500	chr11:67070807-67071801	N_Shore
cg01377358	0.000329653	0.0004	-0.0978305	0.504253	0.602084	ASXL1;ASXL1	NM_015338;NM_001164603	Body;Body	chr20:30945647-30947033	S_Shore
cg01378112	0.000366002	0.0006	0.114192	0.737505	0.623314	YY2;MBTPS2	NM_206923;NM_015884	1stExon;Body	chrX:21874261-21874825	Island
cg01379656	0.000366002	0.0004	-0.0938984	0.614634	0.708533	NAALADL2	NM_207015	Body	NA	NA
cg01381829	0.000366002	0.0004	-0.114796	0.651001	0.765797	TNRC6B;TNRC6B;TNRC6B	NM_001024843;NM_001162501;NM_015088	Body;TSS1500;TSS1500	NA	NA
cg01381934	0.000172273	0.0004	0.129276	0.568879	0.439604	STAB1	NM_015136	TSS1500	NA	NA
cg01382864	0.000266624	0.0002	0.0782842	0.3687	0.290416	PTPRN	NM_002846	TSS200	chr2:220173870-220174283	Island
cg01383911	0.000405959	0.0002	0.104233	0.869125	0.764892	TRIM39;TRIM39	NM_172016;NM_021253	Body;Body	chr6:30294169-30295071	S_Shelf
cg01384111	0.000214767	0.0004	-0.0693995	0.700121	0.769521	GREB1;GREB1	NM_148903;NM_014668	TSS1500;5'UTR	NA	NA
cg01384290	0.000988462	0.001	-0.0625119	0.799054	0.861565	MECOM	NM_004991	Body	chr3:168867211-168867413	S_Shelf
cg01386157	0.000137596	0	-0.0661837	0.739974	0.806157	NA	NA	NA	NA	NA
cg01389728	0.00266194	0.001	-0.0861529	0.196364	0.282517	PRKCQ	NM_006257	5'UTR	chr10:6621907-6622642	N_Shore
cg01393945	0.000239418	0.0002	0.163453	0.732854	0.569401	ROPN1L	NM_031916	Body	NA	NA
cg01396872	0.00157038	0.0012	0.0596349	0.243505	0.18387	NAGK	NM_017567	TSS1500	chr2:71295160-71296002	N_Shore
cg01397521	0.000266624	0	0.0542652	0.572244	0.517979	NA	NA	NA	chr2:232545347-232546143	S_Shore
cg01400750	0.000266624	0.0004	0.1452	0.736527	0.591328	ANAPC10	NM_014885	Body	NA	NA
cg01402099	0.00157038	0.001	-0.0748006	0.746672	0.821472	LRRC43	NM_152759	TSS1500	NA	NA
cg01404893	0.000816346	0.0012	0.0773847	0.555127	0.477742	CBFA2T3	NM_005187	TSS200	NA	NA
cg01406317	0.00044984	0.0004	0.143336	0.703043	0.559707	Magmas	NM_016069	Body	chr16:4400955-4401572	N_Shelf
cg01407332	0.00315346	0.0034	0.057465	0.302827	0.245362	GPR133	NM_198827	Body	NA	NA
cg01407861	0.000550753	0	0.107091	0.783583	0.676492	MICALCL	NM_032867	TSS1500	NA	NA
cg01409343	0.000366002	0.001	-0.108778	0.57261	0.681387	TMEM49	NM_030938	Body	NA	NA
cg01411892	8.66e-05	0.0002	0.0587721	0.440638	0.381866	PDGFRA	NM_006206	TSS200	chr4:55096185-55100331	N_Shore
cg01411912	0.0075813	0.0056	-0.0514447	0.719984	0.771429	S100A4;S100A4	NM_019554;NM_002961	Body;Body	NA	NA
cg01412654	0.000898693	0.0006	0.0591968	0.80966	0.750463	PPARG;PPARG	NM_005037;NM_138712	TSS1500;TSS1500	chr3:12328994-12329227	N_Shore
cg01413354	0.0300413	0.0124	-0.0545236	0.368978	0.423501	RALGDS	NM_001042368	Body	chr9:136019708-136020134	N_Shore
cg01414882	0.000296618	0.0006	0.0875816	0.377957	0.290375	NA	NA	NA	chr7:27190274-27191115	S_Shore
cg01416657	0.00157038	0.0014	-0.0513354	0.611842	0.663177	LEMD1	NM_001001552	TSS1500	NA	NA
cg01417849	0.00404221	0.0038	-0.0631799	0.566816	0.629996	NA	NA	NA	NA	NA
cg01418153	1.6e-06	0	0.0740119	0.443438	0.369426	PRDM16;PRDM16	NM_022114;NM_199454	Body;Body	chr1:3239915-3240261	Island
cg01418188	0.0018786	0.0024	0.0924472	0.528732	0.436285	OSBPL5;OSBPL5;OSBPL5	NM_020896;NM_001144063;NM_145638	Body;Body;Body	chr11:3141642-3141877	S_Shelf
cg01419713	0.00372401	0.0042	-0.0656793	0.74976	0.815439	PLAT;PLAT	NM_000930;NM_033011	Body;Body	NA	NA
cg01420564	0.000898693	0.001	-0.0844742	0.654574	0.739049	OSBPL6	NM_032523	5'UTR	NA	NA
cg01421140	0.00044984	0.0006	-0.060975	0.765701	0.826676	DAB1	NM_021080	3'UTR	NA	NA
cg01421309	0.0248481	0.0234	0.050028	0.440309	0.390281	ADPRHL1;ADPRHL1	NM_199162;NM_138430	Body;Body	chr13:114085423-114085682	N_Shore
cg01422009	0.000366002	0.0004	0.0762909	0.794405	0.718114	MPG	NM_001015054	TSS1500	chr16:127448-128631	N_Shore
cg01422243	0.000608541	0.0004	-0.0819017	0.541082	0.622984	NA	NA	NA	chr10:22725491-22726764	N_Shore
cg01423251	2.57e-06	0	0.0599593	0.190904	0.130945	NA	NA	NA	NA	NA
cg01423393	0.00650702	0.0084	0.0728506	0.639623	0.566772	KIAA1875	NR_024207	Body	chr8:145163068-145165467	Island
cg01423695	0.00205214	0.0022	0.0567436	0.838474	0.781731	PRKAG2;PRKAG2	NM_001040633;NM_016203	5'UTR;Body	NA	NA
cg01423845	0.00650702	0.0044	-0.0563223	0.686472	0.742794	NA	NA	NA	chr10:81585357-81586971	N_Shore
cg01424263	0.000497983	0.0004	-0.0635378	0.786827	0.850365	NA	NA	NA	NA	NA
cg01425718	0.0018786	0.0012	-0.064351	0.752806	0.817157	NA	NA	NA	NA	NA
cg01426713	0.000366002	0.0008	0.126142	0.65409	0.527948	NA	NA	NA	NA	NA
cg01426808	0.00342822	0.0112	0.06556	0.3533	0.28774	NA	NA	NA	NA	NA
cg01428095	0.000296618	0.0008	0.106717	0.390362	0.283645	WNT9A	NM_003395	Body	chr1:228134422-228136282	N_Shore
cg01428589	0.000608541	0.001	0.0632497	0.312259	0.249009	RGS9BP	NM_207391	1stExon	chr19:33165266-33168099	Island
cg01429256	3.24e-05	0.0002	0.0657295	0.507705	0.441975	RAI1	NM_030665	5'UTR	chr17:17685016-17687240	S_Shore
cg01431057	0.00157038	0.0024	0.100095	0.64447	0.544376	S100A8	NM_002964	Body	NA	NA
cg01431184	0.00044984	0.0008	-0.0590381	0.71593	0.774968	C16orf73;C16orf73	NM_152764;NM_001163560	5'UTR;5'UTR	chr16:1921897-1922426	N_Shore
cg01432520	0.000239418	0.0002	-0.0586071	0.718789	0.777396	ESRRG;ESRRG;ESRRG	NM_206594;NM_206595;NM_001134285	5'UTR;5'UTR;5'UTR	NA	NA
cg01432609	5.35e-05	0.0002	0.137032	0.473344	0.336313	RPTOR;RPTOR	NM_001163034;NM_020761	Body;Body	NA	NA
cg01434694	0.000405959	0.0002	0.0748231	0.687379	0.612556	FAM38A	NM_001142864	Body	chr16:88838112-88838459	N_Shore
cg01435109	0.000296618	0.0002	0.094035	0.416263	0.322228	LUZP1;LUZP1	NM_033631;NM_001142546	TSS1500;TSS1500	NA	NA
cg01435515	1.68e-05	0	0.0608254	0.260535	0.19971	ZNF687	NM_020832	5'UTR	chr1:151253658-151255769	Island
cg01435643	0.0191214	0.0488	0.0512106	0.55342	0.50221	MCF2L;MCF2L	NM_001112732;NM_024979	Body;Body	chr13:113687421-113687828	S_Shore
cg01435678	7.69e-05	0	0.0522651	0.227893	0.175628	IL6R;IL6R	NM_000565;NM_181359	TSS1500;TSS1500	chr1:154377670-154378445	N_Shore
cg01438868	0.00650702	0.0052	0.0613638	0.769936	0.708572	NA	NA	NA	NA	NA
cg01439105	0.000172273	0.0004	0.0605981	0.317575	0.256977	UNKL	NM_001037125	TSS1500	chr16:1463762-1464716	S_Shore
cg01439383	0.000214767	0	-0.0528484	0.222632	0.27548	AMZ1	NM_133463	5'UTR	chr7:2727682-2728392	S_Shore
cg01440934	0.000497983	0.0004	0.159455	0.741983	0.582528	MKNK1;MKNK1;MKNK1;MKNK1;MKNK1	NR_024174;NM_003684;NR_024176;NM_001135553;NM_198973	Body;Body;Body;Body;Body	NA	NA
cg01441127	0.00130831	0.0014	0.0929824	0.810159	0.717176	MR1	NM_001531	Body	NA	NA
cg01441777	0.000740874	0.0008	0.0884698	0.638724	0.550254	CSNK1E;CSNK1E	NM_001894;NM_152221	TSS1500;TSS1500	chr22:38712684-38713333	S_Shore
cg01442620	0.00289844	0.0026	0.0821308	0.435264	0.353133	ANKRD27	NM_032139	5'UTR	chr19:33165266-33168099	N_Shelf
cg01442843	0.000296618	0.0004	-0.113545	0.599382	0.712927	RASSF5;RASSF5;RASSF5	NM_182663;NM_182665;NM_182664	Body;TSS1500;Body	chr1:206730397-206730908	N_Shore
cg01443426	0.000109417	0.0004	0.0525624	0.239963	0.187401	H1F0	NM_005318	1stExon	chr22:38200672-38201691	Island
cg01443467	0.00143398	0.0012	0.0697595	0.76021	0.690451	NA	NA	NA	chr2:232328445-232330149	S_Shelf
cg01444716	0.00223987	0.0064	0.0638597	0.519423	0.455563	BTBD3;BTBD3	NM_181443;NM_014962	5'UTR;TSS200	NA	NA
cg01445100	0.00514589	0.0062	-0.0672054	0.60853	0.675735	BANP;BANP	NM_017869;NM_079837	Body;Body	chr16:88101473-88101911	S_Shore
cg01445838	0.00266194	0.0038	0.0691818	0.784906	0.715724	PLAGL1;PLAGL1;PLAGL1;PLAGL1;PLAGL1;PLAGL1;PLAGL1;PLAGL1	NM_001080956;NM_001080951;NM_001080953;NM_001080952;NM_002656;NM_001080955;NM_001080954;NM_006718	5'UTR;5'UTR;5'UTR;5'UTR;5'UTR;5'UTR;5'UTR;5'UTR	NA	NA
cg01447281	1.47e-05	0	0.0962368	0.246134	0.149897	RERE;RERE;RERE	NM_001042682;NM_012102;NM_001042681	5'UTR;Body;Body	chr1:8483389-8484339	N_Shore
cg01447475	0.00143398	0.0068	-0.0858893	0.372655	0.458544	NA	NA	NA	NA	NA
cg01448470	0.000266624	0	-0.0502743	0.607	0.657274	IGSF21	NM_032880	Body	NA	NA
cg01448863	0.00119263	0.0012	0.141017	0.666722	0.525705	SLC10A1	NM_003049	TSS200	NA	NA
cg01449715	0.000405959	0.001	0.0947551	0.443482	0.348727	RNASEH2B;RNASEH2B	NM_024570;NM_001142279	Body;Body	NA	NA
cg01450522	0.000192452	0.0002	0.102204	0.804653	0.702449	NA	NA	NA	chr3:13460970-13462146	S_Shelf
cg01454395	0.00108624	0.001	0.0843112	0.761039	0.676728	NA	NA	NA	NA	NA
cg01454951	0.000329653	0.0004	0.104424	0.413122	0.308698	EIF4E3;EIF4E3;EIF4E3;EIF4E3	NM_001134651;NM_001134649;NM_173359;NM_001134650	3'UTR;3'UTR;3'UTR;3'UTR	NA	NA
cg01455550	0.000898693	0.001	0.0860575	0.5702	0.484143	KRT40	NM_182497	TSS1500	NA	NA
cg01458495	0.00244279	0.0132	-0.0554373	0.737661	0.793099	ZNF589	NM_016089	3'UTR	NA	NA
cg01460202	5.35e-05	0	0.0621117	0.270349	0.208237	ERN2	NM_033266	Body	NA	NA
cg01461211	0.00157038	0.0036	-0.0603888	0.564988	0.625377	NA	NA	NA	NA	NA
cg01461862	0.000192452	0.0004	0.0631119	0.534685	0.471573	NA	NA	NA	chr10:27547668-27548402	S_Shore
cg01462353	0.00130831	0.0018	0.0878454	0.741688	0.653843	DHRS9;DHRS9;DHRS9;DHRS9	NM_005771;NM_001142270;NM_199204;NM_001142271	Body;Body;Body;Body	NA	NA
cg01465527	0.000266624	0.0006	-0.0682588	0.767164	0.835423	SNORD32B	NR_003049	TSS1500	NA	NA
cg01466491	0.00157038	0.0018	-0.102938	0.659252	0.76219	NA	NA	NA	chr19:10526982-10527755	N_Shelf
cg01468420	0.000740874	0.0024	0.0589314	0.36286	0.303929	SYNGAP1	NM_006772	Body	chr6:33393592-33393908	N_Shore
cg01468579	0.000154045	0.0008	-0.0550083	0.7481	0.803108	NA	NA	NA	NA	NA
cg01471293	0.000239418	0.0004	0.0782656	0.378314	0.300048	RGL2;RGL2	NR_028387;NM_004761	Body;Body	chr6:33266302-33267582	N_Shore
cg01475325	0.000988462	0.0018	-0.068883	0.633006	0.701889	TSKU	NM_015516	5'UTR	chr11:76494416-76495672	S_Shelf
cg01477971	0.0018786	0.0022	0.116518	0.747256	0.630739	TMEM182	NM_144632	Body	NA	NA
cg01479187	0.000329653	0.0004	0.153723	0.578253	0.424531	NA	NA	NA	NA	NA
cg01479396	0.00266194	0.0016	0.133743	0.648066	0.514322	SHBG;SAT2	NR_027463;NM_133491	Body;3'UTR	chr17:7530705-7531251	N_Shore
cg01489441	0.000296618	0.0004	0.0644372	0.5675	0.503063	MAPK8IP3;MAPK8IP3	NM_001040439;NM_015133	Body;Body	NA	NA
cg01492538	0.00342822	0.003	0.0885702	0.527513	0.438943	GNA12	NM_007353	Body	chr7:2774444-2774655	Island
cg01492909	0.000671765	0.0012	0.0587078	0.851274	0.792566	CD81	NM_004356	TSS1500	chr11:2398223-2399598	N_Shore
cg01493678	9.74e-05	0.0002	-0.103834	0.669025	0.772859	HLA-DOB	NM_002120	TSS200	NA	NA
cg01495299	0.00205214	0.0022	0.0870427	0.414925	0.327882	NA	NA	NA	NA	NA
cg01495831	0.0018786	0.0004	-0.0525575	0.770898	0.823456	OR5H15	NM_001005515	TSS1500	NA	NA
cg01496136	0.000898693	0.0014	0.0764645	0.595809	0.519344	NA	NA	NA	NA	NA
cg01498832	0.00130831	0.0004	0.153784	0.721469	0.567685	RPTOR;RPTOR	NM_001163034;NM_020761	Body;Body	NA	NA
cg01500402	0.000497983	0.0018	0.078994	0.385912	0.306918	MLST8	NM_022372	Body	chr16:2255168-2255828	S_Shore
cg01501476	0.000214767	0.0002	0.056708	0.319084	0.262376	NA	NA	NA	chr6:41410589-41411140	Island
cg01502428	7.69e-05	0	0.153338	0.752676	0.599338	TIMP2	NM_003255	3'UTR	chr17:76851759-76851973	N_Shore
cg01504248	0.000740874	0.0018	-0.0524677	0.803517	0.855985	NA	NA	NA	chr4:77342010-77342707	S_Shelf
cg01504447	0.00342822	0.0044	0.0895311	0.409783	0.320252	HMGB1	NM_002128	TSS1500	NA	NA
cg01507753	0.000497983	0.0014	-0.0672607	0.690271	0.757532	PLB1;PLB1	NM_001170585;NM_153021	TSS1500;TSS1500	NA	NA
cg01508380	0.000266624	0.0002	0.102231	0.540356	0.438126	MMP14	NM_004995	TSS1500	chr14:23305893-23307013	N_Shore
cg01512089	0.00130831	0.0024	0.0699345	0.523937	0.454002	NA	NA	NA	NA	NA
cg01512840	0.000154045	0	0.119935	0.389988	0.270053	C10orf91	NM_173541	Body	NA	NA
cg01514490	0.000671765	0.0014	0.0661315	0.662572	0.59644	NA	NA	NA	chr10:7449376-7455339	Island
cg01516372	0.000109417	0.0002	0.0712053	0.404791	0.333586	LOC339524	NR_026989	Body	chr1:87617692-87617986	Island
cg01517384	0.0232953	0.0144	-0.0569344	0.349459	0.406394	HLA-B	NM_005514	Body	chr6:31323946-31325211	N_Shore
cg01517680	0.0126565	0.0138	0.0814926	0.562191	0.480698	NA	NA	NA	chr16:49498889-49499405	Island
cg01517832	0.00044984	0.0032	0.0713962	0.5963	0.524904	TOLLIP;LOC255512	NM_019009;NR_029409	Body;TSS1500	chr11:1330390-1331498	N_Shore
cg01517968	0.00223987	0.0018	0.0730463	0.285933	0.212887	ACVR1B;ACVR1B;ACVR1B	NM_004302;NM_020327;NM_020328	Body;Body;Body	chr12:52345531-52345903	S_Shelf
cg01519464	0.000239418	0.0002	-0.152886	0.545175	0.698061	RCAN3	NM_013441	3'UTR	chr1:24861702-24861920	Island
cg01519765	0.000214767	0.0008	0.0620755	0.274935	0.212859	ETV5	NM_004454	TSS1500	chr3:185825462-185827003	S_Shore
cg01520105	0.000608541	0.0006	0.074805	0.712154	0.637349	TRAF3IP2;TRAF3IP2;TRAF3IP2;TRAF3IP2;TRAF3IP2	NR_028338;NM_001164281;NM_001164283;NM_001164282;NM_147686	Body;Body;Body;Body;Body	NA	NA
cg01521258	0.000988462	0.0008	0.0686919	0.416926	0.348234	CACHD1	NM_020925	Body	chr1:64935554-64936614	S_Shore
cg01522592	0.000329653	0.0008	-0.0821235	0.68536	0.767484	GDPD5	NM_030792	5'UTR	chr11:75236189-75237781	N_Shore
cg01524618	0.000740874	0.0006	0.074236	0.317134	0.242898	UTRN	NM_007124	Body	NA	NA
cg01525879	0.00514589	0.019	-0.0566601	0.694926	0.751586	CORO1B;CORO1B	NM_001018070;NM_020441	Body;Body	chr11:67203319-67203662	S_Shelf
cg01526089	0.000366002	0.0004	0.0694415	0.487604	0.418163	P2RX1	NM_002558	1stExon	NA	NA
cg01527562	0.00108624	0.001	0.116052	0.635224	0.519172	NA	NA	NA	NA	NA
cg01528492	0.0018786	0.0032	0.0739677	0.63567	0.561703	TMEM64;TMEM64	NM_001146273;NM_001008495	TSS1500;TSS1500	chr8:91657389-91658779	S_Shore
cg01534284	0.000550753	0.0008	0.0907359	0.5571	0.466364	NA	NA	NA	NA	NA
cg01534390	0.00130831	0.001	-0.0576359	0.778351	0.835986	SLC7A7;SLC7A7;SLC7A7	NM_003982;NM_001126106;NM_001126105	Body;Body;Body	NA	NA
cg01537369	0.000366002	0.0002	0.054402	0.840402	0.786	FAM193A	NM_003704	3'UTR	chr4:2733657-2734020	Island
cg01537445	0.00205214	0.0016	-0.0561855	0.614147	0.670333	NA	NA	NA	NA	NA
cg01538305	0.00223987	0.0018	0.0635182	0.509926	0.446408	NA	NA	NA	chr14:100659096-100659611	N_Shore
cg01538392	0.000296618	0.0002	0.0667704	0.345129	0.278358	TP53INP2	NM_021202	TSS1500	chr20:33291815-33292568	N_Shore
cg01538969	0.000192452	0.0002	0.149016	0.719867	0.570851	DHX16;DHX16	NM_001164239;NM_003587	Body;Body	NA	NA
cg01539483	0.000329653	0.0012	-0.0692066	0.353536	0.422743	NA	NA	NA	NA	NA
cg01543184	0.000550753	0.0004	0.096037	0.639964	0.543927	MAFG;MAFG	NM_002359;NM_032711	5'UTR;TSS200	chr17:79880449-79880872	S_Shore
cg01544270	0.000366002	0.0004	0.102475	0.525886	0.423411	EXD3	NM_017820	5'UTR	chr9:140301338-140301826	N_Shore
cg01544400	0.00119263	0	-0.050354	0.735103	0.785457	NA	NA	NA	NA	NA
cg01545109	0.00108624	0.0014	0.0850573	0.466888	0.381831	WDR86	NM_198285	Body	NA	NA
cg01546561	0.00171831	0.002	-0.0712054	0.69317	0.764375	NA	NA	NA	NA	NA
cg01546820	0.00130831	0	-0.0819723	0.661247	0.743219	TEAD3	NM_003214	Body	chr6:35453776-35454435	N_Shore
cg01550148	0.00044984	0.001	0.065753	0.411234	0.345481	H2AFY;H2AFY;H2AFY;H2AFY;H2AFY	NM_138610;NM_004893;NM_138609;NM_001040158;NM_004893	TSS1500;5'UTR;TSS1500;TSS1500;1stExon	chr5:134734096-134735261	S_Shore
cg01550445	0.000988462	0.0008	0.0983636	0.745396	0.647032	P2RY2;P2RY2;P2RY2	NM_002564;NM_176071;NM_176072	5'UTR;5'UTR;5'UTR	chr11:72928982-72929885	S_Shore
cg01552272	0.0018786	0.0004	0.068845	0.230212	0.161367	MACROD2	NM_080676	TSS200	chr20:13975768-13976287	Island
cg01552504	0.000214767	0.0002	-0.075612	0.69692	0.772532	PAPD5;PAPD5	NM_001040285;NM_001040284	Body;Body	NA	NA
cg01553004	0.00171831	0.0046	-0.0647585	0.530098	0.594857	C14orf4	NM_024496	TSS1500	chr14:77491938-77495276	S_Shore
cg01554529	0.000329653	0.0004	0.138678	0.711965	0.573287	FBXO6;FBXO44;FBXO44;FBXO44;FBXO44	NM_018438;NM_183413;NM_033182;NM_001014765;NM_183412	TSS1500;3'UTR;3'UTR;3'UTR;3'UTR	chr1:11724113-11724885	N_Shore
cg01556466	0.00130831	0.0006	-0.0665104	0.57045	0.63696	ADCYAP1R1	NM_001118	Body	NA	NA
cg01556552	0.000192452	0	0.176336	0.761675	0.585339	NA	NA	NA	chr1:10698299-10698910	N_Shelf
cg01556706	0.000154045	0.001	0.0845268	0.774016	0.689489	FHIT;FHIT	NM_001166243;NM_002012	Body;Body	NA	NA
cg01557221	0.000266624	0.0002	-0.123804	0.640808	0.764612	APOL3;APOL3;APOL3;APOL3;APOL3;APOL3	NM_145641;NR_027835;NR_027834;NM_145640;NR_027833;NM_145642	5'UTR;TSS1500;TSS1500;TSS1500;TSS1500;5'UTR	NA	NA
cg01557260	0.000137596	0.0004	-0.0767192	0.721019	0.797738	RTN4RL2	NM_178570	Body	chr11:57232313-57232573	N_Shore
cg01557792	0.00119263	0.0004	0.0900885	0.348924	0.258835	KIAA0247	NM_014734	Body	NA	NA
cg01558877	0.000296618	0.0002	-0.0670993	0.747656	0.814756	C22orf42	NM_001010859	TSS200	NA	NA
cg01560676	0.00475161	0.007	-0.0559218	0.61852	0.674442	ERGIC1	NM_001031711	TSS1500	chr5:172261145-172261671	N_Shore
cg01561719	0.0167086	0.0358	0.0758693	0.670636	0.594767	ANKRD22	NM_144590	TSS200	NA	NA
cg01561807	3.68e-05	0	-0.10665	0.74843	0.85508	ATP4B	NM_000705	Body	NA	NA
cg01561869	0.00438425	0.0092	0.0509144	0.583741	0.532826	PCDHGA2;PCDHGA3;PCDHGA3;PCDHGA1	NM_018915;NM_018916;NM_032011;NM_018912	Body;1stExon;1stExon;Body	chr5:140725051-140725891	Island
cg01564818	0.000266624	0.0004	0.116924	0.501954	0.38503	SETD5	NM_001080517	5'UTR	NA	NA
cg01565508	0.000366002	0.0016	0.113925	0.6723	0.558375	PIK3R5	NM_001142633	TSS1500	chr17:8868469-8869372	S_Shore
cg01566584	0.000608541	0.0008	-0.0596602	0.678964	0.738624	TRMU	NM_018006	Body	chr22:46731379-46732337	S_Shore
cg01566692	0.000816346	0.0006	0.134755	0.666517	0.531762	SMG1	NM_015092	Body	chr16:18937030-18938126	N_Shelf
cg01567509	0.00108624	0.0012	0.0742154	0.304315	0.2301	KIAA1026;KIAA1026	NM_201628;NM_015209	Body;Body	NA	NA
cg01567771	0.000608541	0.001	-0.0651572	0.645329	0.710486	NA	NA	NA	NA	NA
cg01568347	0.000898693	0.0026	0.0531809	0.335133	0.281952	GRRP1	NM_024869	Body	chr1:26487807-26488606	Island
cg01568784	0.000550753	0.0004	0.0929436	0.25468	0.161737	RAB38	NM_022337	TSS200	chr11:87908243-87908614	S_Shore
cg01569709	0.000405959	0.001	0.05666	0.32292	0.26626	NA	NA	NA	NA	NA
cg01572694	0.000239418	0.0002	0.0898957	0.661353	0.571457	MIR10A	NR_029608	TSS1500	chr17:46658948-46660003	N_Shore
cg01573140	0.000296618	0.0004	0.0653478	0.881602	0.816254	OGDH;OGDH;OGDH	NM_001003941;NM_001165036;NM_002541	Body;Body;Body	NA	NA
cg01573194	9.71e-06	0	0.0539029	0.185075	0.131172	PARD6A;ACD;ACD;PARD6A;ACD	NM_016948;NM_022914;NM_001082487;NM_001037281;NM_001082486	Body;TSS1500;TSS1500;Body;TSS1500	chr16:67693451-67695560	Island
cg01573635	0.000550753	0.0006	-0.083071	0.610034	0.693105	TEKT5;TEKT5	NM_144674;NM_144674	1stExon;5'UTR	NA	NA
cg01574364	0.00289844	0.0046	0.0776271	0.792538	0.71491	SLC36A1	NM_078483	3'UTR	NA	NA
cg01574390	0.00817439	0.0306	0.075823	0.628352	0.552529	METTL9;METTL9	NM_001077180;NM_016025	Body;Body	NA	NA
cg01574481	0.000608541	0.0028	0.0712543	0.450378	0.379124	REC8;REC8	NM_001048205;NM_005132	Body;Body	chr14:24641053-24642220	Island
cg01575601	0.000740874	0.001	-0.0702815	0.674297	0.744578	NA	NA	NA	NA	NA
cg01576260	0.000608541	0.0012	-0.0514483	0.751874	0.803323	LOC285401	NR_027104	TSS1500	NA	NA
cg01577604	2.85e-05	0	0.0739101	0.612195	0.538285	CCDC88B	NM_032251	Body	chr11:64109822-64110228	Island
cg01577700	0.000266624	0.0006	0.0507382	0.661947	0.611209	GGT5;GGT5;GGT5	NM_004121;NM_001099782;NM_001099781	TSS1500;TSS1500;TSS1500	NA	NA
cg01578875	0.0232953	0.0196	-0.0541202	0.725108	0.779229	ZNF827	NM_178835	Body	NA	NA
cg01579052	0.0126565	0.0134	0.0680107	0.65773	0.589719	NARFL	NM_022493	Body	chr16:787070-787327	S_Shore
cg01580228	0.00044984	0.0006	0.173646	0.686176	0.51253	MIR1304;SNORA8;SNORD5;SNORA18	NR_031639;NR_002920;NR_003033;NR_002959	TSS200;TSS1500;TSS1500;TSS1500	NA	NA
cg01582066	0.00044984	0.0006	-0.127945	0.409943	0.537889	NA	NA	NA	chr22:32057922-32058323	N_Shore
cg01584000	0.00556871	0.0042	-0.0650561	0.767556	0.832612	MLN;MLN	NM_001040109;NM_002418	Body;Body	NA	NA
cg01585096	0.00342822	0.0078	0.0538743	0.585185	0.531311	KRTDAP	NM_207392	TSS200	NA	NA
cg01586609	0.000296618	0.0002	0.150253	0.708958	0.558704	HTR3A;HTR3A;HTR3A	NM_000869;NM_001161772;NM_213621	Body;TSS1500;Body	NA	NA
cg01590338	0.00702619	0.008	0.0583985	0.533551	0.475152	NA	NA	NA	chr14:101831291-101831695	Island
cg01591037	0.00108624	0.0018	0.113535	0.7243	0.610765	PDE6H	NM_006205	3'UTR	NA	NA
cg01591152	0.00044984	0.0006	-0.0578128	0.717025	0.774838	TRIM29	NM_012101	Body	NA	NA
cg01591830	0.000608541	0.0004	-0.082395	0.452467	0.534862	NA	NA	NA	chr16:89661799-89662043	S_Shelf
cg01591881	0.000266624	0.0006	0.0504697	0.897216	0.846746	TBCB	NM_001281	Body	chr19:36612342-36612932	Island
cg01593673	0.000214767	0	0.0827868	0.665628	0.582841	HOXB3	NM_002146	5'UTR	NA	NA
cg01594685	0.00244279	0.0006	-0.0680934	0.759181	0.827275	IL32;IL32;IL32;IL32;IL32;IL32;IL32;IL32	NM_001012631;NM_001012632;NM_001012633;NM_001012636;NM_001012718;NM_004221;NM_001012634;NM_001012635	TSS1500;TSS1500;TSS1500;TSS1500;TSS1500;TSS1500;TSS1500;TSS1500	NA	NA
cg01595717	0.00880761	0.011	0.0532623	0.368594	0.315331	EHMT1;EHMT1	NM_024757;NM_001145527	Body;Body	chr9:140588011-140588931	N_Shore
cg01595951	0.000497983	0.0022	-0.0934209	0.478609	0.57203	NA	NA	NA	chr5:54830148-54831120	S_Shelf
cg01597480	0.0102034	0.0114	0.0725217	0.381594	0.309072	C7orf58;C7orf58	NM_024913;NM_001105533	5'UTR;TSS200	NA	NA
cg01597553	0.000329653	0.0004	0.0671354	0.381747	0.314612	C18orf1;C18orf1	NM_181482;NM_181481	5'UTR;5'UTR	chr18:13217073-13219044	S_Shore
cg01597882	6.05e-05	0	0.0652348	0.266542	0.201307	TRIM2	NM_001130067	5'UTR	chr4:154074383-154075045	S_Shelf
cg01598144	0.00342822	0.0002	-0.0638029	0.424541	0.488344	NA	NA	NA	NA	NA
cg01599714	0.00289844	0.0028	0.0640923	0.814308	0.750216	NA	NA	NA	NA	NA
cg01601658	0.000214767	0.0002	0.0566375	0.402059	0.345422	NA	NA	NA	NA	NA
cg01602730	0.000608541	0.0006	0.089341	0.451703	0.362362	NA	NA	NA	NA	NA
cg01603912	0.0018786	0.0056	0.0734654	0.558021	0.484556	BANP;BANP	NM_017869;NM_079837	Body;Body	chr16:88039616-88039904	N_Shore
cg01605366	0.00650702	0.0018	-0.0641824	0.657171	0.721353	NA	NA	NA	NA	NA
cg01607321	0.000405959	0.0008	0.125127	0.688865	0.563739	ARHGEF10	NM_014629	Body	NA	NA
cg01607369	0.000988462	0.0008	0.0914427	0.514244	0.422801	PPFIBP2	NM_003621	Body	NA	NA
cg01607849	0.000550753	0.0002	0.0812875	0.259022	0.177734	TPI1;TPI1;TPI1	NM_001159287;NR_027483;NM_000365	TSS1500;TSS1500;TSS1500	chr12:6976392-6977393	N_Shore
cg01608493	0.00315346	0.0056	0.058253	0.864547	0.806294	NA	NA	NA	chr6:156718071-156718547	S_Shore
cg01610979	0.000296618	0.0008	0.101626	0.490898	0.389272	NA	NA	NA	NA	NA
cg01611017	0.000214767	0.0004	0.0988334	0.375683	0.276849	CLMN	NM_024734	Body	NA	NA
cg01611622	3.24e-05	0	0.0664502	0.2713	0.204849	SBSN;SBSN;SBSN	NM_198538;NM_001166034;NM_001166035	TSS1500;TSS1500;TSS1500	chr19:36024182-36024803	N_Shelf
cg01611626	0.000816346	0.0022	0.0729445	0.43708	0.364135	ATP6V0C	NM_001694	Body	chr16:2563430-2564903	S_Shore
cg01611777	0.00244279	0.0032	0.0615696	0.569664	0.508095	MAP4K4;MAP4K4;MAP4K4	NM_145687;NM_004834;NM_145686	Body;Body;Body	NA	NA
cg01612140	0.000816346	0.0004	0.0943258	0.579656	0.48533	NA	NA	NA	NA	NA
cg01612629	0.000550753	0.0002	0.0628765	0.31642	0.253544	PPM1F	NM_014634	Body	chr22:22292528-22292875	Island
cg01612883	0.000239418	0.0002	0.148546	0.620186	0.47164	NA	NA	NA	chr12:125023589-125023809	N_Shore
cg01613294	9.74e-05	0	-0.1274	0.589649	0.717049	APOL3;APOL3;APOL3;APOL3;APOL3;APOL3	NM_145641;NR_027835;NR_027834;NM_145640;NR_027833;NM_145642	5'UTR;TSS1500;TSS1500;TSS1500;TSS1500;5'UTR	NA	NA
cg01614703	0.00372401	0.005	0.05715	0.866612	0.809462	SFRS8	NM_004592	Body	chr12:132276571-132276783	S_Shore
cg01614764	0.00143398	0.0002	0.0701725	0.655662	0.585489	SRCRB4D	NM_080744	Body	chr7:76022369-76023172	S_Shore
cg01615339	0.00044984	0.001	0.0519817	0.394217	0.342235	UNKL	NM_001037125	TSS1500	chr16:1463762-1464716	S_Shore
cg01616225	0.000192452	0	0.0516073	0.230736	0.179128	GPR56;GPR56;GPR56;GPR56;GPR56;GPR56;GPR56	NM_201525;NM_201524;NM_001145773;NM_001145770;NM_001145771;NM_005682;NM_001145772	TSS200;TSS200;TSS200;5'UTR;TSS200;5'UTR;TSS200	NA	NA
cg01617750	0.000671765	0.0024	0.0716836	0.531241	0.459558	CMTM8	NM_178868	TSS1500	chr3:32279423-32280742	N_Shore
cg01618151	0.000296618	0.0002	0.164383	0.687241	0.522858	C6orf81	NM_145028	Body	NA	NA
cg01620611	0.000296618	0.0006	0.0665322	0.620288	0.553756	CDC42EP4	NM_012121	5'UTR	chr17:71306975-71308682	N_Shore
cg01621943	0.00044984	0.0008	0.0822434	0.720752	0.638509	NA	NA	NA	NA	NA
cg01622018	0.00130831	0.0014	0.055658	0.550564	0.494906	MMP28;MMP28	NM_001032278;NM_024302	TSS1500;TSS1500	chr17:34122024-34122801	S_Shore
cg01623879	0.000109417	0	-0.0782467	0.647677	0.725923	NA	NA	NA	NA	NA
cg01627252	0.000740874	0.0006	0.157699	0.725565	0.567867	CAPN14	NM_001145122	3'UTR	NA	NA
cg01627483	0.00119263	0.0024	0.0501441	0.267451	0.217307	MTMR9L	NR_026850	TSS1500	chr1:32705524-32707141	S_Shore
cg01634544	0.0075813	0.0134	-0.0806749	0.573941	0.654616	TTC9	NM_015351	Body	NA	NA
cg01636582	0.000137596	0.0002	0.0742485	0.375849	0.301601	TSPAN4;TSPAN4;TSPAN4;TSPAN4;TSPAN4;TSPAN4;TSPAN4	NM_001025236;NM_001025239;NM_001025238;NM_001025235;NM_003271;NM_001025237;NM_001025234	5'UTR;5'UTR;5'UTR;5'UTR;5'UTR;5'UTR;5'UTR	chr11:842293-843396	S_Shore
cg01637125	0.00404221	0.003	-0.050184	0.776626	0.82681	NA	NA	NA	chr14:77591159-77591847	N_Shelf
cg01639892	0.000122769	0	-0.0561673	0.815717	0.871884	FLJ22536	NR_015410	Body	NA	NA
cg01640660	0.00602183	0.012	0.0563451	0.649033	0.592688	NA	NA	NA	NA	NA
cg01644640	0.000608541	0.0016	-0.131434	0.506212	0.637646	NA	NA	NA	NA	NA
cg01645874	0.000266624	0.0002	-0.0620836	0.806843	0.868927	NA	NA	NA	chr13:20751256-20751946	N_Shelf
cg01645955	0.000172273	0.0004	0.0676833	0.265824	0.19814	NA	NA	NA	chr4:39367648-39368213	S_Shelf
cg01653942	1.92e-05	0	0.087202	0.330819	0.243617	NA	NA	NA	NA	NA
cg01655008	0.000122769	0.0002	0.156946	0.802603	0.645656	C14orf109;C14orf109	NM_001098621;NM_015676	Body;Body	chr14:93650745-93651652	S_Shore
cg01655958	0.000122769	0.0004	-0.0645542	0.783216	0.84777	PAPLN	NM_173462	Body	chr14:73712288-73712911	N_Shelf
cg01656955	0.000405959	0.001	0.0505501	0.230211	0.179661	NT5C1A	NM_032526	TSS1500	chr1:40136988-40138087	Island
cg01657758	5.35e-05	0	0.0974467	0.63898	0.541534	SORL1	NM_003105	Body	NA	NA
cg01662869	0.00157038	0.0026	0.0963405	0.677644	0.581304	MGRN1;MGRN1;MGRN1;MGRN1	NM_015246;NM_001142291;NM_001142290;NM_001142289	Body;Body;Body;Body	chr16:4730262-4730487	Island
cg01664929	0.000122769	0	-0.0532742	0.785197	0.838471	PAMR1;PAMR1	NM_001001991;NM_015430	Body;Body	NA	NA
cg01665118	0.000740874	0.0006	-0.0514432	0.840841	0.892285	BTF3L1	NR_026983	Body	NA	NA
cg01666652	0.00143398	0.001	-0.0935956	0.608367	0.701963	NA	NA	NA	NA	NA
cg01667634	0.00044984	0.0004	0.083674	0.790273	0.706599	EHMT2;EHMT2	NM_006709;NM_025256	Body;Body	chr6:31856896-31857104	S_Shelf
cg01668099	0.000329653	0.0002	-0.0786441	0.624444	0.703088	NA	NA	NA	chr11:130029658-130030262	N_Shelf
cg01668271	0.000671765	0.0002	-0.0623395	0.448136	0.510475	ZNF81;ZNF81	NM_007137;NM_007137	1stExon;5'UTR	chrX:47696092-47696364	Island
cg01669161	0.00205214	0.0044	-0.0661745	0.444234	0.510409	NA	NA	NA	NA	NA
cg01672042	0.00372401	0.003	0.0829514	0.83809	0.755139	ZNF423	NM_015069	Body	NA	NA
cg01676795	0.000296618	0.0002	0.141444	0.836894	0.69545	POR	NM_000941	Body	NA	NA
cg01678833	0.000329653	0.0002	0.0668644	0.585974	0.519109	TSPO;TSPO	NM_000714;NM_007311	TSS1500;TSS1500	chr22:43547319-43548169	N_Shore
cg01682504	0.000192452	0	0.0909814	0.252145	0.161164	NA	NA	NA	chr12:57618769-57619402	S_Shore
cg01684586	0.000405959	0.0006	-0.0574997	0.719839	0.777339	IGFBP7	NM_001553	Body	NA	NA
cg01686177	0.000497983	0.0006	-0.06792	0.676646	0.744566	NA	NA	NA	NA	NA
cg01686739	0.000366002	0.0004	0.126244	0.622159	0.495915	BTBD11	NM_001018072	Body	NA	NA
cg01686975	0.00119263	0.0022	0.093181	0.564914	0.471733	NA	NA	NA	chr7:138818387-138818598	N_Shelf
cg01687040	2.5e-05	0.0002	-0.0614059	0.768502	0.829907	DCD	NM_053283	TSS1500	NA	NA
cg01687189	0.000172273	0.0006	0.0651119	0.73725	0.672138	GNPTAB	NM_024312	TSS1500	chr12:102224262-102224614	S_Shore
cg01687878	0.00438425	0.012	-0.0501668	0.466471	0.516638	NA	NA	NA	NA	NA
cg01688936	0.000671765	0.0008	0.107608	0.67872	0.571112	C16orf93	NM_001014979	Body	chr16:30772530-30774003	N_Shore
cg01689405	0.00171831	0.002	0.0749404	0.746677	0.671736	SLC30A2;SLC30A2	NM_032513;NM_001004434	Body;Body	chr1:26372281-26373313	N_Shore
cg01692482	0.0018786	0.0012	-0.0872508	0.625321	0.712571	ZNF217	NM_006526	1stExon	chr20:52198058-52198400	Island
cg01692842	0.000405959	0.0004	0.153649	0.790177	0.636528	ACAD8	NM_014384	Body	chr11:134122762-134122981	S_Shelf
cg01697487	0.00108624	0.0026	-0.0996509	0.573872	0.673523	MYCBPAP	NM_032133	Body	chr17:48585385-48586167	S_Shelf
cg01697865	0.00244279	0.005	-0.0578136	0.618255	0.676069	IL10RA;IL10RA	NR_026691;NM_001558	TSS1500;TSS1500	chr11:117856638-117857298	N_Shore
cg01698392	0.00171831	0.0018	0.09589	0.623182	0.527292	TIMP2	NM_003255	Body	NA	NA
cg01699600	0.00119263	0.001	0.0921616	0.346757	0.254595	FAM38A	NM_001142864	Body	chr16:88844943-88845205	N_Shore
cg01699630	0.000239418	0.0002	0.149148	0.827215	0.678067	ARG1	NM_000045	TSS1500	NA	NA
cg01699919	0.000405959	0.0006	0.0528516	0.895414	0.842563	URGCP	NM_001077664	5'UTR	chr7:43965806-43966400	N_Shelf
cg01701555	0.0282173	0.012	0.0692543	0.622182	0.552927	NA	NA	NA	chr1:146543987-146544439	Island
cg01701649	0.000154045	0	0.161684	0.54392	0.382236	N4BP1	NM_153029	Body	NA	NA
cg01703329	0.000816346	0.0006	0.0521037	0.383542	0.331438	ATP2A3;ATP2A3;ATP2A3;ATP2A3;ATP2A3;ATP2A3;ATP2A3	NM_174954;NM_174955;NM_174956;NM_174957;NM_174953;NM_174958;NM_005173	Body;Body;Body;Body;Body;Body;Body	NA	NA
cg01706991	0.00266194	0.0022	-0.101001	0.607606	0.708606	BAALC;BAALC	NM_024812;NM_001024372	Body;Body	NA	NA
cg01707330	0.00157038	0.0012	-0.0941626	0.65545	0.749613	HCG18;HCG18	NR_024052;NR_024053	Body;Body	chr6:30294169-30295071	N_Shelf
cg01710147	0.00108624	0.001	0.0838223	0.570942	0.487119	PFKFB2;PFKFB2	NM_001018053;NM_006212	Body;Body	NA	NA
cg01710158	7.69e-05	0	0.0678528	0.362526	0.294673	CDC42EP2	NM_006779	TSS1500	chr11:65081937-65083333	N_Shore
cg01710361	0.00315346	0.0042	0.0503561	0.303939	0.253583	TTC39A;TTC39A	NM_001080494;NM_001144832	Body;Body	NA	NA
cg01711077	0.00475161	0.0032	-0.0504434	0.591981	0.642424	AGRN	NM_198576	Body	chr1:981068-981400	Island
cg01713272	0.00342822	0.0032	0.0553119	0.440063	0.384751	NA	NA	NA	chr18:12911024-12912704	Island
cg01714553	7.31e-06	0	-0.0622995	0.736057	0.798357	EFCAB3;EFCAB3	NM_001144933;NM_173503	Body;5'UTR	NA	NA
cg01714756	0.000608541	0.0006	-0.0576059	0.720404	0.77801	SERPINA6	NM_001756	Body	NA	NA
cg01715745	0.00475161	0.0036	0.0872588	0.600973	0.513714	NA	NA	NA	NA	NA
cg01715910	0.000405959	0.0002	-0.0816394	0.686722	0.768362	MED11	NM_001001683	TSS1500	chr17:4634567-4635230	N_Shore
cg01718139	0.00108624	0.0006	0.134915	0.744947	0.610032	VSTM1	NM_198481	Body	NA	NA
cg01718742	0.00602183	0.0032	0.0595793	0.195448	0.135869	CDH8	NM_001796	TSS200	chr16:62069121-62070634	Island
cg01720228	0.000366002	0.0002	0.0637034	0.220603	0.1569	SMTNL2;SMTNL2	NM_001114974;NM_198501	TSS1500;TSS1500	chr17:4487398-4488482	N_Shore
cg01721313	0.00108624	0.0004	0.0751312	0.607164	0.532033	NA	NA	NA	chr3:169755594-169756847	N_Shelf
cg01723892	0.000405959	0.0004	0.152532	0.666411	0.51388	NA	NA	NA	NA	NA
cg01724456	0.00315346	0.0016	-0.05477	0.797097	0.851867	FAM12B	NM_022360	Body	NA	NA
cg01725130	4.73e-05	0	-0.0670581	0.814721	0.881779	RIN3	NM_024832	Body	NA	NA
cg01726890	6.05e-05	0	-0.0743081	0.748538	0.822846	NA	NA	NA	NA	NA
cg01727625	0.00438425	0.008	0.0860057	0.596102	0.510096	NA	NA	NA	chr7:31003-31442	S_Shelf
cg01729262	0.000898693	0.0014	0.0623753	0.583318	0.520943	NA	NA	NA	chr1:933387-937410	N_Shore
cg01731783	0.00108624	0.0006	-0.0653273	0.636878	0.702205	C14orf43;C14orf43	NM_001043318;NM_194278	5'UTR;5'UTR	NA	NA
cg01734045	0.000898693	0.0012	0.100606	0.431628	0.331022	COL25A1;COL25A1	NM_198721;NM_032518	Body;Body	NA	NA
cg01735277	0.000671765	0.0006	-0.152291	0.370075	0.522367	CSK;CSK	NM_004383;NM_001127190	5'UTR;5'UTR	chr15:75074425-75075146	S_Shelf
cg01737026	8.66e-05	0	0.0510329	0.259276	0.208243	GRIK2;GRIK2;GRIK2	NM_001166247;NM_175768;NM_021956	Body;Body;Body	chr6:101846766-101847135	S_Shore
cg01737550	0.000296618	0.0004	-0.0606615	0.602528	0.66319	TCEAL6	NM_001006938	3'UTR	chrX:101397305-101397514	N_Shelf
cg01738638	8.66e-05	0.0002	0.0598691	0.789095	0.729226	APLP2;APLP2;APLP2;APLP2;APLP2;APLP2	NM_001142278;NM_001642;NR_024516;NM_001142277;NM_001142276;NR_024515	TSS1500;TSS1500;TSS1500;TSS1500;TSS1500;TSS1500	chr11:129938936-129940798	N_Shore
cg01740202	0.000296618	0.001	0.0561582	0.647986	0.591828	PDGFA;PDGFA	NM_002607;NM_033023	Body;Body	chr7:550450-550681	Island
cg01740766	4.73e-05	0	0.0729533	0.277748	0.204794	NA	NA	NA	NA	NA
cg01741041	0.000266624	0.0004	-0.0516147	0.269492	0.321107	ACTB	NM_001101	Body	chr7:5569062-5570594	N_Shore
cg01748892	0.000550753	0.001	0.0598063	0.503403	0.443597	HOXA5	NM_019102	TSS1500	chr7:27182613-27185562	Island
cg01749249	0.000550753	0.0006	-0.0552666	0.451979	0.507246	TTBK1	NM_032538	Body	chr6:43252734-43253476	N_Shore
cg01751584	0.000366002	0.0004	-0.114423	0.637371	0.751794	LOC286359	NR_026847	TSS1500	NA	NA
cg01751917	0.00157038	0.0314	-0.0626678	0.801264	0.863932	GPR124	NM_032777	Body	chr8:37654048-37656100	S_Shelf
cg01752594	0.000740874	0.0006	0.110776	0.747995	0.637219	DLEU2	NR_002612	Body	chr13:50697984-50702286	N_Shore
cg01753263	0.000671765	0.001	0.0800294	0.641881	0.561851	SH3PXD2B	NM_001017995	Body	chr5:171881182-171881547	N_Shore
cg01753788	0.000266624	0.0012	0.0517113	0.52774	0.476029	PLEC1;PLEC1;PLEC1;PLEC1;PLEC1	NM_201380;NM_000445;NM_201380;NM_201378;NM_201379	5'UTR;Body;1stExon;Body;Body	chr8:145024449-145025179	Island
cg01754967	6.82e-05	0	-0.0814455	0.731907	0.813352	WDR72	NM_182758	5'UTR	chr15:54051655-54052004	N_Shelf
cg01755505	0.000366002	0	-0.0522888	0.768708	0.820997	NA	NA	NA	NA	NA
cg01761256	1.92e-05	0	-0.0656526	0.826436	0.892088	NA	NA	NA	NA	NA
cg01761758	0.000550753	0.0004	0.129811	0.815708	0.685897	TIMP2	NM_003255	3'UTR	chr17:76851759-76851973	N_Shore
cg01763290	0.000109417	0	0.0616795	0.31815	0.256471	NA	NA	NA	chr17:26368586-26369133	N_Shelf
cg01763690	0.000671765	0.0004	-0.056965	0.735396	0.792361	NA	NA	NA	chr2:95663958-95664256	S_Shelf
cg01765406	0.000266624	0.0002	0.118317	0.648559	0.530243	NA	NA	NA	chr2:129228601-129228807	S_Shelf
cg01765545	0.0102034	0.0094	0.0507614	0.180769	0.130008	SSBP2	NM_012446	Body	chr5:81045904-81047849	N_Shore
cg01766396	0.000608541	0.0008	0.173386	0.729658	0.556272	RFTN2	NM_144629	3'UTR	NA	NA
cg01766941	0.00702619	0.006	0.0699426	0.737301	0.667358	GFI1	NM_005263	TSS1500	chr1:92945907-92952609	S_Shore
cg01767230	0.000329653	0	-0.0850567	0.746973	0.83203	NA	NA	NA	chr6:88411325-88412168	S_Shelf
cg01770296	0.00315346	0.0104	0.0544682	0.774571	0.720103	MIA3	NM_198551	Body	chr1:222790947-222791220	S_Shore
cg01770362	2.85e-05	0	0.0502048	0.744091	0.693886	SLC25A37	NM_016612	TSS1500	chr8:23386220-23387386	N_Shore
cg01771247	0.00157038	0.0004	-0.0515289	0.783852	0.835381	CDH8	NM_001796	Body	NA	NA
cg01771416	0.000137596	0.0014	0.0568784	0.797024	0.740146	NFKBIZ;NFKBIZ	NM_001005474;NM_031419	5'UTR;TSS1500	chr3:101568107-101569046	N_Shore
cg01771673	0.00205214	0.0006	-0.0547559	0.521999	0.576755	RBM41;RBM41	NM_001171080;NM_018301	Body;Body	chrX:106361519-106361900	Island
cg01772439	0.00244279	0.0058	0.0585499	0.733795	0.675245	FLJ41603	NM_001001669	3'UTR	NA	NA
cg01772743	0.000550753	0.0006	-0.147723	0.473753	0.621475	NA	NA	NA	chr21:45575451-45575833	S_Shore
cg01774027	0.00438425	0.005	0.0621409	0.534385	0.472244	ARID3A	NM_005224	Body	chr19:947547-947981	Island
cg01776172	0.000816346	0.0004	-0.0625063	0.684061	0.746567	PKHD1	NM_138694	3'UTR	NA	NA
cg01776299	0.00404221	0.0032	0.053819	0.860538	0.806719	NA	NA	NA	NA	NA
cg01777341	0.000266624	0.0002	0.0803919	0.374125	0.293733	GALNT6	NM_007210	5'UTR	chr12:51785279-51785821	N_Shore
cg01777812	0.00130831	0.0008	-0.0664192	0.682326	0.748745	NA	NA	NA	NA	NA
cg01781529	0.000608541	0.0002	0.0674594	0.777722	0.710263	WNT4	NM_030761	3'UTR	chr1:22446520-22446943	N_Shelf
cg01781963	0.00556871	0.0016	-0.054354	0.72901	0.783364	NA	NA	NA	NA	NA
cg01782024	7.69e-05	0.0002	-0.0967317	0.570517	0.667249	CDC7;CDC7;CDC7	NM_003503;NM_001134420;NM_001134419	Body;Body;Body	NA	NA
cg01783894	0.000550753	0.0002	0.0559671	0.809881	0.753914	NA	NA	NA	chr1:27854416-27854963	S_Shelf
cg01784327	5.35e-05	0.0002	0.0553412	0.213275	0.157934	LOC100130872-SPON2;SPON2;SPON2	NR_033182;NM_012445;NM_001128325	Body;TSS200;5'UTR	chr4:1164515-1166582	S_Shore
cg01785706	0.000366002	0.0004	-0.132777	0.517309	0.650087	NA	NA	NA	chr12:118573730-118574731	N_Shelf
cg01789501	0.000296618	0.0004	-0.0754873	0.737719	0.813206	NA	NA	NA	NA	NA
cg01789743	0.000296618	0.0002	-0.0877621	0.737774	0.825536	NID1	NM_002508	Body	chr1:236156873-236157271	S_Shelf
cg01790464	0.00342822	0.0034	-0.0583295	0.53606	0.594389	SLC7A8;SLC7A8	NM_012244;NM_182728	Body;TSS1500	NA	NA
cg01790530	0.00702619	0.0096	0.0534502	0.493795	0.440345	NAT8B	NM_016347	TSS1500	NA	NA
cg01791441	0.0018786	0.0034	-0.0641429	0.699624	0.763767	NA	NA	NA	chr1:32254004-32254353	S_Shore
cg01791634	0.00171831	0.0028	-0.0985339	0.357869	0.456403	TMC8	NM_152468	Body	chr17:76127521-76128406	S_Shore
cg01793320	5.35e-05	0	-0.0970136	0.652095	0.749108	SLC18A1;SLC18A1;SLC18A1;SLC18A1	NM_001142324;NM_003053;NM_001135691;NM_001142325	Body;Body;Body;Body	NA	NA
cg01794245	0.00266194	0.0008	-0.0663156	0.734464	0.800779	KIAA1688	NM_025251	TSS1500	NA	NA
cg01796438	0.00044984	0.0004	0.163061	0.69586	0.532798	ATG7;ATG7;ATG7	NM_001144912;NM_006395;NM_001136031	TSS1500;TSS1500;TSS1500	chr3:11313889-11314137	N_Shore
cg01797371	0.000122769	0.0002	0.119755	0.277065	0.15731	NA	NA	NA	NA	NA
cg01797899	0.000898693	0.0004	-0.108408	0.633403	0.741811	NA	NA	NA	NA	NA
cg01798157	0.0167086	0.0312	-0.068139	0.27783	0.345969	BTG2	NM_006763	3'UTR	chr1:203274305-203275338	S_Shore
cg01801603	0.00289844	0.0082	-0.0770446	0.315568	0.392613	ZHX2	NM_014943	5'UTR	chr8:123792369-123794942	S_Shore
cg01801643	0.000266624	0.0004	-0.109069	0.628866	0.737935	SNRK;SNRK	NM_017719;NM_001100594	Body;Body	NA	NA
cg01802532	0.000405959	0.001	-0.0652397	0.324852	0.390092	NMU	NM_006681	Body	NA	NA
cg01802713	0.000405959	0.0004	0.0802595	0.433301	0.353041	ZBTB47;ZBTB47	NM_145166;NM_145166	1stExon;5'UTR	chr3:42695528-42696575	N_Shore
cg01804036	0.000154045	0.0006	0.0509211	0.244074	0.193153	TESC;TESC;TESC	NR_031766;NM_017899;NM_001168325	Body;Body;Body	chr12:117484305-117484627	N_Shore
cg01804183	0.00342822	0.0048	-0.0635957	0.764827	0.828423	IL7R	NM_002185	TSS1500	NA	NA
cg01804281	0.000740874	0.0004	-0.0566176	0.813997	0.870615	NGF	NM_002506	5'UTR	chr1:115880167-115881332	N_Shelf
cg01804679	0.000192452	0.0002	0.089032	0.432879	0.343847	MTMR9L	NR_026850	Body	chr1:32705524-32707141	S_Shore
cg01805215	0.00171831	0.0004	0.0618337	0.748344	0.686511	FBXL17	NM_001163315	Body	NA	NA
cg01806192	0.000329653	0.0002	-0.0689823	0.620166	0.689149	GXYLT2	NM_001080393	Body	NA	NA
cg01807131	0.00475161	0.0018	-0.0506073	0.631855	0.682463	NA	NA	NA	NA	NA
cg01807825	0.00342822	0.0018	-0.0732233	0.696115	0.769338	GK2;GK2	NM_033214;NM_033214	1stExon;5'UTR	NA	NA
cg01807946	2.5e-05	0	0.0826407	0.768231	0.685591	CSNK1D;CSNK1D	NM_001893;NM_139062	Body;Body	chr17:80206689-80206927	N_Shore
cg01808739	0.00143398	0.0014	0.0585157	0.225546	0.167031	FNBP1L;FNBP1L;FNBP1L	NM_017737;NM_001164473;NM_001024948	TSS1500;TSS1500;TSS1500	chr1:93913636-93914524	N_Shore
cg01809281	0.000137596	0.0002	0.0878421	0.605229	0.517386	UBXN2A	NM_181713	TSS1500	chr2:24163185-24163878	N_Shore
cg01810863	8.66e-05	0	0.0978987	0.65181	0.553911	SILV;CDK2;CDK2	NM_006928;NM_001798;NM_052827	TSS200;TSS1500;TSS1500	chr12:56360467-56360909	N_Shore
cg01810926	0.00108624	0.0012	0.0808757	0.687103	0.606227	CPT2	NM_000098	Body	chr1:53662309-53662815	S_Shore
cg01811109	0.00119263	0.0004	-0.0607909	0.78007	0.840861	ERICH1	NM_207332	3'UTR	chr8:615143-615352	N_Shore
cg01811153	0.000988462	0.0002	-0.062812	0.634344	0.697156	FARP1;FARP1	NM_001001715;NM_005766	5'UTR;5'UTR	NA	NA
cg01814191	0.00244279	0.0046	0.0755107	0.357589	0.282078	DUSP6;DUSP6	NM_001946;NM_022652	Body;Body	chr12:89745168-89748144	N_Shore
cg01815626	0.00244279	0.0018	-0.0631862	0.560321	0.623507	NA	NA	NA	NA	NA
cg01816726	0.000497983	0.001	0.0887345	0.381131	0.292397	ST8SIA6	NM_001004470	TSS1500	chr10:17495407-17496721	S_Shore
cg01816936	0.000214767	0.0006	0.101512	0.438017	0.336506	PITPNM2	NM_020845	Body	NA	NA
cg01817521	0.0075813	0.005	0.0621444	0.243167	0.181023	SLC17A9;SLC17A9	NM_022082;NM_022082	1stExon;5'UTR	chr20:61583891-61584222	Island
cg01819512	0.000266624	0.0002	0.0574684	0.308928	0.25146	NA	NA	NA	chr7:27208871-27209616	N_Shore
cg01820754	4.73e-05	0	0.0503391	0.188995	0.138656	FERMT2;FERMT2;FERMT2	NM_001134999;NM_001135000;NM_006832	TSS1500;TSS1500;TSS1500	chr14:53417108-53418339	S_Shore
cg01821018	0.0156034	0.0438	0.0989686	0.73348	0.634511	TACSTD2	NM_002353	TSS200	chr1:59042013-59043295	Island
cg01821022	0.00556871	0.0122	0.077467	0.653026	0.575559	PPHLN1;PPHLN1;PPHLN1;PPHLN1;PPHLN1;PPHLN1;PPHLN1;PPHLN1	NM_001143787;NM_201440;NM_201438;NM_001143788;NM_016488;NM_201439;NM_201515;NM_001143789	Body;Body;Body;Body;Body;Body;Body;Body	NA	NA
cg01821557	2.85e-05	0	0.0532878	0.184275	0.130987	TRAIP	NM_005879	TSS1500	chr3:49893810-49894216	S_Shore
cg01821684	8.43e-06	0	-0.120308	0.511991	0.632299	RAC1;RAC1	NM_018890;NM_006908	Body;Body	chr7:6413934-6414720	S_Shore
cg01821854	0.000671765	0.001	0.0574482	0.320446	0.262998	SFRP2	NM_003013	TSS1500	chr4:154712073-154712706	N_Shore
cg01824618	0.00171831	0.0012	-0.0743074	0.670066	0.744373	NA	NA	NA	chr16:85317749-85318003	N_Shelf
cg01827195	0.000988462	0.0006	-0.0647999	0.412751	0.477551	KIAA1486	NM_020864	5'UTR	NA	NA
cg01827633	0.00244279	0.0034	0.118687	0.651394	0.532707	TTLL4	NM_014640	Body	NA	NA
cg01828434	0.00171831	0.001	-0.0708541	0.273285	0.344139	TSC22D3;TSC22D3;TSC22D3	NM_004089;NM_198057;NM_001015881	TSS1500;Body;TSS1500	chrX:106959378-106959914	S_Shore
cg01828548	0.00289844	0.003	-0.0527414	0.650579	0.70332	GJB4	NM_153212	5'UTR	chr1:35227028-35227276	N_Shore
cg01829632	0.00315346	0.002	0.0846066	0.768521	0.683914	NA	NA	NA	NA	NA
cg01829672	0.000405959	0.0006	0.0820893	0.434792	0.352702	CLINT1	NM_014666	Body	chr5:157285769-157286254	N_Shelf
cg01831454	0.00044984	0.001	0.0864104	0.445225	0.358815	SH3TC2	NM_024577	Body	NA	NA
cg01833923	9.74e-05	0	-0.0919508	0.479631	0.571582	GNGT2;ABI3;ABI3;GNGT2	NM_031498;NM_016428;NM_001135186;NM_031498	1stExon;TSS1500;TSS1500;5'UTR	NA	NA
cg01834856	0.000988462	0.0012	0.0548599	0.198292	0.143432	NA	NA	NA	NA	NA
cg01835725	6.05e-05	0	0.0764131	0.586794	0.510381	PCBP4	NM_033008	TSS1500	NA	NA
cg01836137	0.00266194	0.0044	0.0684847	0.627595	0.55911	INF2;INF2;INF2	NM_022489;NM_032714;NM_001031714	5'UTR;5'UTR;5'UTR	chr14:105167277-105167501	Island
cg01836438	9.74e-05	0	-0.0592782	0.718328	0.777606	TLCD2	NM_001164407	3'UTR	chr17:1613226-1614110	N_Shelf
cg01837846	0.000550753	0	-0.12626	0.405051	0.531311	KLHL29	NM_052920	5'UTR	NA	NA
cg01838971	0.000214767	0.0004	0.0681137	0.706933	0.63882	SLC35C1;SLC35C1;SLC35C1	NM_001145266;NM_018389;NM_001145265	TSS200;TSS1500;TSS200	chr11:45825615-45826872	N_Shore
cg01839565	0.00044984	0.0006	-0.0546293	0.704761	0.759391	NA	NA	NA	NA	NA
cg01839993	0.00289844	0.005	-0.0613432	0.313498	0.374841	DDIT4	NM_019058	Body	chr10:74033167-74034698	Island
cg01840020	0.000550753	0.0004	0.0784544	0.461733	0.383278	ZMYND15;ZMYND15	NM_001136046;NM_032265	Body;Body	NA	NA
cg01840419	0.00223987	0.0032	0.0603279	0.389946	0.329619	FLJ42289;FLJ42289	NR_028140;NR_028139	TSS1500;TSS200	chr15:100890242-100890494	S_Shore
cg01841050	0.00223987	0.0006	-0.0533277	0.718425	0.771753	KRT34	NM_021013	TSS1500	NA	NA
cg01841306	0.000988462	0.0008	0.0661659	0.450358	0.384192	ABR;ABR;ABR	NM_021962;NM_001092;NM_001159746	3'UTR;3'UTR;3'UTR	chr17:909981-910442	N_Shore
cg01841651	0.000137596	0	0.0937031	0.270833	0.177129	FLJ23834	NM_152750	Body	NA	NA
cg01843034	0.0248481	0.0106	0.0727004	0.323748	0.251048	NA	NA	NA	chr6:37503538-37504291	Island
cg01843272	0.000366002	0.0004	-0.0832969	0.516765	0.600062	SBF1	NM_002972	Body	chr22:50912550-50913857	N_Shore
cg01845036	0.00171831	0.0002	-0.0508519	0.697391	0.748243	NA	NA	NA	NA	NA
cg01845451	0.000497983	0.0008	0.0745424	0.811066	0.736524	TCIRG1	NM_006019	TSS1500	chr11:67806251-67806611	N_Shore
cg01845501	0.00108624	0.0008	-0.0626232	0.725692	0.788315	NA	NA	NA	NA	NA
cg01849093	0.000266624	0	-0.14019	0.482341	0.622532	NA	NA	NA	NA	NA
cg01851450	0.000550753	0.0012	0.0525337	0.178403	0.12587	RAB32	NM_006834	TSS1500	chr6:146864481-146865426	N_Shore
cg01852186	0.00108624	0.0018	-0.0886362	0.692126	0.780762	LIN7A	NM_004664	3'UTR	NA	NA
cg01852522	0.00315346	0.0014	-0.0560321	0.769629	0.825661	GALNT9;GALNT9	NM_001122636;NM_021808	Body;Body	chr12:132688108-132688391	N_Shore
cg01857704	0.00119263	0.0004	-0.051427	0.596648	0.648075	TMEM31;GLRA4	NM_182541;NM_001024452	TSS200;Body	NA	NA
cg01859228	0.000740874	0.0018	0.0673996	0.679207	0.611807	DAPK2	NM_014326	Body	NA	NA
cg01860774	0.000740874	0.0002	-0.129498	0.572765	0.702262	ZBTB25	NM_006977	5'UTR	chr14:64969967-64972180	N_Shore
cg01861537	0.000671765	0.0006	0.156921	0.769748	0.612827	NA	NA	NA	NA	NA
cg01862897	0.00244279	0.0016	-0.0667475	0.722537	0.789284	SLC8A3;SLC8A3;SLC8A3;SLC8A3;SLC8A3;SLC8A3	NM_183002;NM_033262;NM_182936;NM_001130417;NM_182932;NM_058240	Body;Body;TSS1500;TSS1500;Body;Body	NA	NA
cg01867764	0.000740874	0.0008	-0.124611	0.470926	0.595537	NA	NA	NA	NA	NA
cg01870865	0.000214767	0.0002	0.12913	0.602999	0.473869	TREX1;TREX1	NM_016381;NM_033629	TSS200;TSS200	NA	NA
cg01871722	0.000266624	0	-0.114211	0.680647	0.794858	C12orf35	NM_018169	5'UTR	NA	NA
cg01874672	0.000366002	0.0018	0.0566103	0.69095	0.63434	NA	NA	NA	chr4:1205817-1206203	N_Shore
cg01876531	0.000988462	0.0012	-0.0925809	0.672512	0.765093	PLXNA2	NM_025179	5'UTR	NA	NA
cg01876978	0.00044984	0	0.050141	0.321766	0.271625	NA	NA	NA	NA	NA
cg01877352	0.000122769	0.0002	0.0766834	0.425201	0.348518	CD6	NM_006725	Body	chr11:60775036-60776307	Island
cg01877450	0.000497983	0.0006	0.112768	0.652379	0.53961	BRI3;BRI3	NM_015379;NM_001159491	Body;Body	NA	NA
cg01879591	0.00108624	0.002	0.0962106	0.580891	0.48468	NA	NA	NA	chr2:242948740-242952837	S_Shore
cg01879726	0.0319632	0.0294	-0.0681167	0.453052	0.521169	NA	NA	NA	NA	NA
cg01882871	0.00315346	0.0008	-0.0506502	0.816534	0.867184	NA	NA	NA	NA	NA
cg01882930	0.00143398	0.0008	-0.0616938	0.797326	0.85902	RPL3;RNU86;RPL3	NM_000967;NR_000026;NM_001033853	Body;TSS200;Body	chr22:39715473-39715945	N_Shelf
cg01883155	6.82e-05	0.0002	0.0982954	0.374818	0.276523	ST6GALNAC2	NM_006456	Body	NA	NA
cg01883635	2.2e-05	0	0.068163	0.312493	0.24433	NA	NA	NA	chr2:45028955-45029318	S_Shelf
cg01884057	0.0191214	0.0124	0.0692546	0.393783	0.324528	NA	NA	NA	NA	NA
cg01889956	0.0117875	0.0062	-0.0536247	0.525641	0.579266	NA	NA	NA	NA	NA
cg01890417	0.00143398	0.0076	-0.0780366	0.684718	0.762755	ZNF644;ZNF644;ZNF644	NM_032186;NM_201269;NM_016620	TSS1500;TSS1500;TSS1500	chr1:91487158-91487807	S_Shore
cg01890568	0.00266194	0.0008	-0.06414	0.734753	0.798893	ACCN1;ACCN1	NM_183377;NM_001094	Body;Body	NA	NA
cg01890836	0.00244279	0.0058	0.051547	0.641053	0.589506	MPRIP;MPRIP	NM_015134;NM_201274	Body;Body	NA	NA
cg01891260	0.000608541	0	-0.100918	0.626467	0.727385	VPREB1	NM_007128	TSS1500	NA	NA
cg01891782	0.00372401	0.0008	-0.0538383	0.83429	0.888128	NA	NA	NA	NA	NA
cg01891818	0.000816346	0.0006	0.0684581	0.576486	0.508028	ICT1	NM_001545	TSS1500	chr17:73008562-73009170	N_Shore
cg01894038	0.000898693	0.0004	0.073326	0.619845	0.546519	NA	NA	NA	NA	NA
cg01894064	0.000329653	0.0012	0.0747631	0.316713	0.24195	TRIM2	NM_001130067	TSS1500	chr4:154074383-154075045	N_Shore
cg01894667	0.000172273	0	-0.0523249	0.799124	0.851449	PNPLA7;PNPLA7	NM_152286;NM_001098537	Body;Body	chr9:140437727-140437955	N_Shore
cg01894985	0.000192452	0	-0.115339	0.524098	0.639437	MYLK;MYLK;MYLK;MYLK	NM_053026;NM_053028;NM_053027;NM_053025	5'UTR;5'UTR;5'UTR;5'UTR	NA	NA
cg01895398	0.00119263	0.0052	0.0546621	0.873454	0.818792	NA	NA	NA	NA	NA
cg01896761	0.00404221	0.006	0.0543224	0.254839	0.200517	FBLN2;FBLN2	NM_001998;NM_001004019	TSS200;TSS200	chr3:13590414-13591008	Island
cg01900006	0.00514589	0.0022	0.0667588	0.714419	0.64766	FAM38A	NM_001142864	Body	chr16:88815858-88816095	N_Shore
cg01901381	0.000366002	0.0002	0.097768	0.736887	0.639119	DPF3	NM_012074	3'UTR	NA	NA
cg01902066	0.000137596	0	0.0757906	0.358966	0.283175	NA	NA	NA	NA	NA
cg01902758	0.00044984	0.0006	0.0860121	0.634648	0.548636	ST5;ST5;ST5	NM_213618;NM_139157;NM_005418	5'UTR;5'UTR;5'UTR	NA	NA
cg01902845	0.00244279	0.0028	0.0983611	0.554086	0.455725	PROX1	NM_002763	Body	NA	NA
cg01903702	8.66e-05	0	0.126398	0.572285	0.445888	NA	NA	NA	NA	NA
cg01904243	0.000122769	0.0002	0.0729266	0.324901	0.251975	C14orf43	NM_001043318	5'UTR	chr14:74253387-74254188	N_Shelf
cg01904296	0.000816346	0.0004	-0.0786404	0.643884	0.722525	NA	NA	NA	NA	NA
cg01905102	0.000192452	0.0004	0.0601434	0.684289	0.624145	PPPDE1	NM_016076	TSS1500	chr1:244816199-244817080	N_Shore
cg01909364	0.000671765	0.0004	-0.0971565	0.646998	0.744154	MEOX1;MEOX1;MEOX1	NM_013999;NM_001040002;NM_004527	TSS1500;TSS1500;TSS1500	NA	NA
cg01910727	0.00223987	0.0014	0.101036	0.62272	0.521684	ITPKB	NM_002221	Body	NA	NA
cg01911077	0.000550753	0	-0.119274	0.237848	0.357122	NA	NA	NA	chr11:64532936-64533763	N_Shore
cg01912040	0.000608541	0.001	0.0541561	0.807781	0.753625	NA	NA	NA	chr17:1106812-1107379	N_Shore
cg01912119	0.000898693	0.0018	-0.053136	0.7926	0.845736	NA	NA	NA	NA	NA
cg01913577	0.000740874	0.0008	-0.0537535	0.818491	0.872244	NA	NA	NA	NA	NA
cg01916066	0.00948317	0.0384	-0.0507564	0.505837	0.556594	KLHL13;KLHL13;KLHL13;KLHL13;KLHL13;KLHL13	NM_001168303;NM_001168300;NM_001168299;NM_033495;NM_001168301;NM_001168302	3'UTR;3'UTR;3'UTR;3'UTR;3'UTR;3'UTR	NA	NA
cg01916632	0.000366002	0.004	0.0546203	0.697707	0.643087	PDSS2	NM_020381	TSS1500	chr6:107780235-107780456	S_Shore
cg01917657	0.000671765	0.0004	0.0557023	0.78213	0.726428	PANX2;PANX2;PANX2	NM_052839;NR_027691;NM_001160300	Body;Body;Body	chr22:50615278-50617900	Island
cg01917852	0.000405959	0	-0.0589736	0.79609	0.855063	KCNQ1;KCNQ1	NM_000218;NM_181798	Body;Body	NA	NA
cg01919701	0.00130831	0.0008	-0.0548204	0.456551	0.511371	NA	NA	NA	chr13:112997192-112997717	N_Shore
cg01921825	0.00044984	0.0004	0.0640274	0.779186	0.715158	NA	NA	NA	chr14:106743602-106743837	N_Shore
cg01923089	0.000239418	0.0002	0.0970823	0.518646	0.421564	NA	NA	NA	chr12:49628287-49628521	N_Shore
cg01923724	0.000740874	0	0.176796	0.736858	0.560063	NA	NA	NA	NA	NA
cg01925950	7.69e-05	0	0.163704	0.622018	0.458313	CDC16;CDC16	NM_003903;NM_001078645	Body;Body	NA	NA
cg01928206	0.00157038	0.0006	-0.0639663	0.715411	0.779378	NA	NA	NA	NA	NA
cg01928820	2.85e-05	0	-0.0693687	0.388996	0.458365	PTCRA	NM_138296	TSS200	NA	NA
cg01930676	0.000608541	0.0002	-0.0908771	0.358869	0.449746	MRPL1	NM_020236	TSS1500	chr4:78783745-78784015	N_Shore
cg01930719	0.000405959	0.0004	0.0962879	0.500715	0.404427	FAM65A	NM_024519	Body	chr16:67571252-67572728	S_Shelf
cg01932197	0.0156034	0.0144	0.0578368	0.627022	0.569185	SEMA3E	NM_012431	Body	NA	NA
cg01932247	0.00438425	0.025	0.0734948	0.685159	0.611664	NA	NA	NA	chr12:118499103-118499473	S_Shore
cg01932823	0.000816346	0.0006	0.142988	0.716529	0.57354	GPR97	NM_170776	TSS1500	NA	NA
cg01933228	0.00119263	0.0026	0.0758179	0.56121	0.485392	AGL;AGL;AGL;AGL;AGL;AGL	NM_000028;NM_000642;NM_000646;NM_000646;NM_000644;NM_000643	Body;Body;1stExon;5'UTR;Body;Body	chr1:100315420-100316009	S_Shore
cg01933405	0.000550753	0.0008	0.0590895	0.219487	0.160398	NA	NA	NA	chr7:128864320-128865655	N_Shelf
cg01936370	8.66e-05	0.0004	0.0573366	0.63926	0.581923	NA	NA	NA	chr3:156837983-156838351	Island
cg01936839	0.00143398	0.0014	0.0763049	0.620917	0.544612	NA	NA	NA	chr7:27199661-27200960	N_Shore
cg01937809	0.00514589	0.0112	-0.0846131	0.441957	0.52657	ZC3H12A	NM_025079	Body	chr1:37939723-37940650	S_Shore
cg01938023	0.000154045	0	0.133255	0.682886	0.549631	TMEM173	NM_198282	3'UTR	NA	NA
cg01939453	0.00223987	0.0034	0.0505983	0.180264	0.129666	NA	NA	NA	chr6:166073882-166077752	Island
cg01940139	0.000405959	0.0008	-0.0582221	0.823552	0.881774	KLRD1;KLRD1;KLRD1;KLRD1;KLRD1	NM_002262;NM_001114396;NM_002262;NM_007334;NM_007334	1stExon;5'UTR;5'UTR;5'UTR;1stExon	NA	NA
cg01942962	0.00205214	0.003	0.0527728	0.190383	0.137611	GRIA2;GRIA2;GRIA2	NM_001083619;NM_000826;NM_001083620	Body;Body;Body	chr4:158143296-158144053	Island
cg01943873	3.68e-05	0	0.0786955	0.205229	0.126534	ACVR1;ACVR1	NM_001111067;NM_001105	5'UTR;TSS200	NA	NA
cg01944288	8.66e-05	0	0.147182	0.531354	0.384172	NTNG2	NM_032536	TSS1500	chr9:135036713-135038933	N_Shore
cg01945624	0.000296618	0	-0.11761	0.427081	0.544691	SH3TC1	NM_018986	Body	NA	NA
cg01948978	0.000192452	0.0002	0.117438	0.796247	0.67881	ATP2B4;ATP2B4	NM_001684;NM_001001396	3'UTR;3'UTR	NA	NA
cg01950077	0.000192452	0.0002	-0.0983522	0.631512	0.729864	NA	NA	NA	chr6:109611449-109612230	N_Shore
cg01950511	0.000296618	0.0008	0.137408	0.665665	0.528257	TRAF3IP1;TRAF3IP1	NM_015650;NM_001139490	Body;Body	NA	NA
cg01951963	0.00514589	0.01	-0.0537467	0.400885	0.454631	IRF8	NM_002163	Body	NA	NA
cg01952226	0.000266624	0.0006	0.137427	0.560385	0.422957	GRHL2	NM_024915	Body	chr8:102505512-102506430	S_Shore
cg01952989	0.000671765	0.0004	0.0804647	0.833431	0.752967	MAD1L1;MAD1L1;MAD1L1	NM_003550;NM_001013837;NM_001013836	Body;Body;Body	NA	NA
cg01955025	0.00143398	0.0012	0.0596102	0.858387	0.798777	TTC7B	NM_001010854	Body	chr14:91087475-91087796	S_Shelf
cg01957599	0.00475161	0.0036	-0.0566425	0.803675	0.860317	FAM13AOS	NR_002806	Body	NA	NA
cg01961252	0.000740874	0.0004	0.0508772	0.279851	0.228974	PDE1B;PDE1B;PDE1B	NM_001165975;NM_000924;NM_001165975	1stExon;Body;5'UTR	NA	NA
cg01963618	7.69e-05	0.0002	-0.0680024	0.530249	0.598252	LOC285768;LOC285768	NR_027116;NR_027115	TSS1500;TSS1500	NA	NA
cg01964337	0.000608541	0.0014	0.0900295	0.844679	0.75465	CHST11	NM_018413	Body	NA	NA
cg01965380	0.000550753	0.0006	-0.071228	0.654932	0.726161	LRRC8D;LRRC8D	NM_018103;NM_001134479	5'UTR;5'UTR	NA	NA
cg01966117	8.66e-05	0	0.0669121	0.731202	0.66429	STAB1	NM_015136	TSS1500	NA	NA
cg01966459	0.000296618	0.0002	0.0546237	0.896028	0.841404	NA	NA	NA	NA	NA
cg01966791	0.0407107	0.0372	0.0790216	0.509358	0.430336	MIR1914;UCKL1	NR_031735;NM_017859	Body;Body	chr20:62571738-62572556	S_Shore
cg01966878	0.00315346	0.0058	0.0666502	0.673109	0.606458	SNCA;SNCA;SNCA;SNCA	NM_001146055;NM_000345;NM_001146054;NM_007308	5'UTR;5'UTR;5'UTR;5'UTR	chr4:90758008-90758870	N_Shore
cg01968525	0.000497983	0.0006	0.0774253	0.374415	0.29699	AMBRA1	NM_017749	5'UTR	NA	NA
cg01970322	0.00044984	0	-0.0676042	0.721216	0.78882	HSD17B8	NM_014234	Body	chr6:33172289-33172823	S_Shore
cg01971407	0.000988462	0.0022	-0.0682288	0.447156	0.515385	IFITM1	NM_003641	TSS1500	chr11:315739-316539	N_Shelf
cg01972875	0.000366002	0.0006	0.0716431	0.237098	0.165455	FAM65A	NM_024519	5'UTR	chr16:67562575-67563390	Island
cg01973456	0.00289844	0.0026	0.169705	0.523938	0.354233	NA	NA	NA	chr13:114914536-114914753	S_Shelf
cg01973920	0.000405959	0	-0.0613101	0.567112	0.628422	NA	NA	NA	NA	NA
cg01976913	0.000296618	0.0004	-0.06586	0.746386	0.812246	OR2H1	NM_030883	3'UTR	NA	NA
cg01976921	0.00205214	0.006	0.0628229	0.654811	0.591988	NA	NA	NA	NA	NA
cg01978937	0.000239418	0.0002	0.116327	0.43857	0.322243	NA	NA	NA	chr20:2672904-2674698	N_Shore
cg01980793	0.0075813	0.005	0.0618396	0.233206	0.171367	EIF2C2;EIF2C2	NM_012154;NM_001164623	Body;Body	NA	NA
cg01981048	0.00266194	0.0022	-0.0613101	0.60282	0.66413	NA	NA	NA	chr5:178770724-178772794	S_Shore
cg01981960	0.0102034	0.0164	0.0536347	0.220828	0.167193	MYL10	NM_138403	TSS1500	NA	NA
cg01988136	0.000172273	0.0002	0.0759286	0.781621	0.705693	NA	NA	NA	chr6:166666837-166667541	S_Shore
cg01990910	0.000550753	0.0006	0.12067	0.592823	0.472153	SNX29	NM_001080530	Body	chr16:12210655-12211296	N_Shelf
cg01991752	0.00143398	0.002	0.0651495	0.339809	0.27466	BEGAIN;BEGAIN	NM_001159531;NM_020836	Body;Body	chr14:101012840-101013117	S_Shore
cg01999566	0.000172273	0	0.0971753	0.481305	0.38413	DHX16;DHX16	NM_001164239;NM_003587	Body;Body	NA	NA
cg02000808	0.000137596	0.0002	-0.0647305	0.797208	0.861938	HOXA3;HOXA3	NM_153631;NM_030661	5'UTR;5'UTR	chr7:27154999-27155426	S_Shore
cg02001279	0.0145616	0.0204	0.0539641	0.26289	0.208926	ARID3A	NM_005224	Body	chr19:940723-942490	Island
cg02004370	0.00244279	0.0026	0.059845	0.869632	0.809787	PDF;COG8	NM_022341;NM_032382	3'UTR;3'UTR	chr16:69363597-69364835	N_Shore
cg02006405	0.000988462	0.001	-0.0564355	0.774938	0.831373	NA	NA	NA	chr6:6058355-6058664	N_Shelf
cg02007288	0.00044984	0.0002	-0.110615	0.66229	0.772904	GTF2E2	NM_002095	5'UTR	chr8:30515170-30516024	N_Shore
cg02009395	0.000296618	0	-0.0891105	0.666904	0.756015	ACSM1	NM_052956	TSS200	NA	NA
cg02010738	0.000266624	0.001	-0.0798105	0.305582	0.385392	C19orf36;MOBKL2A;C19orf36	NM_001039846;NM_130807;NM_001031735	TSS1500;5'UTR;TSS1500	chr19:2095395-2095727	Island
cg02012974	0.0018786	0.0016	0.140122	0.671759	0.531637	LRIG1	NM_015541	Body	NA	NA
cg02013739	0.000239418	0.0002	-0.0704378	0.751397	0.821835	NA	NA	NA	chr4:170533398-170533948	S_Shelf
cg02013741	0.00702619	0.0062	0.0720228	0.478921	0.406898	SMAD6;SMAD6;SMAD6	NM_001142861;NR_027654;NM_005585	Body;Body;Body	NA	NA
cg02014777	0.000122769	0	-0.092965	0.556486	0.649451	NA	NA	NA	chr16:85465046-85465284	S_Shelf
cg02017926	0.00342822	0.0024	0.0641873	0.200596	0.136408	CDK2AP1	NM_004642	Body	chr12:123754049-123754373	Island
cg02018337	0.000988462	0.0026	0.0814203	0.507746	0.426326	GAS7;GAS7;GAS7	NM_201432;NM_001130831;NM_201433	Body;Body;Body	NA	NA
cg02019125	0.000266624	0.0002	0.056409	0.486625	0.430216	NA	NA	NA	NA	NA
cg02019487	0.00266194	0.0022	-0.051065	0.749949	0.801014	TEKT3	NM_031898	Body	NA	NA
cg02019508	0.000988462	0.0012	0.0517811	0.839898	0.788117	ATF7;ATF7;ATF7	NM_001130060;NM_001130059;NM_006856	5'UTR;TSS1500;5'UTR	NA	NA
cg02020483	0.000405959	0.0006	0.0521093	0.369884	0.317775	NA	NA	NA	NA	NA
cg02022181	6.82e-05	0.0002	0.073784	0.709603	0.635819	C7orf50;C7orf50;MIR339;C7orf50	NM_001134395;NM_032350;NR_029898;NM_001134396	Body;Body;TSS1500;Body	chr7:1062496-1062966	S_Shore
cg02023548	0.0018786	0.0006	-0.0616687	0.646536	0.708205	MRGPRD	NM_198923	TSS200	NA	NA
cg02023728	0.00438425	0.0106	0.0901502	0.716602	0.626452	USP35	NM_020798	3'UTR	chr11:77921113-77921380	S_Shelf
cg02023973	0.00650702	0.0168	0.0676165	0.714047	0.646431	CLCN7;CLCN7	NM_001287;NM_001114331	Body;Body	NA	NA
cg02025270	0.00948317	0.0062	0.051238	0.329886	0.278648	HSH2D	NM_032855	5'UTR	NA	NA
cg02025583	0.000405959	0.0008	0.0705809	0.446808	0.376227	TMEM220	NM_001004313	Body	chr17:10632789-10633490	Island
cg02032125	0.000671765	0.0006	0.0657552	0.691681	0.625925	NA	NA	NA	chr14:101004067-101005681	N_Shelf
cg02033582	0.0075813	0.011	0.115156	0.6452	0.530043	NA	NA	NA	NA	NA
cg02033666	0.0126565	0.0058	0.059949	0.553002	0.493053	NA	NA	NA	chr7:127775629-127776442	N_Shore
cg02034689	0.000122769	0.0002	0.117697	0.363065	0.245368	NA	NA	NA	chr5:54519054-54519628	N_Shore
cg02035751	0.000266624	0	-0.132476	0.496768	0.629245	RASSF5;RASSF5;RASSF5	NM_182663;NM_182665;NM_182664	Body;TSS1500;Body	chr1:206730397-206730908	N_Shore
cg02036336	0.000154045	0	0.0508546	0.213473	0.162619	LZTS2	NM_032429	5'UTR	chr10:102756834-102759798	Island
cg02037349	0.000192452	0	0.0780266	0.301977	0.223951	UBA7	NM_003335	3'UTR	chr3:49840103-49841191	S_Shore
cg02037425	0.000497983	0.0002	-0.0566017	0.644193	0.700795	NA	NA	NA	NA	NA
cg02038273	6.82e-05	0	0.0686377	0.335252	0.266614	BNIP3	NM_004052	Body	chr10:133794406-133794637	Island
cg02039404	0.000988462	0.0018	-0.0549019	0.748396	0.803298	NA	NA	NA	chr2:70369139-70370130	N_Shore
cg02041484	0.000366002	0.0004	0.142696	0.664679	0.521982	NRF1	NM_005011	5'UTR	NA	NA
cg02043329	0.000214767	0	0.102669	0.804065	0.701396	FNDC3A;FNDC3A	NM_001079673;NM_014923	Body;Body	NA	NA
cg02046552	7.69e-05	0	0.12148	0.494299	0.372819	EPB49;EPB49;EPB49;EPB49	NM_001114135;NM_001114136;NM_001114139;NM_001114137	TSS1500;5'UTR;5'UTR;5'UTR	chr8:21914275-21914525	Island
cg02048922	0.00289844	0.0026	-0.10815	0.434998	0.543148	BAI1	NM_001702	Body	chr8:143545445-143546178	S_Shore
cg02049955	0.000988462	0.0016	0.119567	0.68584	0.566273	SCN2B	NM_004588	Body	NA	NA
cg02050028	0.00315346	0.001	-0.0596126	0.742742	0.802355	HECW1	NM_015052	5'UTR	chr7:43152020-43153340	S_Shelf
cg02050917	0.00044984	0.0002	0.0743387	0.816028	0.741689	SKI	NM_003036	Body	NA	NA
cg02051771	0.00108624	0.0028	0.0652557	0.429949	0.364693	PCDHA7;PCDHA12;PCDHA6;PCDHA10;PCDHA4;PCDHA11;PCDHA8;PCDHA1;PCDHA2;PCDHA6;PCDHA1;PCDHA9;PCDHA5;PCDHA13;PCDHA3;PCDHA13;PCDHA10	NM_018910;NM_018903;NM_018909;NM_018901;NM_018907;NM_018902;NM_018911;NM_031411;NM_018905;NM_031849;NM_018900;NM_031857;NM_018908;NM_031865;NM_018906;NM_018904;NM_031860	Body;Body;Body;Body;Body;Body;Body;Body;Body;Body;Body;Body;Body;TSS200;Body;TSS200;Body	chr5:140261884-140262153	N_Shore
cg02052762	0.000239418	0.0004	0.167069	0.749724	0.582654	ANKFY1	NM_016376	Body	NA	NA
cg02052915	0.00119263	0.0006	0.0509685	0.480019	0.429051	NA	NA	NA	chr17:46796234-46797292	S_Shore
cg02054108	0.000550753	0.0008	0.128789	0.838512	0.709723	USP34	NM_014709	Body	NA	NA
cg02056653	0.00244279	0.0014	0.062695	0.422443	0.359748	PCDHGA4;PCDHGC3;PCDHGA12;PCDHGA11;PCDHGA11;PCDHGA9;PCDHGA1;PCDHGB1;PCDHGB6;PCDHGB3;PCDHGB7;PCDHGA6;PCDHGA8;PCDHGA10;PCDHGA5;PCDHGB4;PCDHGC4;PCDHGA3;PCDHGA2;PCDHGA7;PCDHGB2;PCDHGC5;PCDHGB5;PCDHGC3	NM_018917;NM_002588;NM_003735;NM_032092;NM_018914;NM_018921;NM_018912;NM_018922;NM_018926;NM_018924;NM_018927;NM_018919;NM_032088;NM_018913;NM_018918;NM_003736;NM_018928;NM_018916;NM_018915;NM_018920;NM_018923;NM_018929;NM_018925;NM_032403	Body;Body;Body;Body;Body;Body;Body;Body;Body;Body;Body;Body;Body;Body;Body;Body;Body;Body;Body;Body;Body;Body;Body;Body	NA	NA
cg02057211	0.0264875	0.0318	0.0557078	0.712425	0.656717	OSBPL10	NM_017784	Body	NA	NA
cg02057391	8.66e-05	0.0002	0.0570257	0.301791	0.244765	TRPC4;TRPC4;TRPC4;TRPC4;TRPC4;TRPC4;TRPC4;TRPC4;TRPC4;TRPC4;TRPC4;TRPC4	NM_016179;NM_001135955;NM_016179;NM_001135956;NM_003306;NM_001135955;NM_001135957;NM_001135958;NM_001135957;NM_003306;NM_001135956;NM_001135958	1stExon;1stExon;5'UTR;1stExon;5'UTR;5'UTR;1stExon;5'UTR;5'UTR;1stExon;5'UTR;1stExon	chr13:38443682-38444228	Island
cg02058628	9.74e-05	0	0.0873594	0.534793	0.447434	SKI	NM_003036	Body	chr1:2158212-2161173	S_Shelf
cg02058870	0.00514589	0.0062	0.0695624	0.69167	0.622108	SIPA1L1	NM_015556	5'UTR	NA	NA
cg02059176	0.0167086	0.0182	0.0857237	0.587201	0.501477	NA	NA	NA	NA	NA
cg02059867	4.73e-05	0.0002	0.0668255	0.674578	0.607753	RAPGEFL1;RAPGEFL1	NM_016339;NM_016339	1stExon;5'UTR	chr17:38333605-38334795	Island
cg02059927	0.000740874	0.0006	0.131738	0.719456	0.587718	NA	NA	NA	NA	NA
cg02061130	0.000329653	0.0004	0.0755596	0.572746	0.497187	MYO1C;MYO1C;MYO1C	NM_033375;NM_001080779;NM_001080950	5'UTR;Body;Body	chr17:1388686-1389730	N_Shore
cg02061660	0.000898693	0.0008	-0.129031	0.562292	0.691323	SLC25A46	NM_138773	Body	NA	NA
cg02061820	5.35e-05	0	0.12707	0.543167	0.416097	MBNL1;MBNL1;MBNL1;MBNL1;MBNL1;MBNL1;MBNL1	NM_207295;NM_207293;NM_021038;NM_207292;NM_207296;NM_207297;NM_207294	Body;Body;Body;Body;Body;Body;Body	NA	NA
cg02067584	0.000266624	0.0004	0.153103	0.69307	0.539967	C17orf59	NM_017622	TSS1500	chr17:8092418-8093706	S_Shore
cg02068981	0.000239418	0.0006	0.104843	0.667583	0.562741	CNIH	NM_005776	Body	chr14:54907596-54908237	N_Shore
cg02069619	8.66e-05	0.0002	0.11011	0.43202	0.32191	LPIN1	NM_145693	TSS1500	chr2:11886249-11887207	N_Shore
cg02069674	0.000154045	0	0.0646053	0.755702	0.691097	CDH13	NM_001257	TSS1500	chr16:82660651-82661813	N_Shore
cg02072834	5.47e-06	0	-0.0855652	0.488045	0.57361	NA	NA	NA	NA	NA
cg02073304	0.000296618	0.0002	0.112336	0.465477	0.353141	NA	NA	NA	NA	NA
cg02074956	0.00119263	0.0032	0.0841855	0.676216	0.592031	MGRN1;MGRN1;MGRN1;MGRN1	NM_015246;NM_001142291;NM_001142290;NM_001142289	Body;Body;Body;Body	chr16:4731561-4731835	N_Shore
cg02075820	0.000172273	0.0002	0.148666	0.455792	0.307126	NUCB2	NM_005013	5'UTR	chr11:17297779-17298694	S_Shelf
cg02076355	1.92e-05	0	0.0805119	0.346321	0.265809	C10orf10;RASSF4	NM_007021;NM_032023	TSS200;Body	NA	NA
cg02077256	0.00342822	0.0026	-0.0708665	0.70352	0.774387	PMP22;PMP22;PMP22	NM_153322;NM_153321;NM_000304	3'UTR;3'UTR;3'UTR	NA	NA
cg02078525	0.00108624	0.0016	0.0787916	0.479001	0.400209	CDH5	NM_001795	TSS200	NA	NA
cg02078710	0.000266624	0	-0.132211	0.461635	0.593846	NA	NA	NA	NA	NA
cg02079413	2.85e-05	0	0.0505946	0.928632	0.878037	SNORA54;NAP1L4	NR_002982;NM_005969	TSS1500;Body	NA	NA
cg02081001	5.35e-05	0	0.0552365	0.281296	0.226059	TMEM86A	NM_153347	Body	chr11:18720271-18720821	S_Shore
cg02082843	0.00044984	0.0002	-0.128966	0.56423	0.693196	FBLN5	NM_006329	Body	NA	NA
cg02083676	0.00044984	0.0002	0.0714677	0.804669	0.733202	NA	NA	NA	chr3:127308568-127310132	S_Shore
cg02084118	0.00223987	0.0016	0.0823533	0.706538	0.624185	ADAP1	NM_006869	Body	chr7:973189-973888	N_Shelf
cg02084467	0.000988462	0.0012	-0.0517497	0.773196	0.824946	NA	NA	NA	chr17:635203-636499	N_Shelf
cg02086195	0.00475161	0.0092	0.0605917	0.595721	0.535129	DHRS3	NM_004753	Body	chr1:12655926-12656248	Island
cg02086310	0.000109417	0	0.081617	0.230091	0.148474	ACSS1	NM_032501	TSS200	chr20:25037707-25039211	S_Shore
cg02086690	0.000122769	0	-0.0794411	0.752015	0.831457	NA	NA	NA	NA	NA
cg02087454	5.35e-05	0	0.0563198	0.682709	0.626389	SRGAP3;SRGAP3	NM_001033117;NM_014850	TSS1500;TSS1500	NA	NA
cg02087985	0.00119263	0.001	0.0878933	0.804965	0.717072	SNX27	NM_030918	Body	NA	NA
cg02088785	0.000608541	0	-0.150181	0.500944	0.651124	STK24	NM_001032296	Body	NA	NA
cg02088996	0.0191214	0.0186	0.0793486	0.485036	0.405687	LOC285954	NR_027118	Body	NA	NA
cg02090654	0.0018786	0.0012	-0.0502682	0.759879	0.810147	MIR592;GRM8;GRM8;GRM8	NR_030323;NM_001127323;NR_028041;NM_000845	TSS200;Body;Body;Body	NA	NA
cg02090762	0.0075813	0.0102	0.0561832	0.168642	0.112458	FSCN2;FSCN2	NM_001077182;NM_012418	Body;Body	chr17:79503586-79504181	Island
cg02092181	0.000366002	0.0004	0.125115	0.811746	0.686631	DOT1L	NM_032482	TSS1500	chr19:2163632-2165603	N_Shore
cg02093112	0.00315346	0.0014	0.0541063	0.180833	0.126727	FBXO39	NM_153230	TSS200	chr17:6679205-6679710	Island
cg02096172	0.00171831	0.0004	0.137314	0.800541	0.663227	NA	NA	NA	NA	NA
cg02097120	0.000988462	0.0014	-0.0511319	0.649164	0.700296	TDRD10;TDRD10	NM_182499;NM_001098475	Body;Body	NA	NA
cg02097429	0.0109707	0.0242	-0.0505479	0.444087	0.494635	NA	NA	NA	chr16:27214772-27215678	N_Shelf
cg02097532	0.000988462	0.0016	-0.0673798	0.738887	0.806267	ERC2	NM_015576	3'UTR	NA	NA
cg02098313	0.000405959	0.0002	-0.13158	0.38329	0.51487	THEMIS;THEMIS;THEMIS	NM_001164687;NM_001010923;NM_001164685	5'UTR;TSS200;TSS200	NA	NA
cg02098413	0.00157038	0.0012	-0.0681365	0.740523	0.80866	HACE1	NM_020771	TSS1500	chr6:105307119-105307916	S_Shore
cg02099390	0.000740874	0.0012	-0.084376	0.577154	0.66153	OSBPL10	NM_017784	Body	NA	NA
cg02100381	0.00372401	0.002	-0.0628593	0.672843	0.735703	COL4A2	NM_001846	Body	NA	NA
cg02102872	0.000266624	0.0004	-0.0775757	0.722672	0.800247	FRAS1;FRAS1	NM_025074;NM_001166133	Body;Body	NA	NA
cg02103401	0.000405959	0.0016	-0.0675813	0.654329	0.721911	EPM2AIP1;MLH1	NM_014805;NM_000249	1stExon;TSS1500	chr3:37034228-37035356	N_Shore
cg02105211	0.000329653	0.0006	0.12992	0.790482	0.660562	ITPR1;ITPR1;ITPR1	NM_002222;NM_001099952;NM_001168272	Body;Body;Body	NA	NA
cg02107842	0.000497983	0.0008	0.103419	0.842387	0.738968	MAST4;MAST4;MAST4	NM_015183;NM_001164664;NM_198828	Body;Body;Body	NA	NA
cg02107844	0.00223987	0.0028	0.0639452	0.603897	0.539952	SLCO3A1;SLCO3A1	NM_001145044;NM_013272	Body;Body	NA	NA
cg02108135	0.00650702	0.0034	-0.0506188	0.654074	0.704693	NA	NA	NA	chr17:42015843-42016069	S_Shore
cg02108620	0.000109417	0.0002	0.127417	0.605901	0.478484	ULK4	NM_017886	5'UTR	chr3:42002932-42003728	N_Shore
cg02108623	0.000497983	0.0008	0.0893669	0.385694	0.296327	PRDM1	NM_001198	Body	chr6:106534136-106534385	S_Shore
cg02110858	0.00108624	0.0018	0.0954465	0.609719	0.514272	PLEC1;PLEC1;PLEC1	NM_000445;NM_201378;NM_201379	Body;Body;TSS200	chr8:145027911-145028352	Island
cg02111032	0.000192452	0.0004	0.0519823	0.23236	0.180378	NA	NA	NA	chr7:20817455-20818227	Island
cg02111865	0.000329653	0	0.141699	0.745419	0.60372	YPEL5;YPEL5;YPEL5;YPEL5	NM_001127399;NM_001127401;NM_016061;NM_001127400	5'UTR;5'UTR;5'UTR;5'UTR	chr2:30369311-30370921	S_Shore
cg02112621	0.0018786	0.0024	0.0615859	0.635813	0.574227	NA	NA	NA	NA	NA
cg02114084	2.2e-05	0	0.0965807	0.384602	0.288021	JDP2;JDP2;JDP2	NM_001135047;NM_001135048;NM_130469	TSS1500;TSS1500;TSS1500	chr14:75894308-75895469	N_Shore
cg02115302	0.000296618	0.0002	-0.0985652	0.659455	0.758021	NSMCE1	NM_145080	Body	NA	NA
cg02115781	0.00223987	0.003	-0.0802048	0.688196	0.768401	METTL8	NM_024770	3'UTR	NA	NA
cg02116283	0.000192452	0.0002	0.104255	0.677808	0.573553	NA	NA	NA	chr2:111980804-111981163	N_Shore
cg02116768	0.000497983	0.001	0.119415	0.609302	0.489887	FOXK2	NM_004514	Body	chr17:80545433-80545658	N_Shore
cg02117086	0.00108624	0.0026	0.0589673	0.548658	0.489691	B3GNT7	NM_145236	3'UTR	chr2:232262854-232263544	S_Shelf
cg02117271	0.000296618	0.0004	0.0925891	0.738562	0.645973	ANKRD33B	NM_001164440	Body	NA	NA
cg02118562	0.00556871	0.0034	-0.0640762	0.562739	0.626815	KALRN;KALRN	NM_001024660;NM_003947	Body;Body	NA	NA
cg02119755	0.000671765	0.0018	0.0583505	0.801821	0.74347	PDPK1;PDPK1	NM_031268;NM_002613	Body;Body	chr16:2588034-2588556	S_Shore
cg02124022	0.000988462	0.002	0.0697248	0.415676	0.345951	NA	NA	NA	chr4:54975387-54976202	N_Shore
cg02124059	0.000898693	0.0004	-0.0579042	0.443773	0.501677	ZNF41;ZNF41;ZNF41	NM_007130;NM_153380;NM_007130	5'UTR;5'UTR;1stExon	chrX:47341887-47342697	Island
cg02127375	0.000988462	0.0006	-0.069031	0.703704	0.772735	NBEA	NM_015678	Body	NA	NA
cg02127509	0.000214767	0.0006	0.084498	0.336978	0.25248	MYB;MYB;MYB;MYB;MYB;MYB;MYB;MYB	NM_005375;NM_001161657;NM_001161659;NM_001161658;NM_001130173;NM_001161660;NM_001161656;NM_001130172	Body;Body;Body;Body;Body;Body;Body;Body	NA	NA
cg02127689	7.69e-05	0	-0.0665453	0.695584	0.76213	NA	NA	NA	chr6:5851610-5851841	N_Shelf
cg02127888	0.000296618	0.0008	0.115807	0.627596	0.511789	CRAMP1L	NM_020825	Body	chr16:1660054-1665095	S_Shore
cg02129814	0.000550753	0.0008	-0.059036	0.681481	0.740517	MRAP2	NM_138409	3'UTR	NA	NA
cg02130027	0.000214767	0.0006	0.0527342	0.150451	0.0977168	CD2AP	NM_012120	TSS1500	chr6:47445108-47446091	N_Shore
cg02131853	0.000988462	0.0004	-0.121739	0.55127	0.673009	TMEM156	NM_024943	TSS1500	NA	NA
cg02132284	0.000405959	0	0.0589264	0.382708	0.323782	NA	NA	NA	chr17:15686218-15686474	Island
cg02132667	0.000608541	0.0004	-0.116692	0.582804	0.699495	NA	NA	NA	NA	NA
cg02132714	0.00342822	0.0036	0.0578879	0.329366	0.271478	HOXB4	NM_024015	TSS1500	chr17:46655215-46655604	S_Shore
cg02132909	0.000608541	0.0006	-0.0540676	0.776426	0.830493	DYNC1I1;DYNC1I1;DYNC1I1	NM_001135557;NM_004411;NM_001135556	Body;Body;Body	NA	NA
cg02133624	0.00223987	0.0016	0.0548624	0.687353	0.63249	NA	NA	NA	NA	NA
cg02134976	2.5e-05	0	0.0755761	0.434624	0.359048	C6orf132	NM_001164446	TSS200	chr6:42109904-42110361	S_Shore
cg02135245	0.00404221	0.0038	0.102441	0.719245	0.616805	ABR;ABR;ABR	NM_021962;NM_001092;NM_001159746	Body;Body;Body	NA	NA
cg02138331	0.000740874	0.0006	0.126839	0.842629	0.71579	AHCY	NM_001161766	5'UTR	chr20:32890559-32891378	S_Shelf
cg02138953	0.000172273	0.0002	0.0818727	0.836903	0.75503	NA	NA	NA	NA	NA
cg02141084	0.00880761	0.012	0.0548062	0.771654	0.716848	NA	NA	NA	NA	NA
cg02143404	0.000329653	0.0002	0.136533	0.651056	0.514522	NA	NA	NA	NA	NA
cg02143778	0.000266624	0.0002	-0.0710789	0.687603	0.758682	NA	NA	NA	chr16:576725-577927	N_Shore
cg02145310	2.85e-05	0	0.0715026	0.663232	0.591729	ZMIZ1	NM_020338	5'UTR	NA	NA
cg02145701	0.000137596	0.0002	0.11733	0.633188	0.515857	BANP;BANP	NM_017869;NM_079837	Body;Body	chr16:88039616-88039904	N_Shore
cg02147592	0.000137596	0	0.0705059	0.819734	0.749228	MAP2K2	NM_030662	3'UTR	chr19:4090200-4090688	Island
cg02147681	0.000192452	0	0.0674742	0.586136	0.518662	RAI1	NM_030665	5'UTR	chr17:17603583-17604147	Island
cg02148711	0.00119263	0.0008	-0.0629405	0.522534	0.585475	ATRX;ATRX;ATRX;ATRX	NM_000489;NM_138270;NM_138270;NM_000489	1stExon;5'UTR;1stExon;5'UTR	chrX:77041003-77041725	Island
cg02150262	0.00044984	0.0006	-0.080739	0.698136	0.778875	ROBO4	NM_019055	Body	NA	NA
cg02150354	0.000497983	0.0002	0.0578653	0.233848	0.175983	FLJ42709;FLJ42709	NR_021490;NR_021491	Body;Body	chr5:92914770-92917337	N_Shore
cg02150910	0.000898693	0.0006	-0.0689506	0.78833	0.85728	GZMH	NM_033423	TSS1500	NA	NA
cg02151816	0.000239418	0	0.0551449	0.881206	0.826061	RAB32	NM_006834	TSS1500	chr6:146864481-146865426	N_Shore
cg02152108	0.000550753	0.0002	0.0766293	0.23375	0.15712	RAC2	NM_002872	TSS1500	NA	NA
cg02152968	0.00130831	0.0006	0.0502677	0.381741	0.331473	CD55;CD55	NM_001114752;NM_000574	TSS1500;TSS1500	chr1:207494543-207495364	N_Shore
cg02152985	6.82e-05	0	-0.0609877	0.745596	0.806583	NA	NA	NA	chr2:3063372-3063672	S_Shore
cg02153814	0.00556871	0.0028	0.0528562	0.732565	0.679709	NA	NA	NA	chr3:194014480-194014983	Island
cg02156380	0.000816346	0.0008	0.0582139	0.42963	0.371416	KIAA1614	NM_020950	Body	chr1:180881316-180882592	Island
cg02160684	0.000816346	0.0008	0.139131	0.794358	0.655227	TRIB1	NM_025195	Body	chr8:126444232-126444440	S_Shelf
cg02161761	0.00289844	0.005	0.0566161	0.570169	0.513553	DSCC1	NM_024094	TSS1500	chr8:120867785-120868440	S_Shore
cg02161824	0.000497983	0	-0.0620669	0.424242	0.486309	FAM127B;FAM127B	NM_001078172;NM_001134321	TSS200;TSS200	chrX:134185563-134186337	S_Shore
cg02162534	0.00702619	0.0074	0.0588749	0.336219	0.277344	JAKMIP3	NM_001105521	Body	chr10:133953845-133954279	S_Shelf
cg02163885	0.0204354	0.0286	0.0678834	0.315886	0.248003	NA	NA	NA	NA	NA
cg02164615	0.00702619	0.016	0.0507537	0.422942	0.372189	NA	NA	NA	NA	NA
cg02165330	0.00108624	0.0042	0.0598368	0.53615	0.476313	SIAE;SPA17	NM_170601;NM_017425	Body;TSS1500	chr11:124543384-124544046	N_Shore
cg02168558	0.000497983	0.0006	0.0569077	0.268426	0.211518	BCO2;BCO2	NM_031938;NM_001037290	TSS1500;TSS1500	NA	NA
cg02169286	0.000154045	0.0004	0.0557641	0.243551	0.187787	KIAA1549;KIAA1549	NM_001164665;NM_020910	Body;Body	chr7:138666358-138666972	N_Shore
cg02169713	4.06e-06	0	0.14325	0.739646	0.596396	NA	NA	NA	chr6:31650648-31651292	Island
cg02170386	3.24e-05	0	-0.0905193	0.593297	0.683817	NA	NA	NA	chr14:70316847-70317240	Island
cg02172058	0.00044984	0.0008	0.0528887	0.758508	0.705619	C17orf64;C17orf64	NM_181707;NM_181707	1stExon;5'UTR	chr17:58498711-58499332	S_Shore
cg02173067	0.0407107	0.032	0.057527	0.662785	0.605258	NA	NA	NA	NA	NA
cg02173455	0.00130831	0.0018	-0.0506137	0.678933	0.729547	NA	NA	NA	chr7:6769321-6770216	S_Shore
cg02173583	6.05e-05	0.0002	-0.0736996	0.729411	0.80311	LOC100169752	NR_023362	Body	NA	NA
cg02175033	0.000296618	0.0004	0.147535	0.657175	0.50964	KIAA0247	NM_014734	5'UTR	NA	NA
cg02175308	2.5e-05	0	0.0838624	0.433013	0.34915	SORT1	NM_002959	TSS1500	chr1:109940074-109940894	S_Shore
cg02175321	0.000266624	0.0002	0.110783	0.740428	0.629644	PDGFD;PDGFD	NM_025208;NM_033135	Body;Body	NA	NA
cg02178846	0.000137596	0.0006	-0.0645472	0.644718	0.709265	NA	NA	NA	NA	NA
cg02178957	0.00223987	0.005	0.0827533	0.659184	0.576431	NA	NA	NA	NA	NA
cg02179700	0.00130831	0.0004	-0.0527882	0.75557	0.808358	NA	NA	NA	NA	NA
cg02181036	0.000608541	0.0006	0.125576	0.596402	0.470826	ZNRF2;MIR550-1	NM_147128;NR_030319	Body;TSS1500	chr7:30323917-30325641	S_Shelf
cg02181594	0.000214767	0	-0.0594909	0.407012	0.466503	FAM176A	NM_032181	5'UTR	chr2:75787717-75788312	S_Shelf
cg02184226	0.00108624	0.0008	0.0594541	0.85919	0.799736	NA	NA	NA	chr17:37380953-37382363	S_Shelf
cg02185052	0.000154045	0.0012	0.0628935	0.291563	0.22867	HHEX	NM_002729	Body	chr10:94451329-94451737	S_Shore
cg02185182	0.000296618	0	0.163834	0.711554	0.54772	MAD1L1;MAD1L1;MAD1L1	NM_003550;NM_001013837;NM_001013836	Body;Body;Body	chr7:2185771-2186205	N_Shore
cg02185190	0.000172273	0.0004	0.079327	0.712304	0.632977	SLC25A43	NM_145305	Body	chrX:118533163-118533787	S_Shore
cg02185248	0.000366002	0	0.116651	0.360254	0.243603	RPTOR;RPTOR	NM_001163034;NM_020761	Body;Body	NA	NA
cg02186782	0.00044984	0.0008	0.0597979	0.238698	0.1789	RYR3	NM_001036	TSS1500	chr15:33602816-33604003	Island
cg02187231	9.74e-05	0	0.084759	0.401445	0.316686	VAX2	NM_012476	Body	chr2:71134585-71134792	N_Shore
cg02187259	0.00205214	0.0028	0.100992	0.746443	0.645452	FAM49A	NM_030797	5'UTR	NA	NA
cg02188048	0.0191214	0.0138	0.0556347	0.333446	0.277812	NA	NA	NA	chrX:39871532-39874766	Island
cg02188225	0.000988462	0.0014	-0.0701944	0.574279	0.644473	HLA-E	NM_005516	Body	chr6:30457369-30458175	S_Shore
cg02189597	0.000109417	0	-0.0871156	0.736624	0.82374	RORA;RORA;RORA;RORA	NM_002943;NM_134261;NM_134262;NM_134260	Body;Body;Body;Body	chr15:60883298-60885350	N_Shelf
cg02190353	0.00702619	0.0232	0.0679414	0.754741	0.6868	SLC25A37	NM_016612	Body	NA	NA
cg02192117	0.000988462	0.0008	0.0623256	0.271737	0.209412	TNRC18	NM_001080495	Body	chr7:5458503-5469256	Island
cg02193425	5.35e-05	0	-0.0829075	0.76859	0.851497	FAM50B	NM_012135	TSS1500	chr6:3849271-3851048	N_Shore
cg02193956	0.0018786	0.0058	0.12108	0.728069	0.606989	MANBA	NM_005908	Body	chr4:103681836-103682348	N_Shore
cg02196805	0.000214767	0.0002	-0.0646112	0.76246	0.827071	CSF2	NM_000758	1stExon	NA	NA
cg02197387	0.00244279	0.0048	0.0546099	0.609719	0.555109	TCEA2;TCEA2	NM_003195;NM_198723	TSS200;5'UTR	chr20:62693942-62695282	Island
cg02198513	0.0457782	0.041	0.070408	0.562194	0.491786	TMEM156	NM_024943	Body	NA	NA
cg02198625	0.00244279	0.003	0.0750629	0.279652	0.204589	SIRPB1;SIRPB1;SIRPB1;SIRPB1;SIRPB1;SIRPB1	NM_001135844;NM_001083910;NM_001135844;NM_001083910;NM_006065;NM_006065	5'UTR;1stExon;1stExon;5'UTR;5'UTR;1stExon	NA	NA
cg02203380	0.00244279	0.0046	0.0609337	0.371538	0.310604	C7orf41	NM_152793	TSS1500	chr7:30174230-30176169	N_Shore
cg02203635	0.000122769	0	0.0866078	0.527116	0.440508	IQCE;IQCE	NM_001100390;NM_152558	TSS1500;TSS1500	chr7:2598550-2599203	N_Shore
cg02206980	0.000740874	0.0022	0.130355	0.593316	0.462962	SIRT5;SIRT5	NM_031244;NM_012241	TSS1500;TSS1500	chr6:13574438-13575110	N_Shore
cg02211449	0.000266624	0.0004	0.0536844	0.234733	0.181049	NA	NA	NA	chr10:110671724-110672326	N_Shore
cg02211519	7.31e-06	0	-0.103196	0.594512	0.697708	CD81	NM_004356	Body	chr11:2406711-2406927	S_Shore
cg02211741	0.000296618	0.0008	0.0798602	0.418937	0.339077	DGKZ;DGKZ;DGKZ;DGKZ	NM_201533;NM_001105540;NM_003646;NM_201532	Body;5'UTR;Body;Body	chr11:46387905-46388535	N_Shelf
cg02212389	0.000740874	0.0008	0.0609906	0.77697	0.71598	NUB1	NM_016118	Body	NA	NA
cg02212836	0.00143398	0.002	-0.118931	0.4477	0.566631	LY86;LOC285780	NM_004271;NR_026970	1stExon;Body	NA	NA
cg02214623	0.000366002	0.0006	0.115757	0.647599	0.531842	GNB2L1	NM_006098	TSS1500	chr5:180673068-180673694	N_Shore
cg02217713	0.00817439	0.0042	0.0820253	0.643547	0.561522	PRKAR1B;PRKAR1B;PRKAR1B;PRKAR1B;PRKAR1B;PRKAR1B	NM_001164759;NM_001164762;NM_001164758;NM_001164760;NM_001164761;NM_002735	Body;Body;Body;Body;Body;Body	chr7:644181-644461	N_Shore
cg02218324	0.000329653	0.0018	0.0623988	0.5334	0.471001	RSPH6A;RSPH6A	NM_030785;NM_030785	1stExon;5'UTR	chr19:46318490-46319266	N_Shore
cg02220965	0.0075813	0.016	0.0674648	0.44217	0.374705	MYST1;MYST1	NM_032188;NM_182958	TSS1500;TSS1500	chr16:31128799-31129200	N_Shore
cg02223351	0.00119263	0.002	0.0902145	0.510447	0.420233	CDH5	NM_001795	5'UTR	NA	NA
cg02223905	0.00108624	0.0006	-0.0587904	0.749375	0.808165	ALS2CL;ALS2CL	NM_182775;NM_147129	TSS1500;Body	NA	NA
cg02224369	9.74e-05	0.0002	0.078973	0.415274	0.336301	CD59;CD59;CD59;CD59	NM_000611;NM_203330;NM_203329;NM_203331	TSS1500;TSS1500;TSS1500;TSS1500	chr11:33757476-33758122	S_Shore
cg02224795	0.000329653	0.0006	0.0572797	0.718196	0.660917	TSNARE1	NM_145003	Body	chr8:143359844-143360110	S_Shelf
cg02225720	0.000239418	0.0008	0.0615644	0.246658	0.185094	ITGAE	NM_002208	Body	chr17:3626924-3627839	N_Shelf
cg02226192	0.000154045	0	0.161639	0.708251	0.546612	ANKRD11	NM_013275	5'UTR	NA	NA
cg02226672	0.000239418	0.0002	0.157015	0.739365	0.58235	SMPD3	NM_018667	Body	NA	NA
cg02227813	0.000608541	0.0018	-0.0585496	0.31091	0.36946	SAMD3;SAMD3	NM_152552;NM_001017373	Body;Body	NA	NA
cg02227879	0.00044984	0.0004	0.158801	0.713538	0.554736	CAMK2G;CAMK2G;CAMK2G;CAMK2G;CAMK2G	NM_172173;NM_172169;NM_172170;NM_001222;NM_172171	Body;Body;Body;Body;Body	NA	NA
cg02228675	0.000109417	0	0.0611893	0.36104	0.299851	DHX58	NM_024119	Body	chr17:40259521-40259829	Island
cg02229095	0.00514589	0.0024	0.0500984	0.594855	0.544756	ZNF34	NM_030580	5'UTR	chr8:146012190-146012913	N_Shore
cg02229607	5.35e-05	0	-0.0678071	0.811832	0.879639	NA	NA	NA	chr7:2758004-2758257	S_Shore
cg02231590	0.00266194	0.0058	-0.0952585	0.526701	0.62196	ITM2C;ITM2C;ITM2C	NM_001012516;NM_030926;NM_001012514	Body;Body;Body	NA	NA
cg02233614	0.00130831	0.0012	0.0846795	0.436543	0.351864	PFKFB2;PFKFB2	NM_006212;NM_001018053	5'UTR;5'UTR	chr1:207226281-207226842	S_Shore
cg02233835	6.82e-05	0	-0.0794584	0.447913	0.527371	NA	NA	NA	chr16:89160018-89160706	N_Shelf
cg02234120	0.000497983	0.0004	-0.0583655	0.784897	0.843262	UGT1A10;UGT1A6;UGT1A8;UGT1A6;UGT1A9;UGT1A4;UGT1A7;UGT1A5	NM_019075;NM_205862;NM_019076;NM_001072;NM_021027;NM_007120;NM_019077;NM_019078	Body;Body;Body;Body;Body;TSS1500;Body;Body	NA	NA
cg02234653	0.000239418	0.0002	-0.0799149	0.794173	0.874088	AP1S3	NM_001039569	Body	NA	NA
cg02235659	0.000405959	0.0004	0.0918077	0.677711	0.585903	CLEC3B	NM_003278	TSS1500	NA	NA
cg02235918	0.000898693	0.001	0.0776893	0.851888	0.774198	NA	NA	NA	NA	NA
cg02237734	0.0018786	0.0006	-0.0563938	0.438793	0.495187	NA	NA	NA	chr1:145139472-145139944	N_Shore
cg02239453	0.00205214	0.001	-0.0732985	0.769335	0.842633	FBXO3;FBXO3	NM_012175;NM_033406	TSS1500;TSS1500	chr11:33795392-33796319	S_Shore
cg02240252	0.000740874	0.002	0.0882262	0.7458	0.657574	NA	NA	NA	chr17:47928266-47929357	S_Shelf
cg02240539	0.000608541	0.0004	-0.0631503	0.760152	0.823302	KIAA1199	NM_018689	5'UTR	NA	NA
cg02241759	8.66e-05	0.0002	0.135513	0.580264	0.444752	NR1I2;NR1I2;NR1I2	NM_033013;NM_003889;NM_022002	Body;Body;Body	chr3:119528920-119529159	N_Shore
cg02241986	0.000988462	0.0012	-0.0808979	0.598567	0.679465	CALML3	NM_005185	TSS1500	chr10:5567122-5567828	N_Shore
cg02243061	0.000740874	0.001	-0.0904279	0.59138	0.681808	NA	NA	NA	NA	NA
cg02243157	0.000988462	0.0022	0.114902	0.830406	0.715503	NA	NA	NA	NA	NA
cg02243303	0.00205214	0.0012	-0.051337	0.744544	0.795881	MCM3	NM_002388	Body	chr6:52149149-52149725	N_Shore
cg02243386	0.000608541	0.0004	-0.0604321	0.767028	0.82746	XIRP1	NM_194293	TSS1500	NA	NA
cg02243630	5.35e-05	0	0.128616	0.428637	0.300021	KIAA0922;KIAA0922	NM_015196;NM_001131007	TSS1500;TSS1500	chr4:154386834-154388183	N_Shore
cg02244274	0.000988462	0.0002	-0.0573203	0.726744	0.784064	NA	NA	NA	NA	NA
cg02246876	0.00171831	0.002	0.0515392	0.853162	0.801622	CEBPE	NM_001805	3'UTR	NA	NA
cg02246928	8.66e-05	0.0002	0.0772267	0.516652	0.439425	NA	NA	NA	NA	NA
cg02249390	0.000740874	0.001	-0.0987023	0.537467	0.63617	LTB;LTB	NM_009588;NM_002341	TSS1500;TSS1500	chr6:31548436-31549277	S_Shore
cg02251014	4.06e-06	0	0.056748	0.229103	0.172355	NA	NA	NA	chr16:67047605-67048470	Island
cg02251243	0.000329653	0.0012	0.0808896	0.48906	0.40817	NA	NA	NA	chr2:74211214-74212314	N_Shore
cg02251393	0.000405959	0.0006	-0.0682661	0.695386	0.763652	DAPL1	NM_001017920	TSS1500	NA	NA
cg02251567	0.000329653	0.0006	0.0514287	0.479782	0.428354	AMT;AMT;AMT;NICN1;AMT;AMT;AMT;AMT;AMT;AMT	NR_028435;NM_000481;NM_000481;NM_032316;NM_001164712;NM_001164710;NM_001164712;NM_001164711;NM_001164711;NM_001164710	Body;5'UTR;1stExon;3'UTR;1stExon;1stExon;5'UTR;5'UTR;1stExon;5'UTR	NA	NA
cg02251663	0.000816346	0.0012	0.084074	0.769072	0.684998	SPON1	NM_006108	Body	chr11:14280741-14281164	Island
cg02251850	0.000497983	0	-0.183513	0.428473	0.611985	RPTOR;RPTOR	NM_001163034;NM_020761	Body;Body	chr17:78849401-78850933	S_Shore
cg02252421	0.00157038	0.0014	-0.0644503	0.708612	0.773062	NA	NA	NA	NA	NA
cg02254056	0.000192452	0.0002	0.0672561	0.331736	0.26448	TXNDC5;TXNDC5	NM_030810;NM_001145549	TSS1500;TSS1500	chr6:7910087-7911418	S_Shore
cg02255484	0.000109417	0	0.101427	0.455007	0.35358	NA	NA	NA	NA	NA
cg02258534	0.00143398	0.0074	0.0510149	0.717862	0.666847	KCNQ1;KCNQ1	NM_000218;NM_181798	Body;Body	chr11:2555405-2555618	Island
cg02259081	0.000239418	0	0.0941367	0.408676	0.31454	NA	NA	NA	chr12:53267859-53268290	S_Shore
cg02259914	0.00044984	0.0004	0.0664995	0.373622	0.307122	NA	NA	NA	NA	NA
cg02261047	0.000172273	0	0.102149	0.382243	0.280094	NA	NA	NA	NA	NA
cg02262553	0.000329653	0.0006	0.137296	0.643415	0.506119	NA	NA	NA	NA	NA
cg02262923	4.73e-05	0	0.0591501	0.276797	0.217647	ADAP2	NM_018404	3'UTR	NA	NA
cg02263932	0.000137596	0.0002	0.0900901	0.514991	0.424901	NFATC2;NFATC2;NFATC2	NM_001136021;NM_173091;NM_012340	Body;Body;Body	chr20:50108795-50109456	Island
cg02264459	0.00315346	0.0014	0.0611312	0.274797	0.213666	NA	NA	NA	chr16:3199652-3199937	Island
cg02265721	0.00108624	0.0016	0.0984655	0.81166	0.713194	NA	NA	NA	NA	NA
cg02265742	0.00342822	0.0026	0.102028	0.81984	0.717812	NA	NA	NA	NA	NA
cg02266731	0.0018786	0.0038	0.103749	0.570173	0.466424	CPM	NM_001874	TSS1500	NA	NA
cg02268192	0.00514589	0.0072	0.0891735	0.565491	0.476318	RIN3	NM_024832	Body	chr14:92979726-92981228	S_Shore
cg02270010	0.00289844	0.0028	0.053626	0.315279	0.261653	RNF44	NM_014901	Body	NA	NA
cg02272429	0.000550753	0	-0.0651948	0.694764	0.759958	NA	NA	NA	NA	NA
cg02275294	6.82e-05	0	0.0542903	0.211622	0.157332	SOAT1	NM_003101	TSS1500	chr1:179262771-179263321	N_Shore
cg02275530	0.00119263	0.002	0.100394	0.704549	0.604155	BCAS3;BCAS3	NM_001099432;NM_017679	Body;Body	NA	NA
cg02275784	0.000608541	0.0016	0.110807	0.735309	0.624502	DLG2	NM_001142699	Body	NA	NA
cg02276314	0.000366002	0.0002	0.126009	0.772502	0.646493	H6PD	NM_004285	5'UTR	NA	NA
cg02277850	0.00438425	0.0046	0.0962531	0.54668	0.450427	NA	NA	NA	chr1:7843460-7843693	N_Shore
cg02278728	0.000266624	0.0002	-0.0766219	0.701386	0.778008	NA	NA	NA	chr6:1599090-1599402	N_Shelf
cg02279108	0.000816346	0.0022	0.141741	0.664385	0.522644	NA	NA	NA	chr7:156832678-156832961	S_Shelf
cg02279625	0.000671765	0.0014	0.0746715	0.578822	0.504151	SH2D7	NM_001101404	TSS1500	NA	NA
cg02280859	1.12e-05	0	0.0557508	0.641909	0.586159	NADK	NM_023018	TSS1500	chr1:1709394-1710582	S_Shore
cg02281854	0.0018786	0.0014	-0.0603077	0.706301	0.766609	NA	NA	NA	NA	NA
cg02283042	0.000214767	0.0002	-0.0595276	0.771202	0.830729	CDH13	NM_001257	Body	NA	NA
cg02283204	0.00372401	0.0038	-0.052432	0.537461	0.589893	NA	NA	NA	chr6:40567266-40567580	S_Shelf
cg02283238	0.00438425	0.0012	-0.079418	0.571093	0.650511	TNFAIP8;TNFAIP8	NM_001077654;NM_014350	Body;TSS1500	chr5:118691401-118691759	N_Shore
cg02286380	0.0232953	0.0322	0.057551	0.712681	0.65513	ARRB2;ARRB2	NM_004313;NM_199004	Body;Body	NA	NA
cg02287007	0.000109417	0.0002	0.125975	0.515212	0.389237	RPS6KA2;RPS6KA2	NM_021135;NM_001006932	Body;Body	NA	NA
cg02287105	9.74e-05	0.0004	-0.0997105	0.717163	0.816874	NA	NA	NA	chr6:32116590-32117229	N_Shore
cg02287710	0.0126565	0.0152	0.0615655	0.455806	0.39424	DIO3;MIR1247	NM_001362;NR_031649	TSS200;TSS1500	chr14:102025989-102031567	Island
cg02288859	0.000816346	0.0016	0.0616707	0.419596	0.357925	KREMEN1;KREMEN1	NM_001039570;NM_032045	Body;Body	chr22:29468639-29470233	S_Shore
cg02289020	0.000898693	0.0006	-0.0562106	0.768246	0.824456	CDH13	NM_001257	Body	NA	NA
cg02289903	0.00342822	0.0064	0.0909409	0.481469	0.390528	RPS6KA2;RPS6KA2	NM_021135;NM_001006932	Body;Body	NA	NA
cg02291010	0.00044984	0.0002	0.149875	0.789471	0.639595	CAST;CAST;CAST;CAST;CAST;CAST;CAST;CAST;CAST;CAST;CAST	NM_001750;NM_001042441;NM_173060;NM_001042444;NM_001042445;NM_001042442;NM_173061;NM_001042446;NM_173063;NM_001042440;NM_001042443	Body;Body;Body;Body;Body;Body;1stExon;Body;Body;Body;Body	NA	NA
cg02291556	0.000266624	0	0.0831667	0.421938	0.338772	PDZK1IP1	NM_005764	TSS1500	NA	NA
cg02292809	0.000329653	0.0004	0.056831	0.697098	0.640267	NA	NA	NA	chr6:17102309-17102539	N_Shore
cg02295992	0.00044984	0.0008	-0.099185	0.638889	0.738074	NA	NA	NA	NA	NA
cg02297541	0.000172273	0	0.082187	0.441384	0.359197	NA	NA	NA	chr6:33181010-33181256	N_Shore
cg02297838	0.000671765	0.0012	0.0904786	0.449256	0.358778	MIR19A;MIR17HG;MIR92A1;MIR17HG;MIR20A;MIR17;MIR19B1;MIR18A	NR_029489;NR_027349;NR_029508;NR_027350;NR_029492;NR_029487;NR_029490;NR_029488	TSS1500;Body;TSS1500;Body;TSS1500;TSS1500;TSS1500;TSS1500	chr13:91999541-92001441	S_Shore
cg02298327	0.00143398	0.0016	-0.051674	0.827891	0.879565	GKN2	NM_182536	TSS1500	NA	NA
cg02299328	3.68e-05	0	0.106312	0.526311	0.42	RAPGEFL1	NM_016339	Body	chr17:38347533-38347765	N_Shore
cg02300379	0.000296618	0	-0.0556108	0.612167	0.667777	LGI1	NM_005097	Body	NA	NA
cg02301079	0.000296618	0.0002	0.0939969	0.439219	0.345223	NA	NA	NA	NA	NA
cg02301741	0.00475161	0.003	-0.0565046	0.785311	0.841815	NA	NA	NA	NA	NA
cg02302089	0.000405959	0.0004	0.0902783	0.583208	0.49293	IGF2BP3	NM_006547	Body	NA	NA
cg02304134	0.000608541	0.0014	-0.0597028	0.705307	0.76501	NMRAL1	NM_020677	Body	NA	NA
cg02304584	2.2e-05	0	0.148427	0.720926	0.572499	NA	NA	NA	chr6:31650648-31651292	Island
cg02304751	0.00475161	0.0168	-0.0576095	0.734552	0.792161	NA	NA	NA	chr4:99579142-99580160	S_Shelf
cg02305113	0.000740874	0.0012	0.0585473	0.636993	0.578446	MAD1L1;MAD1L1;MAD1L1	NM_003550;NM_001013837;NM_001013836	Body;Body;Body	chr7:2059907-2060131	N_Shore
cg02305850	0.00289844	0.0016	0.0554186	0.152042	0.0966233	TIRAP;TIRAP	NM_001039661;NM_148910	TSS1500;TSS1500	chr11:126152722-126153400	N_Shore
cg02307239	0.000816346	0.0004	0.0684891	0.48028	0.411791	NA	NA	NA	chr4:174421347-174421559	Island
cg02307823	0.000497983	0.0008	0.154073	0.788315	0.634242	PTEN	NM_000314	Body	NA	NA
cg02308232	0.000405959	0.0008	0.130405	0.694115	0.56371	KDM6B	NM_001080424	TSS1500	chr17:7745066-7748420	N_Shelf
cg02309841	0.00223987	0.0022	0.128836	0.70723	0.578394	VGLL4	NM_014667	5'UTR	chr3:11760638-11762078	N_Shelf
[truncated: 19,786 more rows]

## Sheet: GC-Hypersens vs. Control
Probe	Nominal P-Value	P-Value (Permutation)	Beta-Difference	Mean (ME/CFS GC-Hypersensitive)	Mean (Control)	UCSC RefGene Name	UCSC RefGene Accession Number	UCSC RefGene Group	Closest CpG Island	Relation to CpG Island
cg00003900	0.0439046	0.019	-0.0636179	0.391954	0.455572	NA	NA	NA	NA	NA
cg00004105	0.0325524	0.0364	0.0591234	0.558917	0.499794	LOXL4	NM_032211	Body	NA	NA
cg00008629	0.00758655	0.0102	-0.0669263	0.392852	0.459778	ROD1;ROD1;ROD1	NM_001163790;NM_005156;NM_001163788	Body;Body;5'UTR	chr9:115095149-115095919	N_Shore
cg00012576	0.0143558	0.0102	-0.0578091	0.671212	0.729021	GPC6	NM_005708	Body	NA	NA
cg00012638	0.0237559	0.0404	-0.0541181	0.510862	0.56498	KCNK17;KCNK17	NM_031460;NM_001135111	Body;Body	chr6:39281135-39282215	N_Shore
cg00017842	0.0143558	0.0054	-0.0513436	0.679589	0.730933	NA	NA	NA	chr2:119532065-119532315	N_Shelf
cg00017931	0.0219008	0.0336	0.0595248	0.374409	0.314884	ZDHHC14;ZDHHC14	NM_153746;NM_024630	Body;Body	NA	NA
cg00028013	0.0301326	0.0312	0.064199	0.686764	0.622565	LOXL1	NM_005576	TSS200	chr15:74218696-74220373	Island
cg00029521	0.0185557	0.012	-0.057703	0.673198	0.7309	KCNK17;KCNK17	NM_031460;NM_001135111	Body;Body	chr6:39271516-39271758	S_Shore
cg00038446	0.0219008	0.007	-0.0564017	0.800577	0.856979	FASLG	NM_000639	3'UTR	NA	NA
cg00061695	0.0439046	0.0344	0.059038	0.54784	0.488802	NLGN2	NM_020795	TSS200	chr17:7311672-7312063	N_Shore
cg00064778	0.0439046	0.032	0.0538588	0.431209	0.37735	NA	NA	NA	chr5:126564997-126565580	N_Shore
cg00076555	0.00464327	0.0034	-0.0530238	0.632839	0.685863	BSN	NM_003458	3'UTR	NA	NA
cg00078221	0.0278647	0.008	0.0552058	0.218551	0.163346	EIF4EBP3;ANKHD1-EIF4EBP3	NM_003732;NM_020690	Body;Body	chr5:139927157-139927491	S_Shore
cg00082912	0.0156548	0.0294	-0.0543511	0.499245	0.553596	NA	NA	NA	NA	NA
cg00085493	0.0143558	0.007	0.0654722	0.308642	0.24317	NA	NA	NA	chr1:208041862-208042718	N_Shore
cg00090787	0.0201696	0.0066	-0.0541944	0.760249	0.814443	RPL4;SNORD16;SNORD18B	NM_000968;NR_002440;NR_002442	Body;TSS200;TSS1500	NA	NA
cg00091302	0.0170528	0.0184	0.065575	0.676668	0.611093	NA	NA	NA	NA	NA
cg00094734	0.0325524	0.0166	-0.0698347	0.706249	0.776084	NA	NA	NA	NA	NA
cg00095018	0.00915535	0.0098	0.0594702	0.631396	0.571925	MAPK13	NM_002754	Body	chr6:36098039-36098621	S_Shelf
cg00105306	0.0407999	0.0442	0.0860444	0.70012	0.614075	WDR73	NM_032856	Body	chr15:85197232-85197695	N_Shelf
cg00112238	0.0325524	0.0324	0.086862	0.473884	0.387022	SSBP3;SSBP3;SSBP3	NM_001009955;NM_018070;NM_145716	Body;Body;Body	chr1:54723696-54724019	N_Shelf
cg00112465	0.0351318	0.0298	0.0554676	0.266013	0.210545	CCDC48	NM_024768	TSS1500	chr3:128719865-128721245	Island
cg00118808	0.0219008	0.0226	0.0821496	0.514459	0.432309	NA	NA	NA	chr9:132099123-132099616	N_Shore
cg00123104	0.0301326	0.0212	0.0578195	0.471351	0.413531	CLSTN1;CLSTN1	NM_014944;NM_001009566	TSS200;TSS200	chr1:9883011-9884667	S_Shore
cg00130693	0.0301326	0.0376	0.0696621	0.730251	0.660589	PYCR2	NM_013328	Body	chr1:226111642-226112552	N_Shore
cg00131407	0.0237559	0.025	0.0563239	0.826865	0.770541	LOC401127	NR_026854	Body	chr4:39481980-39482195	S_Shore
cg00138407	0.0278647	0.0326	0.0598932	0.739548	0.679655	KLHL18	NM_025010	3'UTR	NA	NA
cg00147638	0.0439046	0.0204	-0.0539837	0.764839	0.818823	RUNX3;RUNX3	NM_004350;NM_001031680	3'UTR;3'UTR	chr1:25228496-25229132	N_Shore
cg00152117	0.00915535	0.0038	-0.0654362	0.694358	0.759794	ARHGEF11;ARHGEF11	NM_014784;NM_198236	Body;Body	NA	NA
cg00152942	0.0407999	0.028	0.0514478	0.777431	0.725983	CPNE2	NM_152727	TSS1500	chr16:57126044-57127110	N_Shore
cg00157012	0.0170528	0.0264	0.0535143	0.363782	0.310268	DOCK5	NM_024940	Body	NA	NA
cg00158122	0.0100399	0.0108	0.0586537	0.451338	0.392684	NA	NA	NA	chr10:101290025-101290338	Island
cg00158770	0.0351318	0.0346	0.089132	0.7421	0.652968	CSGALNACT1;CSGALNACT1;CSGALNACT1	NM_018371;NM_001130518;NR_024040	Body;Body;Body	NA	NA
cg00170295	0.0325524	0.0164	-0.0619789	0.670741	0.73272	LOC100287718	NM_001162435	Body	NA	NA
cg00172603	0.00221321	0	0.0919589	0.224176	0.132217	SSBP3;SSBP3;SSBP3	NM_001009955;NM_018070;NM_145716	Body;Body;Body	chr1:54821990-54822333	Island
cg00184953	0.0325524	0.0076	-0.0614181	0.768404	0.829822	PSORS1C3	NR_026816	TSS1500	chr6:31148369-31148577	N_Shelf
cg00192882	0.0472004	0.0454	0.075436	0.654388	0.578952	MFAP4	NM_002404	TSS1500	NA	NA
cg00199007	0.0156548	0.0244	0.0630593	0.32771	0.26465	SLC17A9	NM_022082	TSS200	chr20:61583891-61584222	Island
cg00206490	0.0325524	0.0362	0.0721389	0.432706	0.360567	ANKRD11	NM_013275	5'UTR	NA	NA
cg00218914	0.0378784	0.048	0.0648698	0.470651	0.405781	C3orf25	NM_207307	Body	chr3:129147229-129147617	N_Shore
cg00221718	0.0278647	0.0342	0.0799856	0.482491	0.402505	NA	NA	NA	NA	NA
cg00223899	0.0301326	0.0304	-0.0512619	0.598333	0.649595	NA	NA	NA	NA	NA
cg00225006	0.0131502	0.005	-0.052366	0.750953	0.803319	WHAMM	NM_001080435	TSS200	chr15:83478366-83479273	N_Shore
cg00232092	0.0325524	0.0332	0.0757193	0.737266	0.661547	FBXL18	NM_024963	3'UTR	chr7:5521368-5521615	N_Shelf
cg00232402	0.0257415	0.015	0.0616543	0.280378	0.218724	NA	NA	NA	chr18:77386827-77387050	N_Shore
cg00240195	0.0156548	0.0216	0.070696	0.488848	0.418152	NR4A2	NM_006186	Body	chr2:157185557-157186355	N_Shore
cg00241638	0.0219008	0.0154	0.0540619	0.224522	0.17046	LOC100133669	NR_026913	Body	chr8:144099456-144099731	N_Shore
cg00248242	0.0472004	0.0112	-0.0580527	0.812975	0.871027	NA	NA	NA	chr2:240868278-240868590	N_Shore
cg00249205	0.0237559	0.0316	0.057055	0.755289	0.698234	STX1B	NM_052874	Body	chr16:31008832-31009036	S_Shelf
cg00253228	0.0301326	0.02	0.0717657	0.562685	0.490919	PLEC1;PLEC1;PLEC1;PLEC1	NM_000445;NM_201378;NM_201379;NM_201380	Body;Body;Body;TSS1500	chr8:145024449-145025179	S_Shore
cg00253735	0.0201696	0.0248	0.0733215	0.461183	0.387861	CTSK	NM_000396	5'UTR	NA	NA
cg00260201	0.0120324	0.0132	0.0751963	0.440842	0.365646	PRR15L	NM_024320	3'UTR	NA	NA
cg00262030	0.0351318	0.044	0.0661991	0.780458	0.714259	NA	NA	NA	chr8:61834699-61835871	S_Shore
cg00262446	0.0439046	0.0412	0.0532059	0.259065	0.205859	EMCN;EMCN;EMCN;EMCN	NM_016242;NM_001159694;NM_001159694;NM_016242	5'UTR;5'UTR;1stExon;1stExon	NA	NA
cg00268476	0.0439046	0.0368	0.0812196	0.529653	0.448434	KCTD5	NM_018992	Body	NA	NA
cg00270789	0.0219008	0.0238	0.0579103	0.360265	0.302354	GPT2;GPT2	NM_133443;NM_001142466	Body;TSS200	chr16:46917849-46918957	S_Shore
cg00277714	0.0301326	0.046	0.0560798	0.644225	0.588146	NA	NA	NA	NA	NA
cg00278517	0.0439046	0.0248	0.0743721	0.373739	0.299367	RPS6KA2	NM_001006932	Body	NA	NA
cg00288844	0.0325524	0.0468	0.0568406	0.687491	0.63065	TXNDC11	NM_015914	Body	chr16:11836073-11837092	N_Shore
cg00298324	0.0219008	0.01	0.0822616	0.344913	0.262652	FAM110A;FAM110A	NM_207121;NM_001042353	5'UTR;5'UTR	chr20:821674-822500	S_Shore
cg00301372	0.0109974	0.0032	-0.0611556	0.599252	0.660408	NA	NA	NA	NA	NA
cg00305071	0.00378216	0.003	-0.0658913	0.340623	0.406515	CSMD2	NM_052896	Body	NA	NA
cg00305193	0.0109974	0.0134	0.0559381	0.280426	0.224488	FAM54B;FAM54B;FAM54B;FAM54B	NM_001099627;NM_001099625;NM_001099626;NM_019557	3'UTR;3'UTR;3'UTR;3'UTR	NA	NA
cg00313685	0.0219008	0.0154	0.081761	0.689227	0.607465	CUX1;CUX1;CUX1	NM_181500;NM_181552;NM_001913	Body;Body;Body	NA	NA
cg00327947	0.0378784	0.0388	0.0595959	0.503997	0.444401	NA	NA	NA	NA	NA
cg00329411	0.0131502	0.0104	0.066256	0.548173	0.481917	NA	NA	NA	NA	NA
cg00330170	0.00758655	0.0082	0.0576266	0.323332	0.265705	MEGF8	NM_001410	Body	chr19:42829555-42830597	Island
cg00335219	0.0257415	0.028	0.0623358	0.339588	0.277252	NA	NA	NA	NA	NA
cg00336376	0.0325524	0.027	0.0587405	0.309365	0.250625	ZNF831	NM_178457	Body	chr20:57797223-57797441	S_Shore
cg00342358	0.0156548	0.0232	-0.0520152	0.58517	0.637185	TGFBR3	NM_003243	5'UTR	chr1:92350913-92352085	N_Shore
cg00343906	0.0378784	0.0492	0.0955334	0.640688	0.545155	NADK	NM_023018	Body	NA	NA
cg00344308	0.0472004	0.0442	0.0790734	0.638094	0.55902	NA	NA	NA	NA	NA
cg00344445	0.0378784	0.0294	0.0794408	0.792971	0.71353	FLI1;FLI1	NM_002017;NM_001167681	Body;Body	NA	NA
cg00350296	0.0120324	0.0142	0.0709799	0.464041	0.393062	CD248	NM_020404	TSS1500	chr11:66083572-66083782	S_Shore
cg00353330	0.0378784	0.0186	-0.0554306	0.74311	0.79854	NA	NA	NA	NA	NA
cg00353923	0.00833902	0.0056	0.0632194	0.314698	0.251479	LRRC4;SND1	NM_022143;NM_014390	TSS200;Body	chr7:127671158-127672853	N_Shore
cg00355804	0.0278647	0.0348	0.0869955	0.647921	0.560925	NA	NA	NA	NA	NA
cg00356208	0.0185557	0.007	-0.0500462	0.565366	0.615412	NA	NA	NA	NA	NA
cg00357551	0.0109974	0.0108	0.108947	0.623062	0.514114	FAM196B;DOCK2;FAM196B	NM_001129891;NM_004946;NM_001129891	5'UTR;Body;1stExon	NA	NA
cg00362818	0.0201696	0.0184	-0.05168	0.800029	0.851709	CLN5	NM_006493	TSS1500	chr13:77566089-77566599	N_Shore
cg00370123	0.0143558	0.0124	0.0614397	0.472023	0.410583	C7orf50;C7orf50;C7orf50	NM_001134395;NM_032350;NM_001134396	Body;Body;Body	NA	NA
cg00386008	0.0185557	0.016	0.0539071	0.731161	0.677254	SETD1B	NM_015048	3'UTR	chr12:122265374-122265954	S_Shelf
cg00387940	0.0407999	0.023	-0.052637	0.603423	0.65606	MTM1	NM_000252	5'UTR	NA	NA
cg00394261	0.0257415	0.0128	-0.0571007	0.744533	0.801633	GHR	NM_000163	5'UTR	NA	NA
cg00399027	0.0407999	0.0358	0.0864553	0.703272	0.616817	KIAA0182;KIAA0182	NM_001134473;NM_014615	5'UTR;Body	chr16:85674843-85675192	S_Shore
cg00401972	0.0407999	0.0374	0.0800312	0.596293	0.516262	CDH5	NM_001795	TSS200	NA	NA
cg00405112	0.0407999	0.0138	-0.0592455	0.802892	0.862138	CLDN18;CLDN18	NM_016369;NM_001002026	TSS1500;Body	chr3:137728994-137729206	N_Shore
cg00407546	0.00513498	0.002	0.0570522	0.418252	0.3612	FLJ45983;FLJ45983	NR_024256;NR_024255	Body;Body	chr10:8091374-8098329	Island
cg00412772	0.0156548	0.014	0.0618166	0.613318	0.551501	YIF1B;YIF1B;C19orf33;YIF1B;YIF1B;YIF1B;YIF1B;YIF1B;C19orf33	NM_001039672;NM_001145462;NM_033520;NM_033557;NM_001039673;NM_001039671;NM_001145461;NM_001145463;NM_033520	3'UTR;3'UTR;1stExon;3'UTR;3'UTR;3'UTR;3'UTR;3'UTR;5'UTR	NA	NA
cg00414384	0.0237559	0.013	0.0500345	0.442444	0.39241	MTL5;MTL5	NM_001039656;NM_004923	Body;Body	chr11:68517667-68518179	Island
cg00415993	0.0257415	0.0416	0.0907825	0.576638	0.485855	F2RL2;F2RL2;IQGAP2	NM_004101;NM_004101;NM_006633	1stExon;5'UTR;Body	NA	NA
cg00417456	0.0439046	0.0418	0.051741	0.768728	0.716987	ECD;ECD;ECD;ECD	NM_001135753;NR_024203;NM_007265;NM_001135752	Body;Body;Body;Body	NA	NA
cg00423035	0.0257415	0.0318	0.0627013	0.547369	0.484667	ATXN7L1;ATXN7L1	NM_020725;NM_138495	Body;5'UTR	NA	NA
cg00444151	0.0237559	0.0274	0.0626133	0.689475	0.626862	SLFN12L	NM_001145027	Body	NA	NA
cg00449812	0.0278647	0.0336	0.071758	0.567406	0.495648	NA	NA	NA	chr16:3139033-3140536	N_Shore
cg00460916	0.0156548	0.0016	-0.067233	0.793823	0.861056	ITGAE	NM_002208	Body	NA	NA
cg00465970	0.0143558	0.0324	0.065416	0.546265	0.480849	NA	NA	NA	NA	NA
cg00469800	0.0439046	0.0372	0.0670287	0.74219	0.675162	TOR1A	NM_000113	Body	chr9:132586191-132586570	N_Shore
cg00470183	0.0351318	0.0322	0.0803272	0.479412	0.399085	TSPYL4	NM_021648	TSS1500	chr6:116574906-116575367	S_Shore
cg00472710	0.00625676	0.0082	0.08335	0.58872	0.50537	NA	NA	NA	chr3:151178623-151178984	Island
cg00479240	0.0185557	0.0098	0.062036	0.459256	0.39722	KIAA1462	NM_020848	5'UTR	chr10:30347599-30348416	Island
cg00479463	0.0325524	0.031	-0.0665281	0.534342	0.60087	NA	NA	NA	chr19:33726654-33726946	Island
cg00480856	0.0109974	0.022	0.0670493	0.785276	0.718227	WASL	NM_003941	TSS1500	chr7:123388399-123389623	S_Shore
cg00491064	0.0407999	0.0262	-0.0556658	0.747033	0.802699	NAV2	NM_001111018	Body	NA	NA
cg00495311	0.0109974	0.008	0.0763607	0.299859	0.223498	LRRC58	NM_001099678	TSS1500	chr3:120067499-120068531	S_Shore
cg00498211	0.0257415	0.0356	0.0532244	0.392421	0.339197	SLC1A4;SLC1A4	NM_003038;NM_001135581	Body;5'UTR	chr2:65215598-65217212	S_Shore
cg00513208	0.0325524	0.0274	-0.0697042	0.50199	0.571694	UPF2;UPF2	NM_015542;NM_080599	TSS1500;TSS1500	chr10:12084236-12085431	S_Shore
cg00519299	0.0143558	0.0068	0.0609448	0.372125	0.31118	GPR44	NM_004778	TSS200	chr11:60619924-60621111	S_Shelf
cg00521255	0.0201696	0.023	0.0554256	0.452084	0.396659	HBEGF	NM_001945	TSS1500	chr5:139725530-139726234	S_Shore
cg00528616	0.0257415	0.0346	0.089682	0.500784	0.411102	ZNRF1	NM_032268	Body	chr16:75033041-75034207	S_Shelf
cg00530870	0.0278647	0.0398	0.0660981	0.712406	0.646308	TTC23L	NM_144725	Body	NA	NA
cg00532474	0.0131502	0.0118	0.0869634	0.57695	0.489987	PSTPIP2	NM_024430	TSS1500	chr18:43651796-43652455	S_Shore
cg00532802	0.0201696	0.04	0.0550835	0.355303	0.300219	NA	NA	NA	NA	NA
cg00533183	0.0472004	0.0318	-0.0622325	0.634827	0.697059	PSMB8;PSMB8	NM_004159;NM_148919	Body;Body	chr6:32811494-32811839	N_Shore
cg00534318	0.0237559	0.0126	0.0518313	0.329957	0.278125	NA	NA	NA	chr3:129033540-129035646	N_Shore
cg00547480	0.0325524	0.0388	0.0649093	0.530052	0.465143	LDB1;LDB1	NM_001113407;NM_003893	Body;TSS1500	chr10:103879633-103880628	N_Shelf
cg00552704	0.0156548	0.0122	0.0569725	0.424425	0.367453	PPT2;PPT2	NM_005155;NM_138717	TSS1500;Body	chr6:32121829-32122529	N_Shore
cg00558689	0.0131502	0.0136	0.0549551	0.236925	0.18197	MDFI	NM_005586	Body	chr6:41606994-41607238	Island
cg00563107	0.0472004	0.0448	0.0753264	0.674231	0.598904	NA	NA	NA	chr4:141173834-141174567	N_Shore
cg00563678	0.0156548	0.0016	-0.0549129	0.811217	0.86613	RNF150	NM_020724	Body	NA	NA
cg00567703	0.0378784	0.0486	0.0500494	0.533618	0.483569	HOXC4;HOXC5;HOXC6	NM_014620;NR_003084;NM_153693	5'UTR;Body;5'UTR	chr12:54412990-54413346	Island
cg00581764	0.0301326	0.0452	0.0673718	0.397582	0.330211	NA	NA	NA	NA	NA
cg00583733	0.0237559	0.0216	0.0529141	0.469963	0.417049	ALDOA;ALDOA;ALDOA	NM_001127617;NM_184043;NM_000034	TSS1500;TSS1500;5'UTR	chr16:30076310-30077872	N_Shore
cg00590039	0.0143558	0.003	0.0687701	0.314404	0.245634	TRAF3IP2;TRAF3IP2;TRAF3IP2;TRAF3IP2;TRAF3IP2	NR_028338;NM_001164281;NM_001164282;NM_001164283;NM_147686	Body;Body;Body;TSS200;Body	NA	NA
cg00610577	0.0185557	0.0254	0.0921238	0.418144	0.32602	ETV6	NM_001987	Body	NA	NA
cg00619628	0.0472004	0.0492	0.0692161	0.803194	0.733978	MTHFD1L	NM_015440	Body	NA	NA
cg00622799	0.0325524	0.0172	0.0541449	0.377059	0.322914	RTEL1;RTEL1	NM_016434;NM_032957	Body;Body	chr20:62318359-62318658	Island
cg00625110	0.0351318	0.0358	0.109565	0.609566	0.500001	FTO	NM_001080432	Body	chr16:53737617-53738235	S_Shelf
cg00634714	0.0325524	0.033	0.0649445	0.338372	0.273427	RHBDF2;RHBDF2	NM_001005498;NM_024599	TSS1500;TSS1500	chr17:74496992-74497632	S_Shore
cg00637477	0.0278647	0.0352	0.0838748	0.462556	0.378681	DNAJC5	NM_025219	TSS1500	chr20:62525796-62526638	Island
cg00638210	0.0472004	0.0474	0.0573644	0.719426	0.662061	PLXNA1	NM_032242	Body	chr3:126732968-126733420	N_Shore
cg00639010	0.0257415	0.0132	-0.0557841	0.688647	0.744431	PDGFA;PDGFA	NM_002607;NM_033023	Body;Body	chr7:556611-562845	N_Shelf
cg00642460	0.00915535	0.0012	0.0546893	0.329954	0.275265	PFN3	NM_001029886	TSS200	chr5:176827081-176827754	Island
cg00643235	0.0301326	0.017	0.0743883	0.461278	0.38689	TTRAP	NM_016614	3'UTR	NA	NA
cg00648883	0.0278647	0.0318	0.0840793	0.489629	0.40555	EEF1DP3	NR_027062	Body	chr13:32526882-32527373	N_Shelf
cg00665405	0.0185557	0.0068	0.0633263	0.232774	0.169448	DIP2B	NM_173602	Body	chr12:50898621-50899164	S_Shore
cg00666746	0.0278647	0.0312	0.0543896	0.455143	0.400753	SYDE1	NM_033025	TSS1500	chr19:15217951-15218617	N_Shore
cg00672936	0.0325524	0.0454	0.0526292	0.783182	0.730553	HTRA4	NM_153692	Body	chr8:38831592-38832353	S_Shore
cg00674004	0.0351318	0.0258	0.063159	0.608609	0.54545	NA	NA	NA	chr10:101281181-101282116	N_Shore
cg00682263	0.0378784	0.0408	0.112569	0.644255	0.531687	MEGF11	NM_032445	3'UTR	NA	NA
cg00685795	0.000271096	0	-0.0572755	0.448735	0.50601	COASY;COASY;COASY;COASY;COASY	NM_001042532;NM_025233;NM_001042530;NM_001042529;NM_001042531	TSS1500;TSS1500;TSS1500;TSS1500;TSS1500	chr17:40714087-40715282	N_Shore
cg00690402	0.0351318	0.0232	0.0508765	0.351288	0.300412	LOC404266;HOXB5;LOC404266;LOC404266;LOC404266	NR_033204;NM_002147;NR_033201;NR_033203;NR_033202	TSS200;3'UTR;Body;TSS200;Body	chr17:46669434-46669811	Island
cg00699569	0.0068938	0.0062	0.116666	0.520937	0.404271	NA	NA	NA	NA	NA
cg00704780	0.0351318	0.033	0.054375	0.796182	0.741807	HDLBP;HDLBP	NM_203346;NM_005336	5'UTR;5'UTR	chr2:242211289-242212308	N_Shelf
cg00705808	0.0201696	0.0108	0.0566642	0.372465	0.315801	SFRP2	NM_003013	TSS1500	chr4:154712073-154712706	N_Shore
cg00711072	0.0278647	0.0374	0.0978937	0.50507	0.407177	LOC404266;HOXB5;LOC404266;LOC404266;LOC404266	NR_033204;NM_002147;NR_033201;NR_033203;NR_033202	TSS200;3'UTR;Body;TSS200;Body	chr17:46669434-46669811	Island
cg00718400	0.0439046	0.0166	0.0821403	0.66579	0.58365	NA	NA	NA	chr3:32509265-32509525	N_Shore
cg00718539	0.0301326	0.0084	-0.0522576	0.624504	0.676762	NA	NA	NA	NA	NA
cg00719771	0.0439046	0.0366	0.0947654	0.54952	0.454755	NA	NA	NA	NA	NA
cg00730561	0.0378784	0.0252	0.0511988	0.566057	0.514858	SEC31B	NM_015490	TSS200	chr10:102279162-102279730	Island
cg00735611	0.0407999	0.0302	0.0736976	0.618826	0.545129	GRB7;GRB7	NM_005310;NM_001030002	5'UTR;5'UTR	NA	NA
cg00739778	0.0301326	0.0442	0.0621431	0.389847	0.327704	RAP1GAP2;RAP1GAP2	NM_015085;NM_001100398	Body;Body	NA	NA
cg00741695	0.0257415	0.0126	-0.0833639	0.609929	0.693293	LOC285768;LOC285768	NR_027116;NR_027115	Body;Body	NA	NA
cg00741986	0.0407999	0.0378	-0.0639485	0.590116	0.654065	TNIP2;TNIP2	NM_024309;NM_001161527	Body;Body	NA	NA
cg00742040	0.0439046	0.048	-0.0544412	0.70535	0.759791	SFRS3	NM_003017	Body	NA	NA
cg00742649	0.0201696	0.0188	0.0914824	0.548396	0.456913	XBP1;XBP1	NM_005080;NM_001079539	3'UTR;3'UTR	NA	NA
cg00744866	0.0156548	0.0164	0.0924522	0.456937	0.364485	CLASP2	NM_015097	Body	NA	NA
cg00753630	0.00111097	0.0002	0.052591	0.182765	0.130174	ATP6V0E2;ATP6V0E2;LOC401431	NM_145230;NM_001100592;NR_027040	TSS200;TSS200;Body	chr7:149570366-149571272	N_Shore
cg00753748	0.0219008	0.0162	-0.0510272	0.762201	0.813228	NA	NA	NA	NA	NA
cg00754357	0.0351318	0.0286	0.0801354	0.592669	0.512533	ZCCHC11;ZCCHC11;ZCCHC11	NM_001009881;NM_001009882;NM_015269	TSS1500;TSS1500;TSS1500	chr1:53018258-53019599	S_Shore
cg00757822	0.0351318	0.0104	-0.0641804	0.786086	0.850266	PLCH1;PLCH1;PLCH1	NM_001130960;NM_001130961;NM_014996	Body;Body;Body	NA	NA
cg00760203	0.0257415	0.0386	0.0774482	0.418241	0.340793	PLXDC1	NM_020405	Body	NA	NA
cg00761125	0.0351318	0.0366	0.0636158	0.483185	0.419569	ELK3	NM_005230	5'UTR	chr12:96588665-96589145	S_Shore
cg00764612	0.0278647	0.0236	0.0555498	0.39174	0.33619	C1orf51	NM_144697	TSS200	chr1:150254365-150254637	S_Shore
cg00765705	0.0278647	0.035	0.0783547	0.537625	0.459271	NCOR2;NCOR2	NM_006312;NM_001077261	Body;Body	NA	NA
cg00775781	0.0325524	0.0176	0.0766981	0.673654	0.596956	NA	NA	NA	NA	NA
cg00783006	0.0131502	0.0164	0.0560116	0.555998	0.499987	FLJ41350	NR_029380	Body	chr10:102996034-102996646	N_Shore
cg00790535	0.000985281	0.0008	-0.0527904	0.744591	0.797381	NFKB1;NFKB1	NM_003998;NM_001165412	Body;Body	NA	NA
cg00791854	0.00567169	0.004	0.0883797	0.423321	0.334942	IL6R;IL6R	NM_181359;NM_000565	Body;Body	NA	NA
cg00804078	0.0472004	0.0442	0.0649082	0.503552	0.438643	DDO;DDO	NM_003649;NM_004032	TSS200;TSS200	NA	NA
cg00804354	0.0120324	0.0166	0.0609459	0.392333	0.331387	SH3BP5L	NM_030645	Body	NA	NA
cg00805874	0.00567169	0.0084	-0.0775256	0.687805	0.765331	ZBTB12	NM_181842	Body	chr6:31867691-31867957	Island
cg00808648	0.0301326	0.0354	0.0829689	0.459666	0.376697	PACS2;PACS2	NM_015197;NM_001100913	TSS1500;TSS1500	chr14:105780339-105782027	N_Shore
cg00809164	0.00833902	0.0128	0.0887579	0.387229	0.298471	MT1L	NR_001447	TSS1500	chr16:56650981-56651384	Island
cg00813378	0.0131502	0.0066	0.0840835	0.314176	0.230092	C1orf70	NM_001114748	Body	chr1:1474962-1475220	Island
cg00815214	0.00567169	0.0024	0.0506494	0.282451	0.231802	NA	NA	NA	chr21:47717235-47718059	Island
cg00819142	0.0378784	0.0374	0.050566	0.807424	0.756858	SOX13	NM_005686	5'UTR	NA	NA
cg00820311	0.0472004	0.035	0.0601989	0.467693	0.407494	LMF1	NM_022773	Body	chr16:923303-923659	N_Shore
cg00821731	0.0257415	0.0236	0.0518446	0.419086	0.367241	WNT10A	NM_025216	TSS1500	chr2:219744986-219745780	N_Shore
cg00829858	0.0439046	0.0126	-0.0570586	0.71113	0.768189	OSBPL6	NM_032523	5'UTR	NA	NA
cg00830621	0.0219008	0.008	-0.0720376	0.751322	0.823359	RPS15A;RPS15A	NM_001019;NM_001030009	Body;Body	chr16:18801251-18801866	N_Shelf
cg00831222	0.0156548	0.0216	0.0598246	0.46729	0.407465	NA	NA	NA	chr10:134891010-134893402	S_Shore
cg00831276	0.00221321	0.0008	-0.0502726	0.731348	0.781621	PRIMA1	NM_178013	Body	chr14:94253952-94255733	N_Shore
cg00832329	0.0378784	0.04	0.10862	0.638735	0.530115	PACS2;PACS2	NM_015197;NM_001100913	Body;Body	chr14:105864480-105865465	N_Shelf
cg00834988	0.0219008	0.0328	0.0893574	0.633875	0.544518	AUTS2;AUTS2	NM_015570;NM_001127231	Body;Body	chr7:70060834-70061456	N_Shore
cg00840332	0.0378784	0.0368	0.0571015	0.337668	0.280567	LEP	NM_000230	TSS200	chr7:127880750-127881375	Island
cg00848594	0.0325524	0.0386	0.0543787	0.799046	0.744668	C10orf25;ZNF22	NM_001039380;NM_006963	3'UTR;TSS1500	chr10:45496275-45496550	N_Shore
cg00852924	0.0407999	0.0436	0.0956411	0.604474	0.508833	TOR3A	NM_022371	Body	NA	NA
cg00855901	0.0257415	0.0282	0.088203	0.405063	0.31686	IFI44L	NM_006820	TSS1500	NA	NA
cg00861646	0.0237559	0.021	0.0997335	0.484821	0.385087	NA	NA	NA	chr4:160023787-160025437	S_Shore
cg00864768	0.0170528	0.0142	0.0622111	0.337709	0.275498	MBOAT7;MBOAT7;MBOAT7;MBOAT7	NM_001146083;NM_001146082;NM_001146056;NM_024298	Body;Body;Body;Body	chr19:54693034-54695497	N_Shore
cg00864945	0.0439046	0.041	0.0721872	0.372559	0.300372	NA	NA	NA	chr1:247289663-247290225	S_Shore
cg00865849	0.0278647	0.0184	0.0598743	0.312481	0.252607	NA	NA	NA	chr5:54519054-54519628	N_Shore
cg00873616	0.0301326	0.0268	0.0539728	0.5289	0.474927	NA	NA	NA	chr20:43921949-43922642	N_Shore
cg00917471	0.0278647	0.029	0.0841094	0.512373	0.428264	LEPRE1;LEPRE1	NM_022356;NM_001146289	Body;Body	chr1:43232214-43233359	N_Shelf
cg00918181	0.0325524	0.0378	0.0815531	0.365467	0.283913	NA	NA	NA	chr18:11947827-11948155	Island
cg00921097	0.0351318	0.0252	-0.0507241	0.6338	0.684524	GPR37L1	NM_004767	TSS1500	NA	NA
cg00923634	0.0325524	0.0252	0.0639255	0.698149	0.634224	MAN1C1	NM_020379	Body	NA	NA
cg00923880	0.0407999	0.025	0.0775153	0.743094	0.665579	NA	NA	NA	chr8:19614131-19615307	N_Shore
cg00927035	0.0301326	0.0232	0.0606385	0.580928	0.52029	SLC35C1;SLC35C1;SLC35C1	NM_001145266;NM_018389;NM_001145265	TSS200;TSS1500;TSS200	chr11:45825615-45826872	N_Shore
cg00931843	0.0237559	0.0346	0.0757145	0.589687	0.513973	TIAM2	NM_012454	5'UTR	NA	NA
cg00933538	0.0109974	0.0076	0.0544321	0.288067	0.233635	PPT2;PPT2	NM_138717;NM_005155	Body;TSS200	chr6:32121829-32122529	N_Shore
cg00934037	0.00513498	0.0026	0.0599733	0.261126	0.201152	CDC14A;CDC14A;CDC14A	NM_003672;NM_033312;NM_033313	Body;Body;Body	NA	NA
cg00935653	0.0185557	0.0118	0.0647921	0.489785	0.424993	NA	NA	NA	chr7:25898237-25898771	N_Shore
cg00936790	0.0325524	0.048	-0.0821685	0.607667	0.689836	KIF13B	NM_015254	Body	NA	NA
cg00940546	0.0237559	0.0178	0.0557431	0.272795	0.217052	ZNF704	NM_001033723	5'UTR	chr8:81785425-81786038	N_Shore
cg00943360	0.0378784	0.016	0.0529776	0.247424	0.194446	NA	NA	NA	chr15:32604647-32607825	S_Shore
cg00943851	0.0219008	0.0214	0.0521295	0.310238	0.258109	NA	NA	NA	NA	NA
cg00944785	0.0131502	0.0336	0.0839153	0.641407	0.557492	ARNT;ARNT;ARNT	NM_178427;NM_001668;NM_178426	Body;Body;Body	NA	NA
cg00945108	0.0219008	0.0262	-0.0750843	0.461753	0.536838	C1orf158	NM_152290	TSS200	NA	NA
cg00962755	0.0278647	0.022	0.0534614	0.510566	0.457105	PHLDA3	NM_012396	TSS1500	chr1:201437519-201438648	S_Shore
cg00964446	0.0301326	0.008	-0.0502993	0.752775	0.803074	PPFIA4	NM_015053	Body	NA	NA
cg00966098	0.00513498	0.0032	0.0535427	0.179897	0.126354	ZNF785	NM_152458	Body	chr16:30596487-30596900	Island
cg00973118	0.0237559	0.0142	0.0510708	0.673739	0.622669	AXIN1;AXIN1	NM_003502;NM_181050	Body;Body	chr16:374732-375328	N_Shore
cg00974761	0.0378784	0.0178	-0.0833886	0.717148	0.800537	SLFN12L	NM_001145027	TSS1500	NA	NA
cg00983948	0.0185557	0.02	0.0526369	0.357878	0.305241	NA	NA	NA	chr6:158937285-158937491	Island
cg00987918	0.0378784	0.0206	-0.0639999	0.66995	0.73395	TRIM40	NM_138700	3'UTR	NA	NA
cg00989904	0.00464327	0.0064	0.0716553	0.854114	0.782458	STAG1	NM_005862	Body	NA	NA
cg00992850	0.0472004	0.0144	0.0550602	0.339495	0.284434	NA	NA	NA	chr7:25902121-25902472	N_Shore
cg00995986	0.0278647	0.0234	0.0666732	0.269017	0.202344	MEIS1	NM_002398	Body	chr2:66661118-66661657	S_Shelf
cg01002030	0.0185557	0.0344	0.0708364	0.394093	0.323257	RAVER2	NM_018211	Body	chr1:65210282-65211238	S_Shore
cg01003245	0.0472004	0.0342	0.064349	0.5294	0.465051	POGZ;POGZ;POGZ	NM_015100;NM_145796;NM_207171	5'UTR;5'UTR;5'UTR	chr1:151431540-151432032	N_Shelf
cg01003813	0.00419333	0.0026	0.0562391	0.597026	0.540786	XG;XG;XG	NM_001141920;NM_175569;NM_001141919	Body;Body;Body	NA	NA
cg01008256	0.0219008	0.018	0.0534676	0.425431	0.371963	SLC12A9;TRIP6	NM_020246;NM_003302	Body;TSS1500	chr7:100463758-100464146	Island
cg01008919	0.0407999	0.0348	0.0513051	0.499706	0.448401	NLGN3;NLGN3;NLGN3	NM_001166660;NM_018977;NM_181303	TSS200;TSS200;TSS200	NA	NA
cg01010221	0.0100399	0.0182	0.0649964	0.314829	0.249833	NA	NA	NA	NA	NA
cg01012242	0.0219008	0.0426	0.0894594	0.58747	0.498011	SLC37A3;SLC37A3	NM_207113;NM_032295	Body;Body	NA	NA
cg01014262	0.0201696	0.03	0.0969994	0.442897	0.345898	NA	NA	NA	chr16:48530535-48530809	S_Shelf
cg01020696	0.0378784	0.0192	0.0536371	0.452791	0.399154	NA	NA	NA	chr2:27958207-27958723	N_Shore
cg01022200	0.0378784	0.0272	0.0709349	0.405909	0.334975	KIAA1614	NM_020950	TSS1500	chr1:180881316-180882592	N_Shore
cg01025883	0.0201696	0.0264	0.0817117	0.745035	0.663323	PRKCB;PRKCB	NM_002738;NM_212535	Body;Body	NA	NA
cg01059100	0.0170528	0.0358	0.057999	0.441178	0.383178	PYCARD;PYCARD	NM_013258;NM_145182	TSS1500;TSS1500	chr16:31213566-31214287	S_Shore
cg01065586	0.0109974	0.0108	0.073969	0.266364	0.192395	MOCS2;MOCS2	NM_176806;NM_004531	Body;5'UTR	chr5:52405269-52405767	N_Shore
cg01067139	0.0351318	0.019	0.0525108	0.388231	0.335721	NA	NA	NA	chr5:43000343-43000791	Island
cg01073479	0.0407999	0.0242	-0.0774849	0.523274	0.600758	NAT15;NAT15;NAT15	NM_001083601;NM_001083600;NM_024845	5'UTR;5'UTR;5'UTR	chr16:3507545-3508606	S_Shore
cg01080924	0.0219008	0.0236	0.0524442	0.2704	0.217956	C22orf26;LOC150381	NM_018280;NR_027034	Body;TSS200	chr22:46449632-46450115	N_Shore
cg01088404	0.0100399	0.0086	0.0937438	0.515597	0.421853	HDAC7;HDAC7	NM_001098416;NM_015401	TSS1500;TSS1500	chr12:48213109-48214188	S_Shore
cg01089858	0.00758655	0.0064	-0.0568125	0.649812	0.706624	KIAA1755	NM_001029864	Body	chr20:36888891-36889442	N_Shelf
cg01097768	0.0301326	0.013	-0.0675463	0.635529	0.703075	AHRR	NM_020731	Body	NA	NA
cg01100796	0.0185557	0.0368	0.0508859	0.298727	0.247841	CPT2	NM_000098	TSS200	chr1:53662309-53662815	N_Shore
cg01101459	0.0407999	0.0262	0.0555041	0.771424	0.71592	NA	NA	NA	NA	NA
cg01124810	0.0143558	0.0232	0.0677695	0.665293	0.597524	IFT88;IFT88	NM_175605;NM_006531	Body;5'UTR	chr13:21140951-21141719	S_Shelf
cg01130010	0.0351318	0.032	0.055956	0.74517	0.689214	NA	NA	NA	NA	NA
cg01151305	0.0378784	0.033	-0.0613512	0.64234	0.703691	NA	NA	NA	chrX:41332738-41334126	S_Shelf
cg01154283	0.0378784	0.0346	0.0669772	0.675674	0.608697	CRIM1	NM_016441	Body	NA	NA
cg01161042	0.0325524	0.0198	-0.0530985	0.766009	0.819108	ZFYVE28	NM_020972	Body	NA	NA
cg01171339	0.00176914	0.005	0.0526431	0.793217	0.740574	HIST1H2AL	NM_003511	TSS1500	chr6:27833120-27833406	N_Shore
cg01172150	0.0301326	0.0276	0.0570404	0.348295	0.291255	NA	NA	NA	chr16:30816794-30817243	S_Shore
cg01174264	0.0219008	0.0242	0.0505455	0.251102	0.200557	ANTXR2;ANTXR2	NM_058172;NM_001145794	Body;Body	chr4:80993375-80994410	N_Shore
cg01183122	0.0201696	0.0278	0.0586648	0.743124	0.68446	KCNE1	NM_000219	TSS1500	NA	NA
cg01188914	0.0131502	0.0184	0.0667971	0.642363	0.575566	PPM1F	NM_014634	5'UTR	chr22:22306554-22307402	N_Shore
cg01191259	0.0185557	0.0146	0.0598	0.790309	0.730509	NA	NA	NA	NA	NA
cg01201512	0.0301326	0.0322	-0.184077	0.427939	0.612017	NINJ2	NM_016533	Body	NA	NA
cg01209635	0.0325524	0.031	0.0541973	0.398988	0.34479	TBXA2R;TBXA2R	NM_201636;NM_001060	TSS1500;TSS1500	chr19:3606371-3607270	Island
cg01211396	0.0219008	0.0428	0.0836016	0.699678	0.616076	DHX16;DHX16	NM_001164239;NM_003587	Body;Body	NA	NA
cg01229865	0.0219008	0.0244	0.067705	0.491169	0.423464	ATP11A;ATP11A	NM_015205;NM_032189	Body;Body	NA	NA
cg01231183	0.0325524	0.0434	0.0843819	0.550608	0.466227	NA	NA	NA	chr17:79920529-79920756	S_Shelf
cg01232748	0.0278647	0.0372	0.0798109	0.606751	0.52694	CHIC2	NM_012110	Body	chr4:54930241-54931079	N_Shore
cg01233934	0.00833902	0.0104	0.0857481	0.60525	0.519502	PRDM13	NM_021620	Body	chr6:100060979-100062657	N_Shore
cg01234420	0.0143558	0.0204	0.0617805	0.624514	0.562733	LOC150381	NR_027034	Body	chr22:46457095-46458028	N_Shelf
cg01241390	0.0378784	0.047	0.111932	0.662435	0.550503	RNU5E;RNU5D;ZCCHC9;ZCCHC9;ZCCHC9	NR_002754;NR_002755;NM_032280;NM_001131036;NM_001131035	Body;Body;TSS1500;TSS1500;TSS1500	chr5:80597320-80597734	N_Shore
cg01245880	0.00833902	0.0064	-0.0545057	0.707113	0.761619	SEC14L4;SEC14L4	NM_174977;NM_001161368	Body;Body	chr22:30901242-30901744	N_Shore
cg01247537	0.0109974	0.0178	0.0894048	0.362496	0.273092	HIST1H4L	NM_003546	TSS1500	chr6:27841001-27841244	S_Shore
cg01248878	0.0351318	0.022	0.0572503	0.382718	0.325468	HEATR6	NM_022070	Body	chr17:58156010-58156427	N_Shore
cg01257799	0.0156548	0.007	0.0508992	0.273572	0.222672	CXCR5	NM_001716	TSS1500	NA	NA
cg01267797	0.0068938	0.0046	0.08646	0.467267	0.380807	SERINC5	NM_178276	Body	NA	NA
cg01268901	0.0325524	0.037	0.0847094	0.602108	0.517398	WNT5B;WNT5B	NM_030775;NM_032642	Body;Body	chr12:1748755-1749063	N_Shelf
cg01271812	0.0301326	0.033	0.0654346	0.420596	0.355162	MEIS1	NM_002398	Body	chr2:66672431-66673636	N_Shore
cg01273344	0.0143558	0.0124	0.0607812	0.571317	0.510535	ZNF69	NM_021915	TSS1500	chr19:11998804-11999131	N_Shore
cg01286665	0.0201696	0.017	0.0512933	0.493694	0.4424	NA	NA	NA	chr5:54527319-54527760	N_Shore
cg01291336	0.0100399	0.0046	0.0574097	0.40322	0.34581	SMARCD3;SMARCD3	NM_001003802;NM_003078	Body;Body	chr7:150948671-150948906	S_Shore
cg01295539	0.0237559	0.0118	-0.0540891	0.755379	0.809468	TLN2	NM_015059	Body	NA	NA
cg01297670	0.0378784	0.02	0.0533648	0.587737	0.534372	NA	NA	NA	chr6:31650648-31651292	Island
cg01307174	0.0109974	0.0202	0.0742521	0.655511	0.581259	ARPP-21;ARPP-21;ARPP-21;ARPP-21;ARPP-21	NM_016300;NM_198399;NM_001025069;NM_198399;NM_001025068	5'UTR;1stExon;5'UTR;5'UTR;5'UTR	NA	NA
cg01309046	0.0378784	0.0388	0.0535958	0.847627	0.794032	NA	NA	NA	chr20:7999789-8000499	S_Shelf
cg01313363	0.0378784	0.0344	0.0700814	0.459829	0.389748	PLXNB1;PLXNB1	NM_002673;NM_001130082	TSS1500;TSS1500	chr3:48470230-48471389	S_Shore
cg01316378	0.0378784	0.037	0.0506802	0.746689	0.696009	NA	NA	NA	NA	NA
cg01316476	0.00176914	0.0064	0.0697946	0.583316	0.513522	NA	NA	NA	chr7:25898237-25898771	S_Shore
cg01329151	0.0170528	0.01	0.0628542	0.223482	0.160628	DIDO1;DIDO1;DIDO1	NM_022105;NM_080797;NM_033081	5'UTR;5'UTR;5'UTR	chr20:61560433-61560954	N_Shore
cg01345136	0.0237559	0.0226	0.0543748	0.371582	0.317208	GALNT9	NM_001122636	Body	chr12:132905449-132906206	N_Shore
cg01351315	0.0439046	0.042	0.0761541	0.575681	0.499527	LOC404266;LOC404266	NR_033201;NR_033202	TSS200;TSS200	chr17:46669434-46669811	N_Shore
cg01357135	0.00625676	0.005	0.0631775	0.323116	0.259938	PPM1L	NM_139245	Body	chr3:160472310-160474487	S_Shore
cg01364935	0.0325524	0.0132	-0.0654873	0.719208	0.784695	NA	NA	NA	NA	NA
cg01366985	0.0278647	0.0252	0.0949497	0.437516	0.342567	NA	NA	NA	NA	NA
cg01372811	0.0407999	0.029	-0.0584282	0.722329	0.780757	NA	NA	NA	NA	NA
cg01376079	0.0156548	0.0144	0.0830032	0.385495	0.302492	SSH3	NM_017857	TSS1500	chr11:67070807-67071801	N_Shore
cg01381934	0.0237559	0.048	0.0817882	0.521392	0.439604	STAB1	NM_015136	TSS1500	NA	NA
cg01393945	0.0439046	0.0452	0.0985934	0.667994	0.569401	ROPN1L	NM_031916	Body	NA	NA
cg01396872	0.0439046	0.017	0.0525718	0.236442	0.18387	NAGK	NM_017567	TSS1500	chr2:71295160-71296002	N_Shore
cg01404893	0.00915535	0.0312	0.0580303	0.535773	0.477742	CBFA2T3	NM_005187	TSS200	NA	NA
cg01406317	0.0301326	0.0408	0.0907235	0.650431	0.559707	Magmas	NM_016069	Body	chr16:4400955-4401572	N_Shelf
cg01411892	0.00176914	0.0022	0.0520569	0.433922	0.381866	PDGFRA	NM_006206	TSS200	chr4:55096185-55100331	N_Shore
cg01428095	0.0472004	0.039	0.0729083	0.356553	0.283645	WNT9A	NM_003395	Body	chr1:228134422-228136282	N_Shore
cg01432609	0.0170528	0.0112	0.103332	0.439645	0.336313	RPTOR;RPTOR	NM_001163034;NM_020761	Body;Body	NA	NA
cg01434694	0.0278647	0.0364	0.0515026	0.664059	0.612556	FAM38A	NM_001142864	Body	chr16:88838112-88838459	N_Shore
cg01435109	0.0185557	0.0442	0.0570198	0.379248	0.322228	LUZP1;LUZP1	NM_033631;NM_001142546	TSS1500;TSS1500	NA	NA
cg01441777	0.0278647	0.0272	0.0645065	0.614761	0.550254	CSNK1E;CSNK1E	NM_001894;NM_152221	TSS1500;TSS1500	chr22:38712684-38713333	S_Shore
cg01444716	0.0120324	0.0262	0.0601127	0.515676	0.455563	BTBD3;BTBD3	NM_181443;NM_014962	5'UTR;TSS200	NA	NA
cg01444849	0.00306478	0.003	0.0539409	0.693761	0.63982	NA	NA	NA	chr16:34430775-34431004	Island
cg01447281	0.00625676	0.0072	0.0686932	0.21859	0.149897	RERE;RERE;RERE	NM_001042682;NM_012102;NM_001042681	5'UTR;Body;Body	chr1:8483389-8484339	N_Shore
cg01450522	0.0237559	0.0478	0.0642578	0.766707	0.702449	NA	NA	NA	chr3:13460970-13462146	S_Shelf
cg01465527	0.0156548	0.0166	-0.0514202	0.784003	0.835423	SNORD32B	NR_003049	TSS1500	NA	NA
cg01471293	0.0185557	0.0236	0.0608013	0.36085	0.300048	RGL2;RGL2	NR_028387;NM_004761	Body;Body	chr6:33266302-33267582	N_Shore
cg01479187	0.0378784	0.0372	0.0992208	0.523751	0.424531	NA	NA	NA	NA	NA
cg01493678	0.0439046	0.023	-0.0661327	0.706726	0.772859	HLA-DOB	NM_002120	TSS200	NA	NA
cg01495299	0.0472004	0.0422	0.0658953	0.393778	0.327882	NA	NA	NA	NA	NA
cg01508380	0.0325524	0.0306	0.0652178	0.503344	0.438126	MMP14	NM_004995	TSS1500	chr14:23305893-23307013	N_Shore
cg01512840	0.0278647	0.0242	0.0810892	0.351142	0.270053	C10orf91	NM_173541	Body	NA	NA
cg01515515	0.0170528	0.0098	-0.052118	0.259631	0.311749	BRDT	NM_207189	TSS1500	chr1:92414718-92414986	N_Shore
cg01516372	0.0237559	0.0202	0.0596437	0.393229	0.333586	LOC339524	NR_026989	Body	chr1:87617692-87617986	Island
cg01520105	0.0351318	0.0296	0.0535383	0.690887	0.637349	TRAF3IP2;TRAF3IP2;TRAF3IP2;TRAF3IP2;TRAF3IP2	NR_028338;NM_001164281;NM_001164283;NM_001164282;NM_147686	Body;Body;Body;Body;Body	NA	NA
cg01522592	0.0219008	0.0214	-0.0605826	0.706901	0.767484	GDPD5	NM_030792	5'UTR	chr11:75236189-75237781	N_Shore
cg01524618	0.0378784	0.036	0.0648325	0.30773	0.242898	UTRN	NM_007124	Body	NA	NA
cg01526089	0.0219008	0.0196	0.0515119	0.469675	0.418163	P2RX1	NM_002558	1stExon	NA	NA
cg01538969	0.0201696	0.044	0.0895183	0.660369	0.570851	DHX16;DHX16	NM_001164239;NM_003587	Body;Body	NA	NA
cg01543184	0.0156548	0.0244	0.0752648	0.619192	0.543927	MAFG;MAFG	NM_002359;NM_032711	5'UTR;TSS200	chr17:79880449-79880872	S_Shore
cg01546820	0.0185557	0.0114	-0.0610553	0.682164	0.743219	TEAD3	NM_003214	Body	chr6:35453776-35454435	N_Shore
cg01550148	0.0120324	0.014	0.0622276	0.407708	0.345481	H2AFY;H2AFY;H2AFY;H2AFY;H2AFY	NM_138610;NM_004893;NM_138609;NM_001040158;NM_004893	TSS1500;5'UTR;TSS1500;TSS1500;1stExon	chr5:134734096-134735261	S_Shore
cg01556552	0.0472004	0.044	0.109243	0.694582	0.585339	NA	NA	NA	chr1:10698299-10698910	N_Shelf
cg01556706	0.0143558	0.0292	0.0585444	0.748034	0.689489	FHIT;FHIT	NM_001166243;NM_002012	Body;Body	NA	NA
cg01561807	0.00758655	0.0048	-0.0691232	0.785957	0.85508	ATP4B	NM_000705	Body	NA	NA
cg01565508	0.0185557	0.0394	0.0821714	0.640547	0.558375	PIK3R5	NM_001142633	TSS1500	chr17:8868469-8869372	S_Shore
cg01567771	0.00915535	0.014	-0.0523858	0.658101	0.710486	NA	NA	NA	NA	NA
cg01572694	0.0185557	0.0096	0.0732767	0.644734	0.571457	MIR10A	NR_029608	TSS1500	chr17:46658948-46660003	N_Shore
cg01573635	0.0156548	0.0074	-0.0657154	0.627389	0.693105	TEKT5;TEKT5	NM_144674;NM_144674	1stExon;5'UTR	NA	NA
cg01574481	0.0439046	0.0416	0.0589166	0.438041	0.379124	REC8;REC8	NM_001048205;NM_005132	Body;Body	chr14:24641053-24642220	Island
cg01590338	0.0278647	0.022	0.0650881	0.54024	0.475152	NA	NA	NA	chr14:101831291-101831695	Island
cg01593673	0.0378784	0.0272	0.05094	0.633781	0.582841	HOXB3	NM_002146	5'UTR	NA	NA
cg01597629	0.0237559	0.0404	-0.0517892	0.526029	0.577818	A2BP1;A2BP1;A2BP1	NM_001142333;NM_001142334;NM_018723	5'UTR;5'UTR;5'UTR	NA	NA
cg01601658	0.0068938	0.0034	0.0512292	0.396651	0.345422	NA	NA	NA	NA	NA
cg01607321	0.0185557	0.0244	0.0954837	0.659222	0.563739	ARHGEF10	NM_014629	Body	NA	NA
cg01613294	0.0143558	0.0056	-0.0978509	0.619198	0.717049	APOL3;APOL3;APOL3;APOL3;APOL3;APOL3	NM_145641;NR_027835;NR_027834;NM_145640;NR_027833;NM_145642	5'UTR;TSS1500;TSS1500;TSS1500;TSS1500;5'UTR	NA	NA
cg01636582	0.0237559	0.0204	0.0573581	0.358959	0.301601	TSPAN4;TSPAN4;TSPAN4;TSPAN4;TSPAN4;TSPAN4;TSPAN4	NM_001025236;NM_001025239;NM_001025238;NM_001025235;NM_003271;NM_001025237;NM_001025234	5'UTR;5'UTR;5'UTR;5'UTR;5'UTR;5'UTR;5'UTR	chr11:842293-843396	S_Shore
cg01652190	0.0131502	0.032	0.0610298	0.841434	0.780405	C22orf34	NR_026997	Body	chr22:50025085-50026415	Island
cg01653942	0.0012508	0.0004	0.0870011	0.330619	0.243617	NA	NA	NA	NA	NA
cg01657758	0.0325524	0.0278	0.0602874	0.601821	0.541534	SORL1	NM_003105	Body	NA	NA
cg01668099	0.0257415	0.015	-0.0629013	0.640187	0.703088	NA	NA	NA	chr11:130029658-130030262	N_Shelf
cg01672042	0.0170528	0.0302	0.0719944	0.827133	0.755139	ZNF423	NM_015069	Body	NA	NA
cg01682504	0.0325524	0.014	0.0614152	0.222579	0.161164	NA	NA	NA	chr12:57618769-57619402	S_Shore
cg01695643	0.0219008	0.0134	0.0533572	0.590585	0.537228	GSC	NM_173849	TSS1500	chr14:95237622-95238211	N_Shore
cg01701649	0.0237559	0.0288	0.110523	0.492759	0.382236	N4BP1	NM_153029	Body	NA	NA
cg01718139	0.0278647	0.0346	0.1003	0.710332	0.610032	VSTM1	NM_198481	Body	NA	NA
cg01751584	0.0201696	0.0178	-0.0866215	0.665172	0.751794	LOC286359	NR_026847	TSS1500	NA	NA
cg01754967	0.0156548	0.014	-0.0505051	0.762847	0.813352	WDR72	NM_182758	5'UTR	chr15:54051655-54052004	N_Shelf
cg01767230	0.0257415	0.0168	-0.0618886	0.770141	0.83203	NA	NA	NA	chr6:88411325-88412168	S_Shelf
cg01781529	0.0156548	0.0174	0.0532563	0.763519	0.710263	WNT4	NM_030761	3'UTR	chr1:22446520-22446943	N_Shelf
cg01789743	0.0351318	0.0132	-0.0612689	0.764267	0.825536	NID1	NM_002508	Body	chr1:236156873-236157271	S_Shelf
cg01793320	0.0219008	0.013	-0.063067	0.686041	0.749108	SLC18A1;SLC18A1;SLC18A1;SLC18A1	NM_001142324;NM_003053;NM_001135691;NM_001142325	Body;Body;Body;Body	NA	NA
cg01796438	0.0351318	0.0454	0.102932	0.63573	0.532798	ATG7;ATG7;ATG7	NM_001144912;NM_006395;NM_001136031	TSS1500;TSS1500;TSS1500	chr3:11313889-11314137	N_Shore
cg01802713	0.0378784	0.0252	0.0566509	0.409692	0.353041	ZBTB47;ZBTB47	NM_145166;NM_145166	1stExon;5'UTR	chr3:42695528-42696575	N_Shore
cg01807946	0.0131502	0.0152	0.0599437	0.745534	0.685591	CSNK1D;CSNK1D	NM_001893;NM_139062	Body;Body	chr17:80206689-80206927	N_Shore
cg01809281	0.0014061	0.0028	0.0704551	0.587842	0.517386	UBXN2A	NM_181713	TSS1500	chr2:24163185-24163878	N_Shore
cg01816936	0.0257415	0.0384	0.0694573	0.405963	0.336506	PITPNM2	NM_020845	Body	NA	NA
cg01827195	0.00378216	0.0086	-0.0588463	0.418705	0.477551	KIAA1486	NM_020864	5'UTR	NA	NA
cg01829672	0.0219008	0.0298	0.062058	0.41476	0.352702	CLINT1	NM_014666	Body	chr5:157285769-157286254	N_Shelf
cg01835725	0.0257415	0.0254	0.0531995	0.563581	0.510381	PCBP4	NM_033008	TSS1500	NA	NA
cg01838971	0.0278647	0.0246	0.0504192	0.689239	0.63882	SLC35C1;SLC35C1;SLC35C1	NM_001145266;NM_018389;NM_001145265	TSS200;TSS1500;TSS200	chr11:45825615-45826872	N_Shore
cg01840020	0.0201696	0.022	0.059765	0.443043	0.383278	ZMYND15;ZMYND15	NM_001136046;NM_032265	Body;Body	NA	NA
cg01841651	0.0351318	0.0264	0.0611178	0.238247	0.177129	FLJ23834	NM_152750	Body	NA	NA
cg01871722	0.0170528	0.0092	-0.0809734	0.713885	0.794858	C12orf35	NM_018169	5'UTR	NA	NA
cg01876531	0.0156548	0.009	-0.0737352	0.691358	0.765093	PLXNA2	NM_025179	5'UTR	NA	NA
cg01877352	0.0257415	0.0274	0.0552865	0.403804	0.348518	CD6	NM_006725	Body	chr11:60775036-60776307	Island
cg01882260	0.0472004	0.041	-0.0567736	0.581139	0.637913	SLITRK3	NM_014926	5'UTR	NA	NA
cg01883155	0.0378784	0.0468	0.0528963	0.329419	0.276523	ST6GALNAC2	NM_006456	Body	NA	NA
cg01890568	0.0100399	0.004	-0.0613974	0.737496	0.798893	ACCN1;ACCN1	NM_183377;NM_001094	Body;Body	NA	NA
cg01899542	0.0143558	0.0098	0.0530738	0.390725	0.337651	ZNF423	NM_015069	Body	chr16:49732348-49732712	N_Shore
cg01904296	0.0201696	0.0116	-0.0606038	0.661921	0.722525	NA	NA	NA	NA	NA
cg01923089	0.0219008	0.0398	0.0663538	0.487917	0.421564	NA	NA	NA	chr12:49628287-49628521	N_Shore
cg01925950	0.0219008	0.0318	0.0998646	0.558178	0.458313	CDC16;CDC16	NM_003903;NM_001078645	Body;Body	NA	NA
cg01930719	0.0257415	0.0224	0.0740677	0.478495	0.404427	FAM65A	NM_024519	Body	chr16:67571252-67572728	S_Shelf
cg01932247	0.0407999	0.0434	0.0624305	0.674094	0.611664	NA	NA	NA	chr12:118499103-118499473	S_Shore
cg01938023	0.0351318	0.0436	0.0792059	0.628837	0.549631	TMEM173	NM_198282	3'UTR	NA	NA
cg01943873	0.0156548	0.0052	0.0603815	0.186915	0.126534	ACVR1;ACVR1	NM_001111067;NM_001105	5'UTR;TSS200	NA	NA
cg01944288	0.0257415	0.024	0.0996588	0.483831	0.384172	NTNG2	NM_032536	TSS1500	chr9:135036713-135038933	N_Shore
cg01950077	0.00758655	0.0058	-0.0702067	0.659658	0.729864	NA	NA	NA	chr6:109611449-109612230	N_Shore
cg01963618	0.0439046	0.0168	-0.0519892	0.546262	0.598252	LOC285768;LOC285768	NR_027116;NR_027115	TSS1500;TSS1500	NA	NA
cg01972875	0.0100399	0.0274	0.050841	0.216296	0.165455	FAM65A	NM_024519	5'UTR	chr16:67562575-67563390	Island
cg01973920	0.0201696	0.0126	-0.0511183	0.577304	0.628422	NA	NA	NA	NA	NA
cg01976913	0.0278647	0.0072	-0.0547251	0.757521	0.812246	OR2H1	NM_030883	3'UTR	NA	NA
cg01978937	0.0351318	0.0418	0.0758381	0.398081	0.322243	NA	NA	NA	chr20:2672904-2674698	N_Shore
cg01980793	0.0219008	0.0168	0.0605259	0.231893	0.171367	EIF2C2;EIF2C2	NM_012154;NM_001164623	Body;Body	NA	NA
cg01988136	0.00915535	0.0144	0.0619356	0.767628	0.705693	NA	NA	NA	chr6:166666837-166667541	S_Shore
cg02009395	0.0237559	0.0174	-0.0624932	0.693522	0.756015	ACSM1	NM_052956	TSS200	NA	NA
cg02010738	0.0100399	0.0228	-0.0634101	0.321982	0.385392	C19orf36;MOBKL2A;C19orf36	NM_001039846;NM_130807;NM_001031735	TSS1500;5'UTR;TSS1500	chr19:2095395-2095727	Island
cg02020483	0.00087245	0.0006	0.0751727	0.392947	0.317775	NA	NA	NA	NA	NA
cg02022181	0.0219008	0.0184	0.0517955	0.687614	0.635819	C7orf50;C7orf50;MIR339;C7orf50	NM_001134395;NM_032350;NR_029898;NM_001134396	Body;Body;TSS1500;Body	chr7:1062496-1062966	S_Shore
cg02023728	0.0351318	0.04	0.0836536	0.710106	0.626452	USP35	NM_020798	3'UTR	chr11:77921113-77921380	S_Shelf
cg02033666	0.0472004	0.0258	0.0679414	0.560995	0.493053	NA	NA	NA	chr7:127775629-127776442	N_Shore
cg02034689	0.0170528	0.0132	0.0856048	0.330973	0.245368	NA	NA	NA	chr5:54519054-54519628	N_Shore
cg02038273	0.00464327	0.0042	0.0503796	0.316994	0.266614	BNIP3	NM_004052	Body	chr10:133794406-133794637	Island
cg02041484	0.0351318	0.048	0.093815	0.615797	0.521982	NRF1	NM_005011	5'UTR	NA	NA
cg02048922	0.0257415	0.0238	-0.0793528	0.463795	0.543148	BAI1	NM_001702	Body	chr8:143545445-143546178	S_Shore
cg02058628	0.0237559	0.019	0.0567394	0.504173	0.447434	SKI	NM_003036	Body	chr1:2158212-2161173	S_Shelf
cg02061130	0.0278647	0.0424	0.0531864	0.550373	0.497187	MYO1C;MYO1C;MYO1C	NM_033375;NM_001080779;NM_001080950	5'UTR;Body;Body	chr17:1388686-1389730	N_Shore
cg02061820	0.0278647	0.0352	0.0769279	0.493025	0.416097	MBNL1;MBNL1;MBNL1;MBNL1;MBNL1;MBNL1;MBNL1	NM_207295;NM_207293;NM_021038;NM_207292;NM_207296;NM_207297;NM_207294	Body;Body;Body;Body;Body;Body;Body	NA	NA
cg02069619	0.00758655	0.0082	0.0916531	0.413564	0.32191	LPIN1	NM_145693	TSS1500	chr2:11886249-11887207	N_Shore
cg02074956	0.0325524	0.0442	0.0657657	0.657796	0.592031	MGRN1;MGRN1;MGRN1;MGRN1	NM_015246;NM_001142291;NM_001142290;NM_001142289	Body;Body;Body;Body	chr16:4731561-4731835	N_Shore
cg02075820	0.0301326	0.0204	0.0916018	0.398728	0.307126	NUCB2	NM_005013	5'UTR	chr11:17297779-17298694	S_Shelf
cg02077256	0.0201696	0.0136	-0.062291	0.712096	0.774387	PMP22;PMP22;PMP22	NM_153322;NM_153321;NM_000304	3'UTR;3'UTR;3'UTR	NA	NA
cg02086310	0.00625676	0.0064	0.0689946	0.217469	0.148474	ACSS1	NM_032501	TSS200	chr20:25037707-25039211	S_Shore
cg02090762	0.00833902	0.0068	0.0852436	0.197702	0.112458	FSCN2;FSCN2	NM_001077182;NM_012418	Body;Body	chr17:79503586-79504181	Island
cg02096172	0.0378784	0.0388	0.0977704	0.760997	0.663227	NA	NA	NA	NA	NA
cg02099572	0.00758655	0.0078	-0.0515515	0.754467	0.806018	COL4A1	NM_001845	Body	NA	NA
cg02102872	0.0325524	0.0176	-0.0510393	0.749208	0.800247	FRAS1;FRAS1	NM_025074;NM_001166133	Body;Body	NA	NA
cg02108620	0.0185557	0.0324	0.0866998	0.565184	0.478484	ULK4	NM_017886	5'UTR	chr3:42002932-42003728	N_Shore
cg02110858	0.0301326	0.0346	0.059828	0.5741	0.514272	PLEC1;PLEC1;PLEC1	NM_000445;NM_201378;NM_201379	Body;Body;TSS200	chr8:145027911-145028352	Island
cg02114084	0.0378784	0.028	0.0624613	0.350483	0.288021	JDP2;JDP2;JDP2	NM_001135047;NM_001135048;NM_130469	TSS1500;TSS1500;TSS1500	chr14:75894308-75895469	N_Shore
cg02115302	0.0439046	0.0384	-0.0585004	0.69952	0.758021	NSMCE1	NM_145080	Body	NA	NA
cg02124022	0.0301326	0.016	0.0624787	0.40843	0.345951	NA	NA	NA	chr4:54975387-54976202	N_Shore
cg02127375	0.0472004	0.017	-0.0537718	0.718963	0.772735	NBEA	NM_015678	Body	NA	NA
cg02132714	0.00221321	0.0042	0.0616472	0.333126	0.271478	HOXB4	NM_024015	TSS1500	chr17:46655215-46655604	S_Shore
cg02138331	0.0378784	0.0356	0.0878924	0.803682	0.71579	AHCY	NM_001161766	5'UTR	chr20:32890559-32891378	S_Shelf
cg02138953	0.0143558	0.0292	0.0523626	0.807393	0.75503	NA	NA	NA	NA	NA
cg02143778	0.0156548	0.0096	-0.0559123	0.70277	0.758682	NA	NA	NA	chr16:576725-577927	N_Shore
cg02145701	0.0185557	0.0276	0.0805317	0.596389	0.515857	BANP;BANP	NM_017869;NM_079837	Body;Body	chr16:88039616-88039904	N_Shore
cg02150262	0.0439046	0.0192	-0.0549254	0.723949	0.778875	ROBO4	NM_019055	Body	NA	NA
cg02152108	0.0257415	0.0212	0.0655611	0.222682	0.15712	RAC2	NM_002872	TSS1500	NA	NA
cg02169713	0.0278647	0.0176	0.0692325	0.665628	0.596396	NA	NA	NA	chr6:31650648-31651292	Island
cg02170386	0.00915535	0.0044	-0.0650957	0.618721	0.683817	NA	NA	NA	chr14:70316847-70317240	Island
cg02173583	0.00625676	0.003	-0.0538748	0.749236	0.80311	LOC100169752	NR_023362	Body	NA	NA
cg02185052	0.0185557	0.0142	0.0537055	0.282375	0.22867	HHEX	NM_002729	Body	chr10:94451329-94451737	S_Shore
cg02185182	0.0407999	0.0338	0.106759	0.654479	0.54772	MAD1L1;MAD1L1;MAD1L1	NM_003550;NM_001013837;NM_001013836	Body;Body;Body	chr7:2185771-2186205	N_Shore
cg02187231	0.0237559	0.0228	0.0600498	0.376736	0.316686	VAX2	NM_012476	Body	chr2:71134585-71134792	N_Shore
cg02193425	0.0278647	0.0072	-0.0541176	0.79738	0.851497	FAM50B	NM_012135	TSS1500	chr6:3849271-3851048	N_Shore
cg02198625	0.0472004	0.0316	0.06772	0.272309	0.204589	SIRPB1;SIRPB1;SIRPB1;SIRPB1;SIRPB1;SIRPB1	NM_001135844;NM_001083910;NM_001135844;NM_001083910;NM_006065;NM_006065	5'UTR;1stExon;1stExon;5'UTR;5'UTR;1stExon	NA	NA
cg02203380	0.0237559	0.0306	0.0543371	0.364941	0.310604	C7orf41	NM_152793	TSS1500	chr7:30174230-30176169	N_Shore
cg02203635	0.0185557	0.0256	0.0567827	0.497291	0.440508	IQCE;IQCE	NM_001100390;NM_152558	TSS1500;TSS1500	chr7:2598550-2599203	N_Shore
cg02211519	0.0120324	0.0026	-0.0624405	0.635268	0.697708	CD81	NM_004356	Body	chr11:2406711-2406927	S_Shore
cg02211741	0.0219008	0.0462	0.0570482	0.396125	0.339077	DGKZ;DGKZ;DGKZ;DGKZ	NM_201533;NM_001105540;NM_003646;NM_201532	Body;5'UTR;Body;Body	chr11:46387905-46388535	N_Shelf
cg02214623	0.0301326	0.037	0.0763476	0.60819	0.531842	GNB2L1	NM_006098	TSS1500	chr5:180673068-180673694	N_Shore
cg02224369	0.0219008	0.028	0.0609793	0.397281	0.336301	CD59;CD59;CD59;CD59	NM_000611;NM_203330;NM_203329;NM_203331	TSS1500;TSS1500;TSS1500;TSS1500	chr11:33757476-33758122	S_Shore
cg02226192	0.0185557	0.0284	0.10117	0.647782	0.546612	ANKRD11	NM_013275	5'UTR	NA	NA
cg02227879	0.0301326	0.044	0.0965799	0.651316	0.554736	CAMK2G;CAMK2G;CAMK2G;CAMK2G;CAMK2G	NM_172173;NM_172169;NM_172170;NM_001222;NM_172171	Body;Body;Body;Body;Body	NA	NA
cg02235659	0.0257415	0.0322	0.0672193	0.653123	0.585903	CLEC3B	NM_003278	TSS1500	NA	NA
cg02239453	0.0325524	0.0152	-0.0560393	0.786594	0.842633	FBXO3;FBXO3	NM_012175;NM_033406	TSS1500;TSS1500	chr11:33795392-33796319	S_Shore
cg02240539	0.00567169	0.0032	-0.0540654	0.769237	0.823302	KIAA1199	NM_018689	5'UTR	NA	NA
cg02241759	0.0351318	0.0372	0.0863796	0.531131	0.444752	NR1I2;NR1I2;NR1I2	NM_033013;NM_003889;NM_022002	Body;Body;Body	chr3:119528920-119529159	N_Shore
cg02241986	0.0378784	0.0182	-0.0585991	0.620866	0.679465	CALML3	NM_005185	TSS1500	chr10:5567122-5567828	N_Shore
cg02243630	0.0201696	0.012	0.0943504	0.394372	0.300021	KIAA0922;KIAA0922	NM_015196;NM_001131007	TSS1500;TSS1500	chr4:154386834-154388183	N_Shore
cg02246928	0.0351318	0.0276	0.0585854	0.498011	0.439425	NA	NA	NA	NA	NA
cg02251243	0.0109974	0.019	0.0675018	0.475672	0.40817	NA	NA	NA	chr2:74211214-74212314	N_Shore
cg02263932	0.0378784	0.0378	0.0604071	0.485308	0.424901	NFATC2;NFATC2;NFATC2	NM_001136021;NM_173091;NM_012340	Body;Body;Body	chr20:50108795-50109456	Island
cg02276314	0.0325524	0.0248	0.0874574	0.73395	0.646493	H6PD	NM_004285	5'UTR	NA	NA
cg02279625	0.0301326	0.0424	0.0575428	0.561694	0.504151	SH2D7	NM_001101404	TSS1500	NA	NA
cg02287007	0.0439046	0.0488	0.0780168	0.467254	0.389237	RPS6KA2;RPS6KA2	NM_021135;NM_001006932	Body;Body	NA	NA
cg02287105	0.0301326	0.0198	-0.0665095	0.750364	0.816874	NA	NA	NA	chr6:32116590-32117229	N_Shore
cg02295992	0.0407999	0.0268	-0.0623783	0.675696	0.738074	NA	NA	NA	NA	NA
cg02297541	0.0237559	0.0302	0.0568843	0.416081	0.359197	NA	NA	NA	chr6:33181010-33181256	N_Shore
cg02299328	0.0100399	0.0062	0.0763902	0.49639	0.42	RAPGEFL1	NM_016339	Body	chr17:38347533-38347765	N_Shore
cg02302089	0.0407999	0.0368	0.0624635	0.555393	0.49293	IGF2BP3	NM_006547	Body	NA	NA
cg02307239	0.000985281	0.0016	0.0855936	0.497384	0.411791	NA	NA	NA	chr4:174421347-174421559	Island
cg02311193	0.0185557	0.0216	0.0881811	0.547051	0.45887	NA	NA	NA	chr17:46658948-46660003	Island
cg02315870	0.0407999	0.03	-0.0736307	0.623006	0.696637	HNRNPA2B1;HNRNPA2B1	NM_031243;NM_002137	Body;Body	chr7:26239418-26242062	N_Shelf
cg02316506	0.0301326	0.0398	0.0750516	0.584135	0.509084	ZBTB47	NM_145166	TSS1500	chr3:42695528-42696575	N_Shore
cg02327530	0.0219008	0.0116	0.0839339	0.45007	0.366136	C7orf51	NM_173564	3'UTR	chr7:100091180-100091598	S_Shore
cg02331303	0.0378784	0.0492	0.0792617	0.568823	0.489561	ALDH3B1;ALDH3B1;ALDH3B1;ALDH3B1;ALDH3B1	NM_000694;NM_001030010;NM_000694;NM_001030010;NM_001161473	1stExon;5'UTR;5'UTR;1stExon;5'UTR	NA	NA
cg02341503	0.0439046	0.04	0.0865281	0.595665	0.509137	ZMYND8;LOC100131496;ZMYND8;ZMYND8	NM_183048;NR_024594;NM_183047;NM_012408	Body;TSS200;Body;Body	NA	NA
cg02343628	0.0143558	0.0468	0.0567468	0.625858	0.569112	NA	NA	NA	NA	NA
cg02343823	0.0325524	0.0442	0.0548823	0.510882	0.456	ZNF300	NM_052860	TSS200	chr5:150284385-150284635	Island
cg02345399	0.0068938	0.0286	-0.0506319	0.589262	0.639894	NA	NA	NA	chr11:65190824-65191058	S_Shelf
cg02346141	0.00198016	0.0018	-0.0532254	0.694795	0.74802	NA	NA	NA	NA	NA
cg02348462	0.0257415	0.044	0.0555339	0.684402	0.628868	PTBP1;PTBP1;PTBP1;PTBP1	NM_031990;NM_175847;NM_031991;NM_002819	Body;Body;Body;Body	chr19:807131-807445	Island
cg02352716	0.0237559	0.02	-0.0651484	0.734179	0.799328	NA	NA	NA	chr17:1106812-1107379	N_Shelf
cg02360514	0.0170528	0.0132	0.0611521	0.266134	0.204982	FOSB;FOSB	NM_006732;NM_001114171	Body;Body	chr19:45975848-45976262	Island
cg02381279	0.0170528	0.0132	0.102651	0.559628	0.456977	NA	NA	NA	chr19:16394450-16394662	N_Shore
cg02382532	0.0237559	0.0404	0.0548915	0.672891	0.617999	C6orf132	NM_001164446	TSS200	chr6:42109904-42110361	S_Shore
cg02384859	0.00833902	0.0096	-0.0625435	0.807138	0.869682	ARID3B	NM_006465	Body	NA	NA
cg02386311	0.0219008	0.0286	0.0946744	0.511445	0.41677	RUNDC2A	NM_032167	Body	chr16:12070257-12070870	S_Shelf
cg02387843	0.00567169	0.0042	-0.0621213	0.692323	0.754445	SLC2A9;SLC2A9	NM_020041;NM_001001290	Body;Body	NA	NA
cg02389040	0.0325524	0.0174	0.0866683	0.687395	0.600726	NA	NA	NA	chr6:31650648-31651292	Island
cg02389317	0.0100399	0.0086	-0.0671077	0.664186	0.731294	NA	NA	NA	NA	NA
cg02391509	0.0301326	0.0114	0.0719338	0.390025	0.318092	NA	NA	NA	chr3:27765196-27765675	S_Shore
cg02411995	0.0407999	0.0338	0.0805372	0.680017	0.599479	ROGDI	NM_024589	Body	chr16:4852117-4853176	N_Shore
cg02416781	0.0301326	0.042	0.0533488	0.682576	0.629227	NA	NA	NA	NA	NA
cg02417427	0.0407999	0.0336	0.062867	0.491317	0.42845	SERINC5	NM_178276	Body	NA	NA
cg02419321	0.0301326	0.0222	0.0648738	0.27562	0.210746	ITGA5	NM_002205	Body	chr12:54811981-54812202	N_Shore
cg02421207	0.0170528	0.0074	-0.0669653	0.648804	0.715769	NA	NA	NA	NA	NA
cg02423185	0.0185557	0.0082	-0.055034	0.802359	0.857393	NA	NA	NA	NA	NA
cg02423817	0.0278647	0.0214	-0.055625	0.582626	0.638251	PTPRCAP	NM_005608	Body	chr11:67203319-67203662	Island
cg02431562	0.0439046	0.046	-0.0732458	0.611061	0.684307	DUSP2	NM_004418	Body	chr2:96810443-96811454	N_Shore
cg02448796	0.0143558	0.017	0.0613635	0.816042	0.754678	KCNAB2;KCNAB2	NM_003636;NM_172130	Body;Body	NA	NA
cg02449461	0.0219008	0.0304	0.0605716	0.471932	0.411361	ARRB1;ARRB1	NM_020251;NM_004041	Body;Body	chr11:75062224-75062977	N_Shore
cg02457461	0.0257415	0.0218	0.0888165	0.421364	0.332548	MSRA;MSRA	NM_001135670;NM_012331	Body;Body	chr8:9911629-9912633	S_Shore
cg02462661	0.00915535	0.0146	0.0899819	0.592436	0.502454	STOML1	NM_004809	3'UTR	NA	NA
cg02470008	0.0325524	0.039	0.0953258	0.514417	0.419091	IQCE;IQCE	NM_001100390;NM_152558	Body;Body	chr7:2645524-2645765	S_Shelf
cg02470874	0.0120324	0.0202	0.0633096	0.486404	0.423095	PPM1L	NM_139245	Body	chr3:160472310-160474487	S_Shore
cg02482438	0.0237559	0.0176	-0.0509952	0.797098	0.848093	PGK2;PGK2	NM_138733;NM_138733	3'UTR;1stExon	NA	NA
cg02484634	0.0301326	0.0334	-0.0572402	0.79445	0.85169	NA	NA	NA	chr7:158798591-158799434	N_Shore
cg02492946	0.0301326	0.0326	0.0556487	0.563866	0.508217	ECE1	NM_001113348	Body	chr1:21671360-21672319	N_Shelf
cg02493798	0.0143558	0.0126	0.058929	0.521698	0.462769	ALOX12	NM_000697	Body	chr17:6898820-6900427	Island
cg02501827	0.0378784	0.0408	0.0804005	0.434151	0.353751	USP47	NM_017944	TSS200	chr11:11863272-11864018	N_Shore
cg02503763	0.000985281	0.0012	0.0517347	0.237067	0.185332	MGLL;MGLL	NM_001003794;NM_007283	TSS1500;TSS1500	chr3:127541270-127542048	S_Shore
cg02507167	0.0185557	0.0122	-0.0502364	0.666153	0.716389	BFSP2	NM_003571	Body	NA	NA
cg02508830	0.0237559	0.0372	0.0723576	0.47174	0.399383	FBXL13;LRRC17;FBXL13;LRRC17	NM_145032;NM_001031692;NM_001111038;NM_005824	Body;Body;Body;Body	NA	NA
cg02512860	0.0257415	0.0328	0.0603304	0.642501	0.582171	CLDN15	NM_014343	1stExon	NA	NA
cg02516101	0.0257415	0.04	0.0672833	0.38491	0.317627	CSNK1E;CSNK1E	NM_001894;NM_152221	5'UTR;5'UTR	chr22:38712684-38713333	N_Shore
cg02516189	0.0378784	0.0282	0.0529236	0.367022	0.314098	CARD9;CARD9;CARD9;CARD9	NM_052813;NM_052813;NM_052814;NM_052814	1stExon;5'UTR;1stExon;5'UTR	chr9:139265191-139265890	S_Shelf
cg02527346	0.00198016	0.002	0.0802294	0.335123	0.254893	KLHL22	NM_032775	5'UTR	chr22:20849594-20850404	N_Shore
cg02530860	0.0109974	0.0066	0.066202	0.618175	0.551973	NA	NA	NA	chr8:144371446-144372076	Island
cg02540736	0.0156548	0.01	0.0640018	0.695279	0.631277	SLC25A29;MIR345	NM_001039355;NR_029906	TSS1500;TSS200	chr14:100771820-100773673	S_Shore
cg02551743	0.0170528	0.0166	0.0551248	0.269871	0.214746	MEIS1	NM_002398	Body	chr2:66672431-66673636	Island
cg02555923	0.0301326	0.0374	0.0629116	0.394401	0.331489	NA	NA	NA	NA	NA
cg02556155	0.0278647	0.0176	-0.0665901	0.740094	0.806684	NA	NA	NA	NA	NA
cg02570298	0.0301326	0.013	-0.0555818	0.780845	0.836426	OLFM4	NM_006418	Body	NA	NA
cg02571055	0.00758655	0.007	-0.0633415	0.762624	0.825965	TULP4;TULP4	NM_020245;NM_001007466	Body;Body	NA	NA
cg02573176	0.0472004	0.0424	0.0752086	0.529585	0.454377	SLC10A5	NM_001010893	TSS1500	NA	NA
cg02573357	0.0143558	0.0266	0.0873741	0.575464	0.48809	LAX1;LAX1	NM_001136190;NM_017773	Body;Body	NA	NA
cg02577963	0.0185557	0.0292	0.0581753	0.774236	0.716061	KDM4B	NM_015015	Body	chr19:5043117-5043479	N_Shore
cg02584756	0.0278647	0.0424	0.0518075	0.267134	0.215327	NA	NA	NA	chr1:43533890-43534334	N_Shore
cg02586212	0.0325524	0.032	-0.110063	0.413413	0.523476	RGS1;RGS1	NM_002922;NM_002922	1stExon;5'UTR	NA	NA
cg02605461	0.0278647	0.0364	0.0594932	0.359558	0.300065	RALY;RALY	NM_016732;NM_007367	5'UTR;5'UTR	chr20:32580799-32582502	S_Shore
cg02621376	0.0378784	0.0346	-0.072225	0.697169	0.769394	MCOLN2	NM_153259	Body	chr1:85462585-85463435	N_Shore
cg02627403	0.00378216	0.0052	0.0657097	0.579167	0.513457	UNC13D	NM_199242	3'UTR	NA	NA
cg02632952	0.0170528	0.0066	-0.0585569	0.774171	0.832728	NA	NA	NA	NA	NA
cg02637247	0.0143558	0.0094	-0.0608143	0.627651	0.688465	NA	NA	NA	chr16:86528271-86529013	N_Shelf
cg02647929	0.0325524	0.0446	0.0606228	0.450185	0.389562	MGRN1;MGRN1;MGRN1;MGRN1	NM_015246;NM_001142291;NM_001142290;NM_001142289	Body;Body;Body;Body	NA	NA
cg02652361	0.0185557	0.0186	0.0657459	0.560427	0.494681	MALAT1	NR_002819	TSS1500	chr11:65264957-65265398	N_Shore
cg02659854	0.0219008	0.0226	0.0869254	0.538565	0.45164	SPATA13;SPATA13	NM_001166271;NM_153023	Body;Body	NA	NA
cg02660277	0.0237559	0.0084	-0.0634878	0.644034	0.707522	PTPRN2;PTPRN2;PTPRN2	NM_002847;NM_130842;NM_130843	Body;Body;Body	chr7:157440024-157442721	N_Shore
cg02663352	0.0201696	0.0072	-0.0649172	0.771443	0.83636	CD44;CD44;CD44;CD44;CD44	NM_001001389;NM_001001392;NM_000610;NM_001001390;NM_001001391	Body;Body;Body;Body;Body	NA	NA
cg02681442	0.0301326	0.0108	0.0662607	0.242104	0.175843	FOXG1	NM_005249	TSS1500	chr14:29236835-29237832	N_Shore
cg02687026	0.0278647	0.0156	-0.0532513	0.604344	0.657595	FAM92B	NM_198491	Body	NA	NA
cg02690256	0.0237559	0.0162	0.0541366	0.603918	0.549782	PDIA6	NM_005742	TSS1500	chr2:10952402-10953384	S_Shore
cg02693002	0.0278647	0.0254	0.0554209	0.303165	0.247744	OAT	NM_000274	5'UTR	chr10:126106818-126107862	N_Shore
cg02694489	0.0351318	0.025	0.0535298	0.222992	0.169462	CHRNB1	NM_000747	TSS200	chr17:7348274-7348830	Island
cg02696428	0.0407999	0.0228	-0.0637848	0.596307	0.660092	LCP1	NM_002298	5'UTR	NA	NA
cg02717454	0.0170528	0.0116	0.0982225	0.396369	0.298147	CREBBP;CREBBP	NM_001079846;NM_004380	Body;Body	chr16:3929483-3929769	N_Shore
cg02726291	0.0301326	0.0322	0.0771812	0.521909	0.444728	GP9	NM_000174	TSS200	NA	NA
cg02736016	0.0257415	0.0268	0.0774386	0.476805	0.399367	WNK1	NM_018979	Body	NA	NA
cg02743674	0.0237559	0.011	-0.0552271	0.576895	0.632122	TRPM5	NM_014555	Body	chr11:2435295-2436651	N_Shore
cg02743878	0.0170528	0.012	0.0732558	0.466437	0.393181	DHRS9;DHRS9;DHRS9;DHRS9	NM_001142271;NM_005771;NM_199204;NM_001142270	TSS1500;5'UTR;5'UTR;5'UTR	NA	NA
cg02744216	0.0100399	0.0046	-0.0509834	0.743589	0.794573	NA	NA	NA	NA	NA
cg02747254	0.0407999	0.0378	0.069659	0.54426	0.474601	KCTD13	NM_178863	TSS1500	chr16:29937038-29937761	S_Shore
cg02750743	0.0301326	0.039	0.0789576	0.694035	0.615078	TESC;TESC;TESC	NR_031766;NM_017899;NM_001168325	Body;Body;Body	chr12:117476810-117477106	S_Shore
cg02758236	0.0257415	0.011	0.0876656	0.336247	0.248581	FLI1	NM_001167681	TSS1500	chr11:128562671-128565011	N_Shore
cg02766937	0.0237559	0.0164	0.0671198	0.398417	0.331298	NA	NA	NA	NA	NA
cg02768785	0.0407999	0.044	0.0600865	0.436068	0.375981	CD3EAP;ERCC1;ERCC1	NM_012099;NM_001983;NM_001166049	3'UTR;Body;Body	chr19:45909062-45910124	S_Shelf
cg02769705	0.0439046	0.0434	0.115049	0.636696	0.521647	TMEM183B;TMEM183A	NM_001079809;NM_138391	TSS1500;TSS1500	chr1:202976328-202977028	N_Shore
cg02770857	0.0257415	0.031	0.0581404	0.354223	0.296082	MSI2;MSI2	NM_138962;NM_170721	Body;Body	NA	NA
cg02772509	0.0219008	0.0248	0.0510734	0.292584	0.241511	NA	NA	NA	NA	NA
cg02792780	0.0301326	0.0282	0.0539517	0.413183	0.359231	STAB1	NM_015136	TSS200	NA	NA
cg02795981	0.0378784	0.0172	-0.0776162	0.678045	0.755661	ZMIZ1	NM_020338	Body	NA	NA
cg02797933	0.0185557	0.005	-0.0512838	0.697987	0.749271	NA	NA	NA	NA	NA
cg02802072	0.0120324	0.018	0.0732265	0.478634	0.405408	SLC38A10;SLC38A10	NM_001037984;NM_138570	Body;Body	NA	NA
cg02814805	0.00758655	0.0104	0.0907508	0.455395	0.364644	DIRC2	NM_032839	Body	chr3:122512485-122512798	S_Shore
cg02819992	0.0351318	0.0224	0.0692803	0.427011	0.357731	NA	NA	NA	NA	NA
cg02828687	0.00340686	0.0018	-0.0674437	0.694406	0.76185	C21orf29	NM_144991	Body	chr21:45926531-45926754	N_Shore
cg02832357	0.0439046	0.0462	0.0697692	0.381582	0.311813	STAT5B	NM_012448	TSS1500	chr17:40427951-40429036	S_Shore
cg02835756	0.0278647	0.0118	-0.0629676	0.701859	0.764826	NA	NA	NA	chr6:41438062-41438594	S_Shelf
cg02839351	0.0378784	0.0306	0.0706284	0.709563	0.638935	HDGF2;HDGF2	NM_032631;NM_001001520	Body;Body	chr19:4472119-4473123	S_Shore
cg02844899	0.0219008	0.0346	0.0696397	0.543629	0.473989	TTC7A	NM_020458	Body	NA	NA
cg02847897	0.0278647	0.0118	-0.0601479	0.448483	0.50863	KLHL8	NM_020803	TSS1500	chr4:88140842-88141945	S_Shore
cg02852407	0.0185557	0.0222	0.0794055	0.477413	0.398007	CD34;CD34	NM_001773;NM_001025109	TSS1500;TSS1500	chr1:208084098-208084513	S_Shore
cg02854313	0.0351318	0.0442	0.0763662	0.650815	0.574448	CSGALNACT1;CSGALNACT1;CSGALNACT1	NM_001130518;NR_024040;NM_018371	5'UTR;Body;5'UTR	NA	NA
cg02854972	0.0325524	0.0182	-0.0630656	0.715403	0.778468	NA	NA	NA	NA	NA
cg02856420	0.0068938	0.0108	0.0961684	0.425884	0.329715	CUX1;CUX1;CUX1	NM_181500;NM_181552;NM_001913	Body;Body;Body	NA	NA
cg02859516	0.0219008	0.0292	0.0627632	0.333868	0.271105	ELOVL6;ELOVL6	NM_024090;NM_001130721	Body;Body	NA	NA
cg02868976	0.0237559	0.0226	0.0556089	0.254421	0.198812	ITSN2;ITSN2;ITSN2	NM_147152;NM_019595;NM_006277	5'UTR;5'UTR;5'UTR	chr2:24582620-24583611	N_Shore
cg02886033	0.0237559	0.0146	0.0514308	0.313382	0.261952	NA	NA	NA	chr7:27208871-27209616	N_Shore
cg02886077	0.00247025	0.0014	0.101917	0.333124	0.231208	FRYL	NM_015030	5'UTR	chr4:48781331-48782339	N_Shore
cg02886761	0.0156548	0.0166	0.0522553	0.825505	0.773249	NA	NA	NA	chr19:675671-675881	N_Shelf
cg02889774	0.0278647	0.0292	0.0931953	0.642613	0.549417	XPO7;XPO7;XPO7	NM_001100162;NM_001100161;NM_015024	Body;Body;Body	NA	NA
cg02891153	0.0378784	0.0278	0.0612005	0.374473	0.313272	LOC100128822	NR_027387	TSS1500	chr7:152161034-152162113	N_Shore
cg02891579	0.0278647	0.0272	0.065457	0.444956	0.379499	KAZALD1	NM_030929	Body	chr10:102820488-102822874	S_Shore
cg02907098	0.0325524	0.0218	0.063577	0.351494	0.287917	ANO2	NM_020373	Body	NA	NA
cg02912316	0.0257415	0.02	0.0629973	0.602584	0.539587	NA	NA	NA	NA	NA
cg02912371	0.0237559	0.0088	-0.0693425	0.697388	0.76673	SLC26A9;SLC26A9	NM_052934;NM_134325	TSS1500;TSS1500	NA	NA
cg02916962	0.0237559	0.0384	0.0740232	0.383636	0.309612	NA	NA	NA	chr2:157176251-157177346	S_Shelf
cg02920600	0.0439046	0.0206	-0.0566561	0.67752	0.734176	DGKI	NM_004717	Body	NA	NA
cg02922776	0.0237559	0.017	0.106095	0.566583	0.460488	NA	NA	NA	NA	NA
cg02923224	0.0439046	0.0424	-0.0739389	0.603697	0.677636	FHIT;FHIT	NM_001166243;NM_002012	Body;Body	NA	NA
cg02927074	0.00340686	0.0022	-0.0549922	0.59133	0.646322	ARNT2	NM_014862	Body	NA	NA
cg02927448	0.0325524	0.0464	0.0642582	0.524777	0.460519	UHRF1BP1L;UHRF1BP1L	NM_001006947;NM_015054	Body;Body	chr12:100535916-100536620	N_Shelf
cg02927682	0.0351318	0.0356	0.0855737	0.588827	0.503253	SSBP3;SSBP3;SSBP3	NM_001009955;NM_018070;NM_145716	Body;Body;Body	NA	NA
cg02931058	0.0472004	0.0168	-0.0575144	0.583085	0.640599	KLHL30	NM_198582	TSS200	chr2:239048071-239048454	N_Shore
cg02932321	0.00513498	0.0016	-0.0699112	0.588469	0.65838	DEFA6	NM_001926	1stExon	NA	NA
cg02933639	0.0257415	0.033	0.0594884	0.533055	0.473566	SH3TC1	NM_018986	Body	NA	NA
cg02935097	0.0378784	0.0148	-0.053093	0.814541	0.867634	BRDT	NM_207189	TSS200	chr1:92414718-92414986	Island
cg02940147	0.0257415	0.0142	0.0945097	0.524454	0.429944	ROBO3	NM_022370	Body	chr11:124745909-124746773	S_Shore
cg02942825	0.0120324	0.0062	0.0693647	0.630276	0.560912	GIPR	NM_000164	3'UTR	chr19:46184799-46185136	S_Shore
cg02944617	0.0439046	0.0282	0.0673204	0.482501	0.415181	ZFPM1	NM_153813	Body	chr16:88569267-88569491	N_Shelf
cg02953144	0.00567169	0.0038	-0.0663964	0.701826	0.768223	PI4KA;SERPIND1	NM_058004;NM_000185	Body;Body	NA	NA
cg02956699	0.0472004	0.0498	0.0542315	0.448338	0.394106	PTPRN2;PTPRN2;PTPRN2	NM_002847;NM_130842;NM_130843	Body;Body;Body	NA	NA
cg02964555	0.00915535	0.007	0.0743268	0.521827	0.4475	NR4A2	NM_006186	Body	chr2:157184389-157184632	Island
cg02965092	0.0156548	0.0078	-0.0596851	0.717654	0.777339	TPH2	NM_173353	Body	NA	NA
cg02979487	0.0201696	0.0146	0.0826966	0.44208	0.359383	AFF1;AFF1	NM_001166693;NM_005935	Body;Body	NA	NA
cg02980075	0.0100399	0.0044	0.0506193	0.352517	0.301897	RUNDC1;AARSD1;AARSD1;AARSD1;AARSD1;AARSD1	NM_173079;NM_025267;NM_025267;NM_001142654;NM_001142653;NM_001136042	TSS1500;5'UTR;1stExon;Body;Body;Body	chr17:41132462-41133367	N_Shore
cg02980566	0.0301326	0.0344	0.077301	0.465066	0.387765	NA	NA	NA	chr17:21414724-21415547	N_Shelf
cg02988727	0.0219008	0.0324	0.0751637	0.452799	0.377635	ZNF219;C14orf176;ZNF219;ZNF219	NM_001102454;NM_001146683;NM_001101672;NM_016423	5'UTR;5'UTR;TSS1500;TSS1500	chr14:21566540-21566822	S_Shore
cg02994349	0.0351318	0.0238	0.0582331	0.284979	0.226746	SGIP1	NM_032291	TSS200	chr1:66998728-66999060	S_Shore
cg03000846	0.0156548	0.0038	0.0556504	0.559405	0.503755	RAC3	NM_005052	Body	chr17:79987983-79990315	Island
cg03000848	0.0131502	0.0126	-0.0680869	0.711982	0.780069	AXIN1;AXIN1	NM_003502;NM_181050	Body;Body	NA	NA
cg03022510	0.0325524	0.0492	0.0786757	0.599817	0.521142	NA	NA	NA	NA	NA
cg03027227	0.0219008	0.0102	0.0589981	0.220442	0.161444	CTNNA2;CTNNA2	NM_004389;NM_001164883	Body;Body	NA	NA
cg03036214	0.0301326	0.03	0.0664663	0.598055	0.531589	CA12;CA12	NM_001218;NM_206925	Body;Body	NA	NA
cg03037761	0.0219008	0.006	-0.051426	0.725894	0.77732	FZD4	NM_012193	Body	chr11:86665901-86666567	N_Shelf
cg03040622	0.00513498	0.0056	0.0616319	0.496579	0.434947	MIR589;FBXL18	NR_030318;NM_024963	TSS1500;Body	chr7:5539957-5541567	N_Shelf
cg03041510	0.0109974	0.0054	-0.0506048	0.719886	0.770491	LAMB1	NM_002291	Body	NA	NA
cg03041920	0.00340686	0.0044	0.0628326	0.190084	0.127252	CLYBL	NM_206808	Body	chr13:100310204-100310446	Island
cg03045635	0.0237559	0.0302	0.0514365	0.302273	0.250836	DRD5	NM_000798	TSS200	chr4:9783035-9784960	Island
cg03047059	0.0351318	0.0268	-0.0665152	0.670885	0.7374	HHAT;HHAT;HHAT;HHAT;HHAT;HHAT	NM_001170580;NM_001170588;NM_018194;NM_001122834;NM_001170587;NM_001170564	Body;Body;Body;Body;Body;Body	NA	NA
cg03049501	0.00625676	0.0032	-0.0569473	0.692164	0.749112	NA	NA	NA	chr16:55090617-55090947	N_Shelf
cg03051392	0.0378784	0.0346	0.0630006	0.582835	0.519834	HYAL2;HYAL2;HYAL2	NM_003773;NM_003773;NM_033158	5'UTR;1stExon;TSS1500	chr3:50358378-50359606	S_Shore
cg03055520	0.0407999	0.0386	0.0571641	0.408837	0.351673	SORL1	NM_003105	Body	NA	NA
cg03058346	0.0378784	0.0062	-0.0511586	0.710796	0.761955	NA	NA	NA	NA	NA
cg03062454	0.0472004	0.0278	0.0679291	0.5821	0.514171	RNF160	NM_015565	Body	chr21:30364965-30365342	N_Shelf
cg03064100	0.0351318	0.0176	-0.0907926	0.630402	0.721195	NA	NA	NA	NA	NA
cg03066323	0.0351318	0.0376	0.0663972	0.716901	0.650504	PILRA;PILRA;PILRA	NM_178273;NM_178272;NM_013439	TSS1500;TSS1500;TSS1500	NA	NA
cg03068068	0.0351318	0.0242	-0.078951	0.532245	0.611196	ZBTB32	NM_014383	TSS1500	chr19:36207084-36209691	N_Shelf
cg03072035	0.0439046	0.0352	0.0970091	0.64971	0.552701	NA	NA	NA	chr10:73078857-73079181	N_Shelf
cg03073000	0.0185557	0.0114	0.0859091	0.435016	0.349107	LOC286467	NR_026975	TSS1500	NA	NA
cg03086003	0.0278647	0.008	-0.0526151	0.782269	0.834884	NA	NA	NA	chr11:120195805-120196372	N_Shelf
cg03091668	0.0301326	0.0424	0.0633664	0.509408	0.446042	UPB1	NM_016327	Body	NA	NA
cg03116124	0.00833902	0.0064	-0.0577498	0.670916	0.728666	NA	NA	NA	chr1:231296559-231297345	N_Shelf
cg03117005	0.00758655	0.002	0.0591971	0.180592	0.121395	TAF4	NM_003185	TSS1500	chr20:60640721-60641805	S_Shore
cg03122532	0.0100399	0.005	-0.0603752	0.737434	0.797809	KCNJ15;KCNJ15;KCNJ15	NM_002243;NM_170736;NM_170737	5'UTR;5'UTR;TSS1500	NA	NA
cg03123320	0.0301326	0.0268	0.0753767	0.616256	0.54088	NA	NA	NA	NA	NA
cg03124318	0.0301326	0.0214	-0.0656437	0.599934	0.665577	USP30	NM_032663	Body	chr12:109490238-109490673	S_Shore
cg03126694	0.0278647	0.0398	0.0936002	0.533507	0.439907	LPAR6;LPAR6;RB1	NM_001162497;NM_005767;NM_000321	TSS200;5'UTR;Body	NA	NA
cg03128890	0.0143558	0.0078	0.106678	0.576621	0.469943	NA	NA	NA	NA	NA
cg03137131	0.0378784	0.024	0.0557687	0.339544	0.283776	ZFYVE28	NM_020972	Body	chr4:2366421-2367092	Island
cg03137209	0.0109974	0.008	-0.0527045	0.706014	0.758719	NA	NA	NA	NA	NA
cg03161190	0.0301326	0.0222	0.0644875	0.317193	0.252705	C10orf26;C10orf26	NM_017787;NM_001083913	TSS200;Body	NA	NA
cg03161309	0.0301326	0.0408	0.0724104	0.459561	0.387151	NA	NA	NA	chr17:6559363-6560803	S_Shelf
cg03162410	0.0407999	0.0416	0.0654142	0.548172	0.482758	TECR	NM_138501	Body	NA	NA
cg03167633	0.0439046	0.0496	0.0595956	0.544249	0.484653	NA	NA	NA	NA	NA
cg03171770	0.0301326	0.01	0.0794321	0.271438	0.192006	NA	NA	NA	chr10:43393476-43394417	Island
cg03174043	0.0301326	0.0146	-0.0534071	0.771879	0.825286	NA	NA	NA	chr2:20550013-20551063	N_Shore
cg03179435	0.00513498	0.006	-0.0823381	0.236811	0.319149	FRMD4A	NM_018027	Body	NA	NA
cg03182688	0.0301326	0.0214	0.0723437	0.425346	0.353002	SLFN12L	NM_001145027	Body	NA	NA
cg03187073	0.0407999	0.0394	0.0985298	0.575694	0.477165	CDYL;CDYL;CDYL;CDYL	NM_001143970;NM_004824;NR_026590;NM_001143971	5'UTR;Body;Body;TSS200	NA	NA
cg03188976	0.0131502	0.0022	-0.0653267	0.687389	0.752716	NA	NA	NA	NA	NA
cg03189821	0.0185557	0.0104	-0.0906984	0.609753	0.700452	STOX2	NM_020225	Body	NA	NA
cg03190219	0.0219008	0.0084	0.0889816	0.448698	0.359716	NA	NA	NA	chr7:25898237-25898771	Island
cg03196720	0.0472004	0.016	0.0829016	0.383752	0.30085	SCNN1A;SCNN1A;SCNN1A	NM_001159575;NM_001038;NM_001159576	Body;Body;Body	chr12:6472660-6473322	Island
cg03217995	0.0201696	0.0204	0.0855073	0.449035	0.363528	HOXA9	NM_152739	Body	chr7:27203915-27206462	N_Shore
cg03221483	0.0219008	0.032	0.0789722	0.610212	0.53124	SEPT9;SEPT9;SEPT9	NM_001113492;NM_001113491;NM_006640	5'UTR;Body;TSS1500	NA	NA
cg03229682	0.0219008	0.0262	0.064349	0.644063	0.579714	PC;PC	NM_000920;NM_001040716	5'UTR;5'UTR	chr11:66725503-66726373	N_Shore
cg03240301	0.0351318	0.0318	0.0782315	0.461154	0.382922	IGF2BP3	NM_006547	Body	NA	NA
cg03251967	0.0100399	0.0022	0.0573568	0.315378	0.258021	C2orf50;C2orf50	NM_182500;NM_182500	1stExon;5'UTR	NA	NA
cg03263337	0.0201696	0.0056	-0.0569393	0.624588	0.681527	CLVS1	NM_173519	TSS1500	NA	NA
cg03265564	0.0156548	0.0076	-0.0564636	0.719207	0.77567	PIK3CD	NM_005026	5'UTR	chr1:9749295-9750228	N_Shore
cg03268893	0.0068938	0.0066	0.0656759	0.243659	0.177984	NA	NA	NA	NA	NA
cg03278564	0.0439046	0.0444	0.0818406	0.663878	0.582037	NA	NA	NA	NA	NA
cg03280108	0.0143558	0.0038	0.0542171	0.200416	0.146199	NA	NA	NA	NA	NA
cg03280622	0.0351318	0.0254	0.0757731	0.510217	0.434444	PLEC1;PLEC1;PLEC1;PLEC1	NM_000445;NM_201378;NM_201379;NM_201380	Body;Body;Body;Body	chr8:145024449-145025179	N_Shore
cg03284554	0.0185557	0.0142	0.0865393	0.554301	0.467761	HGSNAT	NM_152419	TSS1500	chr8:42995248-42995519	N_Shore
cg03287339	0.0156548	0.0326	0.0525936	0.436745	0.384151	WDR90	NM_145294	Body	chr16:711065-711414	Island
cg03293732	0.0351318	0.0256	-0.0775821	0.672544	0.750126	IKZF3;IKZF3;IKZF3;IKZF3;IKZF3;IKZF3	NM_183228;NM_183229;NM_012481;NM_183230;NM_183231;NM_183232	Body;Body;Body;Body;Body;Body	chr17:38020381-38020645	N_Shelf
cg03295274	0.0185557	0.0236	0.0756978	0.768999	0.693301	NA	NA	NA	NA	NA
cg03298700	0.0109974	0.0068	0.0504144	0.426081	0.375666	NA	NA	NA	chr2:220299483-220300243	N_Shelf
cg03308839	0.0257415	0.038	0.107752	0.642868	0.535115	NDE1;NDE1;MYH11;MYH11;MYH11;MYH11	NM_017668;NM_001143979;NM_001040114;NM_022844;NM_001040113;NM_002474	Body;Body;3'UTR;3'UTR;3'UTR;3'UTR	NA	NA
cg03310939	0.0325524	0.026	0.0575316	0.305309	0.247778	CUX1;CUX1;CUX1	NM_181500;NM_181552;NM_001913	Body;Body;Body	NA	NA
cg03312427	0.0201696	0.011	-0.0544165	0.656446	0.710862	C1orf95	NM_001003665	Body	NA	NA
cg03313271	0.0325524	0.0448	0.0791043	0.744719	0.665614	CUL4A;CUL4A	NM_003589;NM_001008895	Body;Body	chr13:113917074-113917488	N_Shelf
cg03316101	0.0219008	0.0236	-0.0536524	0.682155	0.735807	OR52M1	NM_001004137	1stExon	NA	NA
cg03316570	0.0301326	0.0116	-0.0659097	0.62027	0.686179	LOC100132354	NR_024478	Body	NA	NA
cg03323067	0.0351318	0.0182	0.0725592	0.328397	0.255837	TNS1	NM_022648	5'UTR	NA	NA
cg03337482	0.0201696	0.0108	0.0508252	0.605196	0.554371	PRDM16;PRDM16	NM_022114;NM_199454	Body;Body	NA	NA
cg03339537	0.0257415	0.022	0.0850596	0.558534	0.473475	NR4A2	NM_006186	Body	chr2:157185557-157186355	N_Shore
cg03339910	0.0170528	0.0102	0.05214	0.331947	0.279807	RTEL1;RTEL1	NM_016434;NM_032957	Body;Body	chr20:62318359-62318658	Island
cg03348461	0.0219008	0.0106	0.051435	0.226513	0.175078	CAMTA1	NM_015215	Body	chr1:7022001-7022308	Island
cg03352106	0.0237559	0.0104	0.0601077	0.318911	0.258803	KCNJ8	NM_004982	Body	NA	NA
cg03357721	0.0351318	0.0226	-0.0565419	0.749658	0.8062	ARHGEF7;ARHGEF7	NM_003899;NM_001113513	3'UTR;3'UTR	NA	NA
cg03364108	0.0472004	0.0248	0.0517246	0.225621	0.173896	C22orf45;C22orf45;UPB1	NR_028484;NR_028483;NM_016327	TSS200;TSS200;TSS1500	chr22:24890412-24891453	Island
cg03370106	0.00915535	0.0154	0.0691777	0.303243	0.234065	VGLL4;VGLL4;VGLL4;VGLL4	NM_014667;NM_001128219;NM_001128220;NM_001128220	Body;Body;1stExon;5'UTR	NA	NA
cg03370752	0.0472004	0.0334	0.113587	0.747484	0.633897	TMEM138;TMEM138	NM_016464;NR_028473	3'UTR;Body	NA	NA
cg03370951	0.00513498	0.0088	0.0643327	0.270638	0.206305	C10orf128	NM_001010863	TSS1500	NA	NA
cg03371275	0.0439046	0.0454	0.0827276	0.714631	0.631903	MAML2	NM_032427	Body	NA	NA
cg03380964	0.0170528	0.0074	0.066046	0.377239	0.311193	NA	NA	NA	NA	NA
cg03382501	0.0170528	0.0292	0.070174	0.467609	0.397434	TXNDC11	NM_015914	Body	NA	NA
cg03382797	0.0156548	0.023	0.0641184	0.478437	0.414318	C9orf98;C9orf9	NM_152572;NM_018956	TSS1500;5'UTR	chr9:135753347-135754384	S_Shore
cg03384992	0.0100399	0.0044	0.0578501	0.162795	0.104945	OSBPL1A;OSBPL1A	NM_080597;NM_018030	Body;TSS200	chr18:21851399-21852169	S_Shore
cg03389538	0.0439046	0.0304	0.0872856	0.575165	0.48788	GP9	NM_000174	TSS200	NA	NA
cg03393889	0.0257415	0.0448	0.0589431	0.656668	0.597725	NTHL1	NM_002528	Body	chr16:2097465-2098365	N_Shelf
cg03400131	0.0257415	0.0156	0.100643	0.41192	0.311276	SGK1;SGK1;SGK1;SGK1	NM_001143676;NM_001143678;NM_001143677;NM_005627	Body;TSS200;Body;TSS1500	chr6:134497536-134497756	N_Shore
cg03404566	0.0068938	0.0064	0.0665302	0.616073	0.549543	ALOX12	NM_000697	TSS200	chr17:6898820-6900427	Island
cg03407747	0.0100399	0.0384	0.0552343	0.499981	0.444746	ALOX12	NM_000697	TSS200	chr17:6898820-6900427	Island
cg03411579	0.0301326	0.0362	-0.0618615	0.432241	0.494103	NA	NA	NA	NA	NA
cg03416628	0.0100399	0.022	0.0530374	0.393455	0.340417	HOXC4;HOXC4	NM_014620;NM_153633	5'UTR;TSS1500	chr12:54447744-54448091	N_Shore
cg03421440	0.0278647	0.0116	-0.071239	0.699717	0.770956	BRDT	NM_207189	TSS1500	chr1:92414718-92414986	N_Shore
cg03421657	0.0237559	0.0134	-0.0503957	0.699993	0.750388	FAM78B	NM_001017961	Body	NA	NA
cg03423138	0.0237559	0.0182	-0.0523648	0.498303	0.550668	NA	NA	NA	chr16:33356833-33357721	N_Shore
cg03426888	0.0325524	0.0282	0.0503361	0.325005	0.274669	PBX2	NM_002586	Body	NA	NA
cg03437770	0.0219008	0.0412	0.0695278	0.468389	0.398861	SNX29	NM_001080530	Body	NA	NA
cg03440588	0.0120324	0.0052	0.0707437	0.571337	0.500593	FOXD2;MGC12982	NM_004474;NR_026878	TSS1500;TSS200	chr1:47899661-47900385	Island
cg03441853	0.0278647	0.0354	-0.060168	0.415635	0.475803	ADPGK;ADPGK;ADPGK	NR_023319;NR_023318;NM_031284	Body;Body;Body	chr15:73075586-73076663	N_Shore
cg03446062	0.0201696	0.0298	0.0881882	0.59457	0.506382	NA	NA	NA	NA	NA
cg03459809	0.0185557	0.0074	-0.0592295	0.744307	0.803537	EPHX1;EPHX1;EPHX1	NM_000120;NM_000120;NM_001136018	1stExon;5'UTR;5'UTR	NA	NA
cg03461967	0.0378784	0.0154	0.0655886	0.257204	0.191616	TP53I13	NM_138349	Body	chr17:27893086-27896078	S_Shore
cg03462322	0.0439046	0.0308	0.0761797	0.414848	0.338668	MPG	NM_001015054	TSS1500	chr16:127448-128631	N_Shore
cg03466717	0.0201696	0.0158	0.1038	0.547404	0.443604	ZNF423	NM_015069	Body	NA	NA
cg03466998	0.0219008	0.0202	0.0832712	0.593964	0.510692	NLRP3;NLRP3;NLRP3;NLRP3;NLRP3	NM_001127462;NM_001079821;NM_004895;NM_183395;NM_001127461	TSS1500;5'UTR;TSS1500;TSS1500;5'UTR	NA	NA
cg03467087	0.0201696	0.0054	0.050542	0.248875	0.198333	SYNJ2	NM_003898	Body	NA	NA
cg03469804	0.0237559	0.0166	0.0832607	0.635728	0.552468	RAB37;RAB37;RAB37;RAB37	NM_001163989;NM_001163990;NM_175738;NM_001006638	TSS1500;TSS1500;Body;TSS1500	chr17:72732848-72733545	N_Shore
cg03471150	0.0472004	0.0428	0.0801883	0.638678	0.558489	IPO9	NM_018085	TSS1500	chr1:201798213-201798698	N_Shore
cg03479065	0.0120324	0.0054	0.0587362	0.441857	0.383121	NA	NA	NA	chr3:134125487-134125871	N_Shore
cg03483626	0.0278647	0.0262	0.0665161	0.611459	0.544943	KCNA3	NM_002232	TSS1500	chr1:111216244-111217937	S_Shore
cg03484234	0.0237559	0.013	0.0589353	0.594711	0.535776	PNPLA4;PNPLA4	NM_001142389;NM_004650	TSS1500;TSS1500	chrX:7895077-7895608	S_Shore
cg03486832	0.00340686	0.002	0.0553302	0.290028	0.234697	KDM2B;KDM2B	NM_032590;NM_001005366	TSS1500;TSS1500	chr12:122016170-122017693	S_Shore
cg03486986	0.0257415	0.0292	0.0742832	0.440986	0.366702	NA	NA	NA	chr13:112984966-112985733	S_Shore
cg03497652	0.0301326	0.036	0.0759467	0.725056	0.649109	ANKS3	NM_133450	Body	NA	NA
cg03504039	0.0109974	0.0018	-0.0607553	0.813825	0.87458	LRRFIP1	NM_001137550	Body	NA	NA
cg03505501	0.0120324	0.0086	0.054279	0.251334	0.197055	CADM1;CADM1	NM_001098517;NM_014333	Body;Body	chr11:115373574-115375881	N_Shore
cg03507326	0.00567169	0.0072	-0.063574	0.692568	0.756142	LOC100128788;SRRM2	NR_027275;NM_016333	Body;TSS1500	chr16:2801913-2803409	Island
cg03510732	0.0378784	0.011	-0.0521373	0.779263	0.8314	TCF7L2;TCF7L2;TCF7L2;TCF7L2;TCF7L2;TCF7L2	NM_001146284;NM_001146285;NM_030756;NM_001146274;NM_001146286;NM_001146283	Body;Body;Body;Body;Body;Body	NA	NA
cg03516026	0.0351318	0.0172	-0.0583556	0.748334	0.80669	C1orf89	NM_030907	TSS1500	chr1:16563544-16563799	S_Shore
cg03517226	0.0237559	0.0132	-0.0610529	0.683629	0.744681	ANKRD11	NM_013275	5'UTR	chr16:89408237-89408465	Island
cg03519157	0.0237559	0.0158	0.0527711	0.230257	0.177486	DGKZ;DGKZ;DGKZ	NM_201533;NM_201533;NM_201532	5'UTR;1stExon;Body	chr11:46366876-46367101	Island
cg03533472	0.0257415	0.0304	0.0695637	0.582911	0.513347	GPT2;GPT2;GPT2	NM_133443;NM_001142466;NM_001142466	Body;1stExon;5'UTR	chr16:46917849-46918957	S_Shore
cg03534031	0.0100399	0.0184	0.0529535	0.528925	0.475972	NA	NA	NA	chr5:139138875-139139242	Island
cg03539765	0.0170528	0.0154	0.0818372	0.32501	0.243173	LOC144571	NR_026971	TSS1500	chr12:9217328-9217715	Island
cg03543954	0.0407999	0.0374	0.070488	0.408784	0.338296	KIAA0513	NM_014732	Body	NA	NA
cg03546806	0.0237559	0.0362	0.0582376	0.782562	0.724324	RBM19;RBM19;RBM19	NM_001146698;NM_001146699;NM_016196	Body;Body;Body	NA	NA
cg03549146	0.0351318	0.0282	0.110963	0.690404	0.579441	MIR140;WWP2;WWP2	NR_029681;NM_199424;NM_007014	TSS200;Body;Body	NA	NA
cg03559915	0.0170528	0.0156	-0.0729195	0.579199	0.652118	RPS6KB2	NM_003952	Body	chr11:67203319-67203662	N_Shore
cg03562367	0.0407999	0.0456	-0.0764073	0.466566	0.542973	USP25	NM_013396	Body	chr21:17101853-17103000	S_Shelf
cg03565274	0.0170528	0.011	0.0501411	0.524845	0.474704	NA	NA	NA	NA	NA
cg03572260	0.0278647	0.0248	0.0738255	0.767639	0.693813	STARD3;STARD3;STARD3	NM_006804;NM_001165937;NM_001165938	5'UTR;5'UTR;5'UTR	NA	NA
cg03581459	0.0237559	0.03	0.0591203	0.325872	0.266751	PACS2;PACS2	NM_015197;NM_001100913	TSS1500;TSS1500	chr14:105780339-105782027	N_Shore
cg03593189	0.0351318	0.0226	0.0593676	0.46644	0.407072	STX1A;STX1A	NM_001165903;NM_004603	Body;Body	chr7:73118500-73118749	Island
cg03593550	0.0351318	0.0304	0.0514454	0.353421	0.301975	CACNG8;MIR935	NM_031895;NR_030632	Body;TSS200	chr19:54485303-54486322	Island
cg03605420	0.0301326	0.0266	0.0513024	0.371345	0.320043	FAM169A	NM_015566	TSS200	chr5:74161536-74162716	S_Shore
cg03607415	0.0351318	0.0098	-0.0539683	0.780145	0.834113	GPR98;GPR98	NR_003149;NM_032119	Body;Body	NA	NA
cg03608974	0.0301326	0.0174	0.0589676	0.362146	0.303179	ZAK;ZAK	NM_016653;NM_133646	TSS1500;TSS1500	chr2:173940414-173941271	N_Shore
cg03609435	0.0325524	0.0358	0.0549055	0.80413	0.749225	NA	NA	NA	NA	NA
cg03609493	0.0325524	0.0166	0.0598411	0.508756	0.448915	MIR572	NR_030298	TSS200	chr4:11370229-11370886	Island
cg03614132	0.0100399	0.0128	0.104082	0.531495	0.427413	NA	NA	NA	NA	NA
cg03621974	0.0201696	0.0334	0.055102	0.567605	0.512503	CD163;CD163	NM_203416;NM_004244	Body;Body	NA	NA
cg03624195	0.0301326	0.0418	0.0591614	0.502549	0.443388	RFX1	NM_002918	Body	chr19:14089570-14089796	S_Shore
cg03639671	0.0068938	0.0114	0.0593955	0.749931	0.690535	NA	NA	NA	NA	NA
cg03655701	0.0325524	0.0282	0.0906799	0.512659	0.421979	C1orf130	NM_001010980	5'UTR	NA	NA
cg03661324	0.0219008	0.0102	-0.0546223	0.686667	0.74129	NA	NA	NA	NA	NA
cg03677056	0.0378784	0.0298	0.0779093	0.536763	0.458854	SLFN12L	NM_001145027	Body	chr17:33814234-33814947	S_Shelf
cg03678062	0.0237559	0.0244	0.0568559	0.570349	0.513493	ZC3H12D	NM_207360	Body	chr6:149771836-149772855	Island
cg03680873	0.00306478	0.0156	0.108537	0.73022	0.621683	NA	NA	NA	chr3:148847198-148847968	N_Shelf
cg03685475	0.00625676	0.0104	0.0756953	0.395592	0.319897	NA	NA	NA	chr22:41601069-41601476	N_Shelf
cg03691549	0.0278647	0.0442	0.0501192	0.570143	0.520024	TENC1;TENC1;TENC1;TENC1	NM_170754;NM_170754;NM_198316;NM_015319	5'UTR;1stExon;5'UTR;Body	chr12:53440579-53440840	S_Shelf
cg03700024	0.0325524	0.0336	0.0520001	0.590264	0.538264	RTKN;RTKN;RTKN	NM_033046;NM_001015056;NM_001015055	Body;5'UTR;Body	chr2:74667593-74669403	N_Shore
cg03706086	0.0257415	0.0438	0.0664683	0.752943	0.686474	NA	NA	NA	NA	NA
cg03719509	0.0219008	0.016	0.0643837	0.341887	0.277504	LHFPL2	NM_005779	TSS1500	chr5:77943868-77945220	Island
cg03720100	0.0325524	0.0436	0.0775903	0.499657	0.422067	NA	NA	NA	NA	NA
cg03720617	0.0201696	0.0322	0.0859118	0.440424	0.354513	PHKB;PHKB	NM_001031835;NM_000293	Body;Body	NA	NA
cg03720762	0.0201696	0.0062	0.0571365	0.755125	0.697988	RAI1	NM_030665	5'UTR	chr17:17603583-17604147	S_Shore
cg03726817	0.0378784	0.021	0.0737809	0.376397	0.302616	NA	NA	NA	chr12:62653865-62654677	N_Shelf
cg03741348	0.0219008	0.0292	0.0697453	0.644286	0.57454	FAM167B	NM_032648	TSS1500	chr1:32713918-32714186	N_Shore
cg03746834	0.0351318	0.0376	0.0777138	0.528478	0.450764	PNOC	NM_006228	Body	NA	NA
cg03760308	0.0257415	0.0488	0.0802834	0.691436	0.611153	SENP6;SENP6	NM_015571;NM_001100409	TSS1500;TSS1500	chr6:76311330-76312563	N_Shore
cg03762994	0.00758655	0.0088	0.0618408	0.595981	0.534141	ALOX12	NM_000697	TSS200	chr17:6898820-6900427	Island
cg03763518	0.0237559	0.017	0.0783887	0.533532	0.455144	C1orf54	NM_024579	TSS200	chr1:150241047-150241654	S_Shelf
cg03769939	0.0301326	0.028	-0.0582676	0.676159	0.734426	RUNX3;RUNX3	NM_001031680;NM_004350	Body;Body	chr1:25255527-25259005	N_Shore
cg03774988	0.0325524	0.0374	0.0579392	0.524209	0.46627	OPRL1;C20orf201;OPRL1	NM_000913;NM_001007125;NM_182647	5'UTR;TSS1500;5'UTR	chr20:62716288-62716533	N_Shore
cg03778909	0.0278647	0.0304	0.115677	0.656845	0.541168	TBCD	NM_005993	Body	chr17:80829533-80829871	S_Shelf
cg03780927	0.0219008	0.0298	0.06743	0.380637	0.313207	BCL9L;BCL9L	NM_182557;NM_182557	1stExon;5'UTR	chr11:118781060-118781732	Island
cg03783907	0.0185557	0.029	-0.055172	0.24834	0.303512	BTN3A3;BTN3A3	NM_197974;NM_006994	Body;Body	NA	NA
cg03788239	0.0219008	0.0178	-0.0606542	0.61331	0.673965	C3orf19	NM_016474	Body	NA	NA
cg03789294	0.0237559	0.0344	0.0623218	0.441656	0.379334	RGL2;RGL2	NR_028387;NM_004761	Body;Body	chr6:33266302-33267582	N_Shore
cg03797115	0.0257415	0.036	0.0846949	0.571086	0.486391	CASP6;CASP6	NM_001226;NM_032992	TSS1500;TSS1500	chr4:110623959-110624831	S_Shore
cg03801871	0.00247025	0.0016	0.06905	0.2042	0.13515	LBH	NM_030915	TSS1500	chr2:30453566-30455655	N_Shore
cg03803177	0.00419333	0.005	0.0731362	0.61877	0.545634	SPATA2L	NM_152339	Body	chr16:89767253-89768882	N_Shore
cg03812676	0.0351318	0.0152	-0.0834344	0.706658	0.790093	AIP	NM_003977	Body	chr11:67250344-67250864	S_Shelf
cg03817667	0.0378784	0.0234	0.0698018	0.270142	0.20034	VSTM2A	NM_182546	TSS200	chr7:54609734-54610140	Island
cg03831847	0.0201696	0.018	-0.0701635	0.740452	0.810615	FAM38A	NM_001142864	Body	NA	NA
cg03834031	0.0120324	0.0136	0.0630205	0.33419	0.271169	NA	NA	NA	chr22:46465976-46468528	N_Shore
cg03837680	0.0143558	0.0374	0.065075	0.4961	0.431025	TBC1D16	NM_019020	Body	chr17:77965805-77966296	S_Shore
cg03847932	0.0170528	0.0206	0.0764601	0.846848	0.770388	PPP4R2	NM_174907	TSS1500	chr3:73045834-73046517	N_Shore
cg03848580	0.0301326	0.0364	0.0553889	0.502825	0.447437	TMC6;TMC6	NM_001127198;NM_007267	Body;Body	NA	NA
cg03854765	0.0109974	0.0134	0.052449	0.326184	0.273735	SLC23A2;SLC23A2	NM_203327;NM_005116	5'UTR;5'UTR	NA	NA
cg03857664	0.0325524	0.0176	-0.0516381	0.747592	0.79923	SH3PXD2B	NM_001017995	Body	NA	NA
cg03862987	0.0407999	0.0234	-0.0581235	0.729694	0.787817	G3BP2;G3BP2;G3BP2	NM_203505;NM_203504;NM_012297	5'UTR;5'UTR;5'UTR	chr4:76597635-76598920	N_Shore
cg03866862	0.0472004	0.0352	0.0546637	0.699516	0.644852	SYNGAP1	NM_006772	Body	NA	NA
cg03878190	0.0439046	0.0446	0.0507453	0.355955	0.305209	FAM134A	NM_024293	3'UTR	chr2:220041129-220043410	S_Shelf
cg03880355	0.0237559	0.0234	0.085616	0.430137	0.344521	FAM169A	NM_015566	TSS1500	chr5:74161536-74162716	S_Shore
cg03910874	0.0351318	0.0294	-0.0647854	0.61108	0.675865	NA	NA	NA	NA	NA
cg03916694	0.0301326	0.0482	0.0657797	0.622673	0.556893	FLII	NM_002018	Body	chr17:18150279-18151172	Island
cg03926751	0.0378784	0.039	0.0970237	0.570067	0.473043	KLHL8	NM_020803	5'UTR	chr4:88140842-88141945	N_Shore
cg03930964	0.00915535	0.0134	0.0578426	0.244177	0.186334	BCR;BCR	NM_021574;NM_004327	TSS200;TSS200	chr22:23522550-23524465	N_Shore
cg03941587	0.0237559	0.0386	0.0545132	0.498742	0.444229	FGF2	NM_002006	TSS1500	chr4:123747740-123748980	N_Shore
cg03942855	0.0351318	0.0096	0.0529329	0.247067	0.194134	GSTM2;GSTM2	NM_000848;NM_001142368	Body;Body	chr1:110210581-110210956	Island
cg03942932	0.00513498	0.004	0.0899096	0.444658	0.354748	NA	NA	NA	chr6:106441986-106442912	N_Shore
cg03943025	0.0378784	0.0092	0.0800399	0.441408	0.361368	HLA-DPB2	NR_001435	Body	chr6:33084740-33084995	N_Shore
cg03946297	0.0257415	0.0106	-0.0539821	0.650793	0.704775	NA	NA	NA	NA	NA
cg03950476	0.0120324	0.0122	0.0669053	0.550186	0.48328	ZCCHC11;ZCCHC11;ZCCHC11	NM_001009881;NM_001009882;NM_015269	TSS1500;TSS1500;TSS1500	chr1:53018258-53019599	S_Shore
cg03963011	0.0109974	0.0072	0.0530946	0.180256	0.127162	ETS1	NM_001143820	Body	chr11:128419198-128419513	N_Shore
cg03969725	0.0407999	0.0216	-0.056777	0.567951	0.624728	UBE2C;UBE2C;UBE2C;UBE2C;UBE2C;UBE2C;UBE2C	NM_181801;NM_181802;NM_181802;NM_007019;NM_181800;NM_181803;NM_181799	5'UTR;1stExon;5'UTR;Body;Body;Body;Body	chr20:44440946-44441655	S_Shore
cg03970229	0.00378216	0.012	0.0502367	0.463164	0.412927	MTNR1B	NM_005959	TSS1500	chr11:92702789-92703434	N_Shore
cg03978682	0.0237559	0.029	0.0643326	0.565872	0.501539	ARL15	NM_019087	Body	NA	NA
cg03991309	0.0301326	0.0084	-0.0608522	0.665885	0.726738	GNG12	NM_018841	5'UTR	NA	NA
cg04012681	0.0201696	0.013	-0.0609494	0.620786	0.681735	ADARB2	NM_018702	Body	NA	NA
cg04015433	0.0439046	0.047	0.0517659	0.252698	0.200933	NA	NA	NA	chr8:8820766-8821112	Island
cg04017131	0.0143558	0.0222	0.0678727	0.718999	0.651126	ANGPT2;ANGPT2;ANGPT2;MCPH1	NM_001118888;NM_001147;NM_001118887;NM_024596	Body;Body;Body;Body	NA	NA
cg04030401	0.0170528	0.023	0.0563214	0.372345	0.316024	HSF4;FBXL8;HSF4	NM_001040667;NM_018378;NM_001538	TSS1500;Body;TSS1500	chr16:67196792-67199988	N_Shore
cg04036049	0.0472004	0.0334	0.0845872	0.661752	0.577165	MBD6	NM_052897	3'UTR	NA	NA
cg04036920	0.0325524	0.0456	0.100234	0.78247	0.682236	C11orf41	NM_012194	TSS1500	NA	NA
cg04037732	0.00157836	0.0062	0.0597422	0.692642	0.632899	NLGN3;NLGN3;NLGN3;NLGN3;NLGN3;NLGN3	NM_001166660;NM_181303;NM_018977;NM_018977;NM_181303;NM_001166660	1stExon;1stExon;5'UTR;1stExon;5'UTR;5'UTR	NA	NA
cg04056576	0.0156548	0.018	0.0511756	0.397047	0.345872	PPM1L	NM_139245	Body	chr3:160472310-160474487	S_Shore
cg04057956	0.0278647	0.0324	0.0528369	0.780554	0.727717	CD9	NM_001769	Body	NA	NA
cg04061411	0.0219008	0.0144	-0.0589301	0.533708	0.592638	SH2D7	NM_001101404	Body	NA	NA
cg04072270	0.00306478	0.0018	-0.0640941	0.650633	0.714727	NA	NA	NA	NA	NA
cg04074536	0.0237559	0.0216	0.0518772	0.841065	0.789188	CPLX1	NM_006651	Body	chr4:798538-798984	Island
cg04079215	0.0301326	0.0394	0.0895054	0.620659	0.531154	NA	NA	NA	NA	NA
cg04084236	0.0325524	0.032	0.0579573	0.340596	0.282639	INPP4B;INPP4B	NM_001101669;NM_003866	5'UTR;5'UTR	chr4:143766940-143768413	N_Shore
cg04086531	0.0131502	0.0138	0.0557654	0.498776	0.44301	ZNF423	NM_015069	Body	chr16:49732348-49732712	Island
cg04088932	0.000599985	0	-0.0692426	0.584172	0.653414	SH3BP4	NM_014521	Body	chr2:235951452-235951814	S_Shelf
cg04088945	0.0378784	0.0426	0.0975811	0.682645	0.585064	NA	NA	NA	chr7:157092597-157093535	N_Shelf
cg04094178	0.0068938	0.0068	-0.0546415	0.672116	0.726758	NA	NA	NA	chr1:4192633-4193243	S_Shelf
cg04094548	0.0325524	0.0256	0.0819484	0.824976	0.743028	NA	NA	NA	NA	NA
cg04096150	0.0278647	0.0148	-0.0556821	0.78263	0.838312	GPR176	NM_007223	Body	NA	NA
cg04112626	0.0257415	0.0288	0.0521051	0.286986	0.234881	PAQR3	NM_001040202	TSS1500	chr4:79860213-79860745	S_Shore
cg04131101	0.0472004	0.0166	-0.0542269	0.740052	0.794279	NA	NA	NA	NA	NA
cg04132186	0.0109974	0.0144	0.079156	0.443418	0.364262	NA	NA	NA	chr3:184321783-184322277	S_Shore
cg04155830	0.00247025	0.0024	-0.0613768	0.122796	0.184172	NDUFB4;NDUFB4	NM_004547;NM_001168331	TSS1500;TSS1500	chr3:120314958-120315490	N_Shore
cg04173396	0.00833902	0.011	0.0844006	0.494201	0.4098	NA	NA	NA	chr8:61822358-61823028	N_Shore
cg04176246	0.0351318	0.0486	0.0745529	0.46999	0.395437	MSI2;MSI2	NM_138962;NM_170721	Body;Body	NA	NA
cg04179740	0.00625676	0.0058	0.0950879	0.316432	0.221344	CDH23;C10orf54	NM_022124;NM_022153	Body;Body	NA	NA
cg04189326	0.0378784	0.0378	0.0573915	0.520806	0.463414	CDC42BPB	NM_006035	Body	NA	NA
cg04199303	0.0068938	0.006	-0.059412	0.613409	0.672821	C7orf4	NR_024119	TSS1500	NA	NA
cg04202620	0.0278647	0.0286	0.0997347	0.703707	0.603972	ARHGEF10	NM_014629	Body	NA	NA
cg04208434	0.0237559	0.0258	0.0706469	0.393495	0.322848	TMCC1;TMCC1	NM_001017395;NM_001128224	Body;Body	NA	NA
cg04212127	0.00833902	0.0062	-0.0535754	0.657955	0.711531	ODZ4	NM_001098816	5'UTR	NA	NA
cg04214966	0.0143558	0.0124	0.065861	0.443551	0.37769	PRDM8;PRDM8	NM_020226;NM_001099403	5'UTR;5'UTR	chr4:81118137-81118603	S_Shore
cg04224064	0.0201696	0.047	0.0613031	0.332165	0.270862	NA	NA	NA	chr14:36991594-36992488	Island
cg04225088	0.0301326	0.0448	0.0933545	0.672655	0.5793	HIPK3;HIPK3	NM_005734;NM_001048200	TSS1500;TSS1500	chr11:33278657-33280175	N_Shore
cg04227278	0.0237559	0.0166	-0.0547786	0.701722	0.756501	NDRG1;NDRG1	NM_001135242;NM_006096	5'UTR;5'UTR	NA	NA
cg04230073	0.0301326	0.0112	-0.0583069	0.767172	0.825479	NA	NA	NA	chr11:76757052-76757358	N_Shore
cg04231050	0.0257415	0.0116	0.0506395	0.762559	0.71192	BFSP2	NM_003571	Body	NA	NA
cg04231636	0.0143558	0.0166	0.052857	0.546653	0.493796	KDM1B	NM_153042	Body	NA	NA
cg04232128	0.0109974	0.0094	0.0576914	0.366113	0.308422	TMEM173	NM_198282	Body	NA	NA
cg04257752	0.0407999	0.0418	-0.0652113	0.635466	0.700677	C21orf29;KRTAP12-3	NM_144991;NM_198697	Body;TSS1500	NA	NA
cg04259904	0.0378784	0.0402	0.0500736	0.397507	0.347434	ARTN;ARTN;ARTN;ARTN;ARTN;ARTN	NM_057091;NM_057090;NM_057090;NM_001136215;NM_001136215;NM_057091	1stExon;1stExon;5'UTR;1stExon;5'UTR;5'UTR	chr1:44399068-44399535	Island
cg04260676	0.0109974	0.0234	0.0708333	0.662805	0.591972	GNB1	NM_002074	5'UTR	NA	NA
cg04270489	0.0407999	0.0282	-0.0891641	0.629524	0.718688	NA	NA	NA	NA	NA
cg04276417	0.0143558	0.0244	0.0549372	0.498406	0.443469	ITGB1;ITGB1	NM_002211;NM_133376	5'UTR;5'UTR	NA	NA
cg04276715	0.0351318	0.0272	0.0773969	0.81057	0.733173	WDR46;WDR46	NM_005452;NM_001164267	Body;Body	chr6:33256539-33256973	N_Shelf
cg04279139	0.0278647	0.0198	-0.0609741	0.745969	0.806943	LOC100133893	NM_001146221	TSS1500	NA	NA
cg04284140	0.0201696	0.0154	0.061229	0.678847	0.617618	POLD2;POLD2	NM_006230;NM_001127218	TSS1500;TSS1500	chr7:44162850-44163720	S_Shore
cg04287259	0.0185557	0.014	-0.0570173	0.513803	0.57082	PIK3CD	NM_005026	5'UTR	NA	NA
cg04291970	0.0156548	0.0108	-0.0536537	0.66778	0.721433	C8orf12	NR_026814	Body	NA	NA
cg04303509	0.0100399	0.0072	0.125933	0.465982	0.340049	ZNF792	NM_175872	Body	chr19:35454467-35455247	N_Shore
cg04304036	0.0407999	0.0422	0.100556	0.623476	0.52292	SLC7A6;SLC7A6;SLC7A6OS	NM_001076785;NM_003983;NM_032178	3'UTR;3'UTR;3'UTR	NA	NA
cg04308040	0.0185557	0.0272	0.051891	0.611782	0.559891	NA	NA	NA	NA	NA
cg04309234	0.00306478	0.0024	0.0983599	0.505527	0.407167	NA	NA	NA	chr6:106441986-106442912	N_Shore
cg04313565	0.0170528	0.0158	0.099718	0.611725	0.512007	XYLT1	NM_022166	Body	NA	NA
cg04325312	0.0120324	0.0104	0.0517331	0.680802	0.629069	NA	NA	NA	chr12:126345899-126346531	Island
cg04329347	0.0378784	0.0396	0.0733735	0.66925	0.595877	ALDOA	NM_000034	TSS1500	chr16:30064200-30064678	N_Shore
cg04330326	0.0257415	0.0356	0.0626469	0.477643	0.414996	SGTA	NM_003021	5'UTR	chr19:2772811-2773930	N_Shelf
cg04337828	0.0156548	0.0172	0.0685452	0.387165	0.31862	BANP;BANP	NM_017869;NM_079837	5'UTR;5'UTR	chr16:87991287-87991596	N_Shore
cg04347477	0.0237559	0.0452	0.0712638	0.475323	0.404059	NCOR2;NCOR2	NM_006312;NM_001077261	5'UTR;5'UTR	chr12:125002006-125002433	Island
cg04350202	0.0351318	0.039	0.0916043	0.679148	0.587544	XPNPEP1;XPNPEP1;XPNPEP1	NR_030724;NM_020383;NM_001167604	Body;Body;Body	NA	NA
cg04354393	0.0185557	0.0338	0.0566034	0.377105	0.320501	SLFN13	NM_144682	TSS200	chr17:33776553-33776888	N_Shore
cg04361126	0.0325524	0.0372	0.0585503	0.385442	0.326891	SLC40A1	NM_014585	TSS1500	chr2:190445459-190445983	S_Shore
cg04364261	0.0170528	0.0314	0.076862	0.488564	0.411702	NA	NA	NA	chr2:219232375-219232892	S_Shore
cg04386400	0.0120324	0.0038	0.105729	0.681881	0.576151	NA	NA	NA	chr6:31650648-31651292	Island
cg04397884	0.0237559	0.0444	0.0699533	0.663309	0.593356	PELI2	NM_021255	Body	NA	NA
cg04404772	0.0301326	0.0306	0.0767188	0.707373	0.630654	PPP5C	NM_006247	Body	NA	NA
cg04407063	0.0257415	0.0434	0.0794954	0.648754	0.569258	ADRBK1	NM_001619	Body	chr11:67052394-67053110	N_Shore
cg04408858	0.0351318	0.0306	0.051441	0.86753	0.816089	SEC16B	NM_033127	Body	NA	NA
cg04414860	0.0351318	0.0282	0.0712597	0.539132	0.467872	TSPYL4	NM_021648	TSS1500	chr6:116574906-116575367	S_Shore
cg04415297	0.0201696	0.0094	-0.0609384	0.705331	0.766269	NA	NA	NA	NA	NA
cg04420889	0.0237559	0.0468	0.073927	0.817814	0.743887	SGK2	NM_170693	TSS1500	NA	NA
cg04426653	0.0257415	0.0134	-0.0560221	0.753817	0.80984	NA	NA	NA	chr3:126108019-126108488	N_Shelf
cg04436634	0.00915535	0.0042	-0.0540138	0.805453	0.859467	OR10Z1	NM_001004478	TSS1500	NA	NA
cg04436755	0.0378784	0.0418	0.0522932	0.615301	0.563008	LOXL1	NM_005576	TSS200	chr15:74218696-74220373	Island
cg04437762	0.00275336	0.0002	0.0724994	0.324672	0.252173	IL6R;IL6R	NM_181359;NM_000565	Body;Body	chr1:154377670-154378445	S_Shore
cg04438194	0.0120324	0.009	0.05253	0.199488	0.146958	NA	NA	NA	NA	NA
cg04450052	0.0156548	0.0144	-0.0796404	0.539115	0.618756	NA	NA	NA	NA	NA
cg04451880	0.0378784	0.0388	0.0594074	0.628618	0.56921	NA	NA	NA	chr3:128719865-128721245	N_Shelf
cg04454285	0.0325524	0.0466	0.0503102	0.408633	0.358323	NA	NA	NA	NA	NA
cg04456916	0.0219008	0.0472	0.0747673	0.572352	0.497585	NA	NA	NA	NA	NA
cg04457069	0.0219008	0.0134	0.0546223	0.383883	0.329261	NA	NA	NA	chr10:130338695-130338994	N_Shore
cg04460364	0.0439046	0.0434	0.109003	0.719614	0.610611	NDEL1;NDEL1	NM_001025579;NM_030808	Body;Body	NA	NA
cg04463386	0.0201696	0.0156	0.0769659	0.41626	0.339295	NA	NA	NA	chr11:75294067-75294815	S_Shore
cg04471151	0.000680835	0.0004	-0.0870802	0.346862	0.433942	SORCS3	NM_014978	Body	NA	NA
cg04473569	0.0257415	0.0254	0.0507073	0.333896	0.283189	CLDN15;CLDN15	NM_014343;NM_014343	1stExon;5'UTR	NA	NA
cg04476070	0.0407999	0.0432	0.0610633	0.825166	0.764103	ZC3H18	NM_144604	Body	NA	NA
cg04484415	0.0170528	0.0174	0.0644924	0.485417	0.420925	NDRG4;NDRG4;NDRG4	NM_020465;NM_022910;NM_001130487	Body;Body;Body	chr16:58535040-58535596	N_Shore
cg04488111	0.0439046	0.0482	0.0959083	0.681904	0.585995	PMVK	NM_006556	3'UTR	NA	NA
cg04494051	0.0378784	0.0368	0.050991	0.761277	0.710286	LOC100130987;CLCF1;CLCF1	NR_024469;NM_013246;NM_001166212	Body;TSS1500;TSS1500	chr11:67139887-67141146	S_Shore
cg04505972	0.0407999	0.0304	-0.0525508	0.757176	0.809727	NA	NA	NA	NA	NA
cg04510282	0.0237559	0.0148	0.0678288	0.56349	0.495661	NA	NA	NA	chr5:77253832-77254049	N_Shore
cg04510398	0.0301326	0.0168	-0.0531813	0.644019	0.6972	NA	NA	NA	chr7:1473871-1474218	N_Shelf
cg04514255	0.00567169	0.0078	0.060038	0.541065	0.481027	MIR10A	NR_029608	TSS1500	chr17:46658948-46660003	N_Shore
cg04516672	0.0351318	0.0412	-0.0935313	0.509122	0.602653	FAM53B	NM_014661	5'UTR	NA	NA
cg04521626	0.0378784	0.0358	0.0529439	0.402577	0.349633	PLD2	NM_002663	Body	chr17:4710014-4710960	S_Shelf
cg04525852	0.0325524	0.0396	0.0750728	0.486047	0.410974	ANKRD50;ANKRD50	NM_020337;NM_001167882	5'UTR;5'UTR	chr4:125633390-125634275	N_Shore
cg04528038	0.0185557	0.0274	0.0622033	0.354874	0.292671	TMEM159;DNAH3	NM_020422;NM_017539	5'UTR;TSS1500	chr16:21169810-21170278	S_Shore
cg04529938	0.0278647	0.028	0.0584227	0.396126	0.337704	SLC16A5	NM_004695	5'UTR	chr17:73083866-73084495	Island
cg04530628	0.0185557	0.0202	0.0607617	0.477154	0.416393	NA	NA	NA	NA	NA
cg04540493	0.0407999	0.0458	0.0635627	0.767037	0.703474	NA	NA	NA	chr16:47047799-47048150	S_Shore
cg04544196	0.00833902	0.0076	0.0613393	0.230986	0.169647	PCMTD1	NM_052937	5'UTR	chr8:52811167-52812312	N_Shelf
cg04544858	0.0170528	0.0106	0.0681271	0.272472	0.204345	NA	NA	NA	NA	NA
cg04554195	0.0351318	0.0178	-0.0634701	0.724203	0.787673	FPR2;FPR2	NM_001005738;NM_001462	5'UTR;5'UTR	NA	NA
cg04565255	0.00758655	0.0126	-0.0520953	0.389661	0.441756	CLN5	NM_006493	TSS1500	chr13:77566089-77566599	N_Shore
cg04569429	0.0100399	0.0086	0.0669039	0.342302	0.275398	LASP1	NM_006148	TSS1500	chr17:37025737-37027104	N_Shore
cg04571130	0.0219008	0.0234	0.086666	0.599974	0.513308	COPG	NM_016128	TSS1500	chr3:128968342-128968544	N_Shore
cg04578090	0.00513498	0.0048	0.0714763	0.305396	0.23392	PROCA1	NM_152465	TSS1500	chr17:27038084-27038919	S_Shore
cg04579263	0.0301326	0.02	0.0510588	0.273404	0.222345	RPS6KA5;RPS6KA5	NM_004755;NM_182398	Body;Body	chr14:91526233-91527552	N_Shore
cg04582254	0.00464327	0.0178	0.0511754	0.664927	0.613752	EBF3	NM_001005463	Body	chr10:131756690-131758787	N_Shore
cg04592413	0.0109974	0.0072	0.0759029	0.318265	0.242362	NA	NA	NA	NA	NA
cg04603796	0.0378784	0.0492	0.0508737	0.692157	0.641283	CDC7;CDC7;CDC7	NM_001134419;NM_001134420;NM_003503	TSS1500;TSS1500;TSS1500	chr1:91966263-91966999	N_Shore
cg04603976	0.0439046	0.0446	0.0606902	0.455554	0.394863	ZBTB7A	NM_015898	Body	chr19:4053879-4055289	N_Shore
cg04609245	0.0120324	0.008	0.0631301	0.231958	0.168828	LIMCH1;LIMCH1;LIMCH1;LIMCH1;LIMCH1	NM_014988;NM_001112718;NM_001112720;NM_001112717;NM_001112719	Body;Body;Body;Body;Body	chr4:41646292-41646582	Island
cg04624110	0.0407999	0.0384	0.0558184	0.24975	0.193932	MACROD2	NM_080676	TSS200	chr20:13975768-13976287	Island
cg04625338	0.00340686	0.0042	-0.0701576	0.677821	0.747979	EGFR;EGFR;EGFR;EGFR	NM_201283;NM_201284;NM_201282;NM_005228	Body;Body;Body;Body	NA	NA
cg04645160	0.0278647	0.0198	0.0534483	0.386427	0.332979	NA	NA	NA	chr15:96911511-96911808	S_Shore
cg04654716	0.0378784	0.0376	0.0621065	0.628758	0.566652	FAM169A	NM_015566	TSS1500	chr5:74161536-74162716	S_Shore
cg04655481	0.0351318	0.0342	0.0740504	0.443974	0.369923	GPR21;RABGAP1	NM_005294;NM_012197	TSS200;Body	NA	NA
cg04656424	0.0378784	0.0402	0.0607474	0.532588	0.47184	FAM38A	NM_001142864	Body	chr16:88838112-88838459	S_Shore
cg04656451	0.00306478	0.0046	0.0667119	0.29326	0.226548	NA	NA	NA	NA	NA
cg04657000	0.0201696	0.0156	-0.0618887	0.787488	0.849377	FYN	NM_002037	5'UTR	NA	NA
cg04657470	0.0378784	0.0336	-0.0646856	0.161067	0.225752	HSPE1;HSPE1;HSPD1;HSPD1	NM_002157;NM_002157;NM_002156;NM_199440	1stExon;5'UTR;TSS1500;TSS200	chr2:198363689-198365405	Island
cg04658021	0.0351318	0.0226	0.0881864	0.533615	0.445429	PER1	NM_002616	TSS1500	chr17:8054550-8055835	S_Shore
cg04665204	0.0378784	0.0384	0.0752425	0.384669	0.309426	BAHCC1	NM_001080519	Body	chr17:79420144-79420437	Island
cg04674315	0.0257415	0.0106	0.0762653	0.44599	0.369724	NA	NA	NA	chr7:25898237-25898771	N_Shore
cg04677410	0.0219008	0.0156	-0.0668554	0.753072	0.819928	MAML2	NM_032427	Body	NA	NA
cg04681525	0.0219008	0.0198	0.0573983	0.390841	0.333443	NA	NA	NA	chr9:132145576-132146328	Island
cg04697056	0.0407999	0.0188	-0.0525862	0.6815	0.734086	FAT1	NM_005245	Body	NA	NA
cg04700474	0.0156548	0.0092	-0.0613837	0.758685	0.820068	NA	NA	NA	NA	NA
cg04703221	0.0378784	0.042	0.104398	0.582144	0.477746	WWP2;MIR140;WWP2	NM_199424;NR_029681;NM_007014	Body;Body;Body	NA	NA
cg04707519	0.0378784	0.0224	0.0715944	0.328308	0.256714	NA	NA	NA	chr10:21797632-21799341	Island
cg04709035	0.0185557	0.0174	0.0547353	0.274114	0.219379	NA	NA	NA	chr2:467849-468659	S_Shore
cg04709736	0.0257415	0.0366	0.053705	0.487576	0.433871	PLVAP	NM_031310	1stExon	chr19:17487895-17488125	Island
cg04714110	0.00419333	0.0048	0.0590156	0.445018	0.386003	NA	NA	NA	chr10:21797632-21799341	Island
cg04721825	0.0301326	0.0124	0.0632535	0.259877	0.196624	PRKCA	NM_002737	Body	NA	NA
cg04730047	0.0257415	0.0332	0.0719192	0.414013	0.342094	TBC1D23	NM_018309	TSS1500	chr3:99979678-99980038	N_Shore
cg04730825	0.0439046	0.0422	0.070436	0.466061	0.395625	ABCC1;ABCC1;ABCC1;ABCC1;ABCC1	NM_019862;NM_019898;NM_019899;NM_004996;NM_019900	Body;Body;Body;Body;Body	NA	NA
cg04735129	0.0237559	0.029	0.0501348	0.270167	0.220032	CD302	NM_014880	Body	chr2:160654229-160654631	N_Shore
cg04738224	0.0257415	0.009	0.0571267	0.418221	0.361095	CYP4F22	NM_173483	TSS1500	chr19:15619223-15619613	N_Shore
cg04739880	0.0237559	0.025	0.0899933	0.556858	0.466865	ANKS1A	NM_015245	Body	NA	NA
cg04740205	0.00221321	0.0038	-0.0821481	0.424896	0.507044	PCF11	NM_015885	Body	chr11:82867960-82868560	S_Shelf
cg04747180	0.0439046	0.0476	0.109718	0.660616	0.550898	KLHL5;KLHL5;KLHL5;KLHL5	NM_015990;NM_199039;NM_001007075;NM_001171654	Body;Body;Body;Body	NA	NA
cg04749631	0.0143558	0.013	0.0834493	0.498693	0.415244	PGM3;RWDD2A	NM_015599;NM_033411	TSS1500;5'UTR	chr6:83902606-83903777	S_Shore
cg04764812	0.0301326	0.041	0.0936978	0.503192	0.409494	NA	NA	NA	chr10:76584625-76586746	N_Shelf
cg04771100	0.0378784	0.0358	0.0671139	0.504954	0.43784	HTRA4	NM_153692	Body	chr8:38831592-38832353	Island
cg04774822	0.0278647	0.0198	0.0572289	0.752724	0.695496	NADSYN1	NM_018161	Body	chr11:71164097-71164680	S_Shore
cg04781580	0.0068938	0.0158	0.0669851	0.314849	0.247864	NA	NA	NA	NA	NA
cg04792227	0.00275336	0.0004	0.0531492	0.340057	0.286908	NA	NA	NA	chrY:17567579-17568617	Island
cg04813697	0.0407999	0.016	-0.0541612	0.453458	0.50762	PIP4K2A	NM_005028	Body	NA	NA
cg04813880	0.0351318	0.0254	0.0888947	0.336793	0.247898	TMEM159;DNAH3	NM_020422;NM_017539	5'UTR;TSS1500	chr16:21169810-21170278	S_Shore
cg04830857	0.0439046	0.022	-0.0549789	0.777702	0.832681	TIPARP;LOC100287227	NM_015508;NR_027954	5'UTR;TSS1500	chr3:156391811-156393607	S_Shore
cg04835811	0.0201696	0.0108	0.0659946	0.488176	0.422181	NA	NA	NA	chr4:174430386-174430861	S_Shore
cg04837832	0.0257415	0.0246	0.0533481	0.248005	0.194657	NA	NA	NA	chr10:101290625-101291178	Island
cg04839991	0.0156548	0.0136	0.0759323	0.541041	0.465108	NA	NA	NA	NA	NA
cg04840702	0.000235985	0.0004	0.0661635	0.546296	0.480133	NA	NA	NA	chr4:174421347-174421559	S_Shore
cg04840813	0.0439046	0.0332	0.0647927	0.410665	0.345872	NA	NA	NA	chr3:196366394-196366919	N_Shelf
cg04851702	0.0378784	0.0416	0.067885	0.470524	0.402639	CMIP;CMIP;CMIP	NM_030629;NM_030629;NM_198390	1stExon;5'UTR;Body	NA	NA
cg04857033	0.0170528	0.0162	0.0782413	0.432381	0.35414	PHGDH	NM_006623	Body	chr1:120254844-120255499	S_Shelf
cg04857257	0.00833902	0.0194	0.0694905	0.469652	0.400162	OSGIN2;OSGIN2	NM_004337;NM_001126111	TSS200;TSS1500	chr8:90914197-90915340	N_Shore
cg04857395	0.0378784	0.0336	0.0750313	0.803521	0.728489	LRPAP1	NM_002337	Body	chr4:3516456-3516844	Island
cg04858110	0.0439046	0.0388	-0.0562861	0.696918	0.753204	SCRN1;SCRN1;SCRN1;SCRN1	NM_014766;NM_001145514;NM_001145513;NM_001145515	5'UTR;Body;5'UTR;5'UTR	NA	NA
cg04862556	0.0143558	0.0272	0.0586499	0.505973	0.447323	SLFN13	NM_144682	TSS200	chr17:33776553-33776888	N_Shore
cg04863679	0.0407999	0.046	-0.0574311	0.772541	0.829973	TBL1XR1	NM_024665	Body	NA	NA
cg04869854	0.0278647	0.0158	0.0524385	0.222444	0.170005	ATPGD1;ATPGD1	NM_020811;NM_001166222	Body;Body	chr11:67188087-67188879	N_Shore
cg04878072	0.00625676	0.0078	0.070154	0.322625	0.252471	NA	NA	NA	chr12:58258986-58259496	Island
cg04880412	0.00275336	0.0016	0.0505831	0.7135	0.662916	SEC24C;FUT11;SEC24C	NM_198597;NM_173540;NM_004922	3'UTR;TSS1500;3'UTR	chr10:75531970-75532817	N_Shore
cg04887172	0.0156548	0.0354	0.0637579	0.407142	0.343384	CBFA2T3	NM_005187	Body	NA	NA
cg04891836	0.0301326	0.0398	-0.0567991	0.403461	0.46026	TNFSF14;TNFSF14;TNFSF14;TNFSF14	NM_003807;NM_172014;NM_003807;NM_172014	1stExon;5'UTR;5'UTR;1stExon	NA	NA
cg04895345	0.0109974	0.0156	0.0599595	0.302255	0.242296	STARD13;STARD13	NM_052851;NM_178006	TSS200;Body	NA	NA
cg04896949	0.0378784	0.0356	0.0570152	0.314486	0.257471	RAB42	NM_152304	TSS1500	chr1:28919041-28919454	N_Shore
cg04904468	0.0472004	0.0444	0.0983332	0.698101	0.599768	ZCCHC24	NM_153367	Body	chr10:81204452-81204790	N_Shore
cg04908905	0.0351318	0.0146	-0.0544491	0.745386	0.799835	SDK2	NM_001144952	Body	chr17:71431621-71431878	S_Shelf
cg04910041	0.0237559	0.0228	0.0587057	0.446345	0.387639	TNFRSF10B;TNFRSF10B;TNFRSF10B	NM_003842;NM_147187;NR_027140	3'UTR;3'UTR;Body	NA	NA
cg04910970	0.00157836	0.0024	0.057097	0.525009	0.467912	PRDM13	NM_021620	TSS1500	chr6:100054686-100054988	N_Shore
cg04921646	0.0170528	0.0108	-0.0507907	0.67679	0.72758	NA	NA	NA	chr1:2850665-2850873	S_Shore
cg04929543	0.0278647	0.0126	-0.0532157	0.756693	0.809908	OSBPL6;OSBPL6	NM_145739;NM_032523	TSS1500;Body	NA	NA
cg04931184	0.0378784	0.0254	-0.0569559	0.622129	0.679085	KCNJ4;KCNJ4	NM_152868;NM_004981	5'UTR;TSS1500	NA	NA
cg04945379	0.0131502	0.0034	-0.0568882	0.699782	0.75667	CIITA	NM_000246	TSS1500	chr16:10972782-10973305	N_Shelf
cg04945753	0.0407999	0.024	-0.0621232	0.733526	0.795649	SPATS2L;SPATS2L;SPATS2L;SPATS2L	NM_001100422;NM_015535;NM_001100424;NM_001100423	Body;Body;Body;Body	NA	NA
cg04947907	0.0278647	0.0164	0.0731723	0.402811	0.329639	NA	NA	NA	NA	NA
cg04952324	0.0257415	0.0326	0.0509653	0.519224	0.468259	CLIP2;CLIP2	NM_032421;NM_003388	5'UTR;5'UTR	NA	NA
cg04972046	0.0185557	0.0034	0.0632057	0.310729	0.247523	C6orf123	NR_026773	TSS200	chr6:168197142-168198164	Island
cg04972348	0.0156548	0.0194	0.0523082	0.753555	0.701246	NA	NA	NA	chr1:1098043-1100584	Island
cg04972459	0.0237559	0.0242	0.0996461	0.548968	0.449322	NA	NA	NA	NA	NA
cg04972745	0.0351318	0.0354	0.0557197	0.223276	0.167557	NA	NA	NA	chr10:101287162-101287920	Island
cg04973925	0.0472004	0.032	-0.0580567	0.688761	0.746818	SHC4	NM_203349	Body	NA	NA
cg04974062	0.00198016	0.0012	0.0530629	0.487147	0.434084	PRDM13	NM_021620	Body	chr6:100054686-100054988	S_Shore
cg04980428	0.0257415	0.0204	0.0577523	0.358602	0.30085	MAN1C1	NM_020379	Body	chr1:26097904-26098107	S_Shore
cg04989278	0.0351318	0.0408	0.0519687	0.295026	0.243057	PDE4B;PDE4B;PDE4B;PDE4B	NM_001037340;NM_002600;NM_001037339;NM_001037341	3'UTR;3'UTR;3'UTR;3'UTR	NA	NA
cg04993279	0.0237559	0.0274	0.0956933	0.6306	0.534907	NA	NA	NA	chr1:8938098-8939409	S_Shore
cg04998202	0.0351318	0.0354	0.0874256	0.491356	0.403931	NFIA	NM_001145511	Body	chr1:61548753-61549564	N_Shelf
cg04999637	0.0170528	0.0394	0.0571212	0.552795	0.495674	NA	NA	NA	NA	NA
cg05000199	0.0257415	0.0396	0.0616989	0.625015	0.563316	QPRT	NM_014298	Body	NA	NA
cg05006942	0.0407999	0.0314	0.0850559	0.808396	0.72334	NOB1	NM_014062	3'UTR	chr16:69776088-69776394	N_Shore
cg05058167	0.0170528	0.0112	0.0810724	0.303916	0.222844	GRB7;GRB7	NM_005310;NM_001030002	5'UTR;5'UTR	NA	NA
cg05072547	0.0156548	0.0126	-0.0530291	0.637929	0.690958	GPRC5B	NM_016235	Body	NA	NA
cg05080966	0.0439046	0.0312	0.0560627	0.273362	0.2173	DGAT1	NM_012079	Body	chr8:145549984-145551217	N_Shore
cg05083852	0.0237559	0.0396	0.0966431	0.525191	0.428548	CMIP	NM_198390	Body	chr16:81478214-81479350	S_Shore
cg05085636	0.0472004	0.0172	-0.0534413	0.701865	0.755306	NA	NA	NA	NA	NA
cg05098343	0.0219008	0.0072	-0.0796303	0.710449	0.790079	ELMO1	NM_014800	Body	NA	NA
cg05099952	0.0201696	0.0216	0.0734753	0.498754	0.425279	CD2BP2;CD2BP2	NR_024465;NM_006110	TSS1500;TSS1500	chr16:30366206-30366761	S_Shore
cg05115424	0.0325524	0.0268	0.0566939	0.246061	0.189367	PRKCA	NM_002737	Body	NA	NA
cg05123845	0.00378216	0.0036	-0.0594299	0.545599	0.605029	NA	NA	NA	NA	NA
cg05129858	0.0143558	0.01	-0.0516103	0.791627	0.843238	NA	NA	NA	NA	NA
cg05136531	0.0278647	0.0318	0.07115	0.362174	0.291024	THUMPD2;THUMPD2	NM_025264;NR_028102	TSS1500;TSS1500	chr2:40006090-40006463	S_Shore
cg05141234	0.0325524	0.032	0.0542069	0.342212	0.288005	RGL2;RGL2	NR_028387;NM_004761	Body;Body	chr6:33266302-33267582	N_Shore
cg05141432	0.0301326	0.0368	0.0874964	0.472971	0.385474	GBE1	NM_000158	TSS1500	chr3:81810315-81810953	S_Shore
cg05141574	0.0325524	0.0154	0.079598	0.421522	0.341924	NA	NA	NA	chr10:112289947-112290305	Island
cg05142445	0.0325524	0.0488	0.0534626	0.679881	0.626418	TTLL5	NM_015072	Body	NA	NA
cg05144285	0.0257415	0.0098	0.0703263	0.426573	0.356246	VIPR2	NM_003382	Body	chr7:158936507-158938492	N_Shore
cg05155058	0.0109974	0.007	-0.0579094	0.479332	0.537241	SMS	NM_004595	Body	chrX:21958611-21959701	S_Shelf
cg05162858	0.0472004	0.045	0.109071	0.545306	0.436236	NA	NA	NA	NA	NA
cg05166871	0.0407999	0.0334	0.0622338	0.400227	0.337993	SKAP1;SKAP1	NM_003726;NM_001075099	Body;Body	NA	NA
cg05179125	0.0472004	0.0362	0.0537022	0.468302	0.4146	HRASLS5;HRASLS5;HRASLS5	NM_001146729;NM_054108;NM_001146728	TSS1500;TSS1500;TSS1500	chr11:63258378-63258804	S_Shore
cg05180856	0.0351318	0.033	0.0640097	0.534764	0.470754	FES;FES;FES;FES	NM_002005;NM_001143783;NM_001143785;NM_001143784	5'UTR;TSS1500;5'UTR;TSS1500	chr15:91427540-91427905	S_Shore
cg05185634	0.0237559	0.0244	0.0663914	0.582305	0.515914	ADCY4	NM_139247	TSS1500	chr14:24802927-24803159	S_Shore
cg05190718	0.0351318	0.0134	-0.0562975	0.713102	0.769399	CASQ2	NM_001232	Body	NA	NA
cg05193538	0.0278647	0.0158	0.071265	0.352384	0.281119	MAN1C1	NM_020379	Body	chr1:26097904-26098107	Island
cg05194864	0.00513498	0.0128	-0.0634103	0.606445	0.669855	ARHGDIB	NM_001175	Body	NA	NA
cg05205932	0.00915535	0.004	-0.0549669	0.767703	0.82267	PRKG2	NM_006259	Body	NA	NA
cg05215272	0.00464327	0.0044	0.059317	0.457705	0.398388	ALOX12	NM_000697	TSS1500	chr17:6898820-6900427	Island
cg05217312	0.00915535	0.0072	-0.0535749	0.742038	0.795613	KIAA1217	NM_001098500	5'UTR	NA	NA
cg05223210	0.0237559	0.0134	-0.054091	0.634401	0.688492	DSCAML1	NM_020693	Body	NA	NA
cg05224770	0.0109974	0.0068	-0.0899393	0.713401	0.80334	IFNG	NM_000619	TSS1500	NA	NA
cg05235525	0.0237559	0.0332	0.0514064	0.624865	0.573458	WDR20	NM_181291	Body	NA	NA
cg05240178	0.0100399	0.0134	0.0550276	0.744438	0.68941	PFDN6;WDR46;WDR46	NM_014260;NM_001164267;NM_005452	Body;TSS1500;TSS1500	chr6:33256539-33256973	S_Shore
cg05241277	0.0170528	0.0114	0.0706188	0.538473	0.467854	SFRP2	NM_003013	TSS1500	chr4:154712073-154712706	N_Shore
cg05251861	0.0170528	0.0238	0.06379	0.724391	0.660601	ARHGAP27	NM_199282	TSS1500	chr17:43506828-43510380	N_Shelf
cg05252487	0.0012508	0.0018	-0.0550853	0.289235	0.34432	FAM24A	NM_001029888	5'UTR	NA	NA
cg05253759	0.0301326	0.0174	0.06602	0.568377	0.502357	FLJ25006	NM_144610	TSS200	NA	NA
cg05256304	0.0100399	0.0172	0.0791141	0.634868	0.555754	SIK3	NM_025164	TSS1500	chr11:116968849-116969512	S_Shore
cg05256605	0.0143558	0.011	0.127845	0.643777	0.515932	LOX	NM_002317	Body	chr5:121412500-121414077	N_Shore
cg05261349	0.0201696	0.032	0.0786967	0.672225	0.593528	ST3GAL2	NM_006927	TSS1500	chr16:70472588-70473649	S_Shore
cg05262829	0.0325524	0.03	-0.088238	0.519559	0.607797	ITPKB	NM_002221	Body	chr1:226924560-226926553	N_Shelf
cg05265884	0.0143558	0.012	0.0603196	0.543802	0.483482	NA	NA	NA	chr10:26680634-26680999	S_Shore
cg05271255	0.0325524	0.0474	0.0751517	0.416391	0.34124	NA	NA	NA	chr17:79818230-79819299	S_Shelf
cg05280527	0.0100399	0.006	-0.0532084	0.407317	0.460525	NRXN3;NRXN3;NRXN3	NM_004796;NM_001105250;NM_138970	3'UTR;3'UTR;3'UTR	chr14:80328014-80328331	S_Shore
cg05283597	0.0257415	0.0444	0.0554905	0.550074	0.494583	ITIH1;ITIH1	NM_001166434;NM_002215	TSS200;Body	NA	NA
cg05290058	0.0378784	0.0326	0.063869	0.333544	0.269675	KCNQ1DN	NR_024627	TSS1500	chr11:2890388-2891337	Island
cg05313263	0.0325524	0.0354	0.0769851	0.484526	0.407541	WDR25;WDR25	NM_024515;NM_001161476	Body;Body	NA	NA
cg05315321	0.00758655	0.0124	0.0647438	0.263761	0.199017	RAD51L1;RAD51L1;RAD51L1	NM_133509;NM_002877;NM_133510	Body;Body;Body	NA	NA
cg05342682	0.0170528	0.0338	-0.0527622	0.688111	0.740873	PON1	NM_000446	Body	chr7:94953769-94953971	N_Shore
cg05343404	0.0439046	0.0436	0.0575603	0.384791	0.327231	TBXA2R;TBXA2R	NM_201636;NM_001060	TSS1500;TSS1500	chr19:3606371-3607270	S_Shore
cg05360958	0.0156548	0.0342	0.055811	0.515488	0.459677	MGP	NM_000900	Body	NA	NA
cg05363534	0.0237559	0.0434	0.0690123	0.558184	0.489172	MIR612	NR_030343	TSS1500	NA	NA
cg05369623	0.0120324	0.0178	0.0569665	0.259694	0.202728	SASH1	NM_015278	Body	NA	NA
cg05370101	0.0237559	0.0288	0.0544509	0.335243	0.280792	NA	NA	NA	NA	NA
cg05376982	0.0143558	0.0082	0.129275	0.608687	0.479412	GSTM5	NM_000851	TSS200	NA	NA
cg05380885	0.0201696	0.0126	-0.0572903	0.763916	0.821206	NMNAT2;NMNAT2	NM_015039;NM_170706	Body;TSS1500	NA	NA
cg05383910	0.0278647	0.0378	0.0696813	0.413835	0.344153	ELMO1	NM_014800	5'UTR	NA	NA
cg05387565	0.0378784	0.0168	-0.052068	0.650165	0.702233	NA	NA	NA	NA	NA
cg05389236	0.0325524	0.0366	0.0724021	0.591272	0.518869	NA	NA	NA	NA	NA
cg05392949	0.0301326	0.0134	-0.0521473	0.799168	0.851315	NA	NA	NA	NA	NA
cg05396897	0.0237559	0.0126	0.0804588	0.503993	0.423534	NLRP3;NLRP3;NLRP3;NLRP3;NLRP3	NM_001079821;NM_183395;NM_001127461;NM_001127462;NM_004895	Body;Body;Body;Body;Body	chr1:247614695-247614944	N_Shelf
cg05399244	0.00758655	0.0036	0.100483	0.544464	0.443981	RPH3AL	NM_006987	5'UTR	NA	NA
cg05403316	0.0325524	0.0324	0.0824938	0.500382	0.417888	NA	NA	NA	NA	NA
cg05408649	0.0156548	0.0212	0.0850059	0.412406	0.3274	HOXC4	NM_014620	5'UTR	chr12:54445876-54446113	Island
cg05412396	0.0301326	0.024	0.067276	0.530109	0.462833	ISL2	NM_145805	Body	chr15:76632262-76635515	N_Shore
cg05425326	0.0351318	0.0416	0.052107	0.855611	0.803504	GINS3;GINS3;GINS3	NM_001126130;NM_001126129;NM_022770	3'UTR;3'UTR;3'UTR	NA	NA
cg05432213	0.0143558	0.0058	0.0523575	0.625989	0.573631	ACTC1	NM_005159	Body	NA	NA
cg05433642	0.0325524	0.0408	0.0620776	0.497137	0.435059	MBNL2;MBNL2	NM_144778;NM_207304	TSS1500;TSS1500	NA	NA
cg05437692	0.0109974	0.0106	0.0561606	0.437374	0.381214	NR3C2;NR3C2	NM_000901;NM_001166104	5'UTR;5'UTR	chr4:149363212-149367056	N_Shore
cg05438727	0.0301326	0.0336	0.0557886	0.452041	0.396253	KCNQ1;KCNQ1	NM_000218;NM_181798	Body;Body	NA	NA
cg05467716	0.0351318	0.045	0.0759139	0.507524	0.43161	LOC146880	NR_026899	Body	chr17:62774366-62777797	N_Shore
cg05486924	0.0257415	0.0268	0.0825283	0.438788	0.35626	C3orf21	NM_152531	Body	chr3:194980332-194981275	N_Shore
cg05487134	0.00915535	0.0028	-0.0866157	0.539488	0.626103	STAT3;STAT3;STAT3	NM_213662;NM_003150;NM_139276	Body;Body;Body	NA	NA
cg05502349	0.0219008	0.0088	-0.0585595	0.739517	0.798077	MPP2	NM_005374	Body	NA	NA
cg05507607	0.0012508	0.0004	0.0571841	0.25127	0.194086	NA	NA	NA	chr16:85269192-85269464	N_Shore
cg05508084	0.0143558	0.014	0.0620236	0.210379	0.148355	ZNF667;ZNF667	NM_022103;NR_030740	5'UTR;Body	chr19:56988313-56989741	Island
cg05521767	0.0170528	0.0154	0.0701711	0.638815	0.568644	GDPD5	NM_030792	5'UTR	NA	NA
cg05532239	0.0170528	0.02	0.0564353	0.764492	0.708056	CCT3;C1orf182;CCT3;CCT3	NM_001008800;NM_144627;NM_001008883;NM_005998	TSS1500;5'UTR;TSS1500;TSS1500	chr1:156308173-156308442	S_Shore
cg05542785	0.0278647	0.0438	0.0608583	0.376707	0.315848	NA	NA	NA	chr3:196255495-196256013	Island
cg05557991	0.0278647	0.0302	0.0848203	0.452433	0.367613	CBFA2T3;CBFA2T3	NM_175931;NM_005187	5'UTR;Body	chr16:89006334-89008600	N_Shelf
cg05564251	0.0407999	0.0402	-0.0786646	0.577612	0.656276	SP140;SP140	NM_001005176;NM_007237	Body;Body	NA	NA
cg05573378	0.0278647	0.0408	0.0737354	0.616096	0.542361	STARD9	NM_020759	Body	chr15:42873563-42873898	S_Shelf
cg05573550	0.0219008	0.0214	0.0671991	0.561203	0.494004	ARHGAP10	NM_024605	Body	NA	NA
cg05575639	0.0439046	0.0256	0.089194	0.733222	0.644028	CHD7	NM_017780	5'UTR	chr8:61590807-61593180	S_Shore
cg05576959	0.00758655	0.016	0.0538846	0.392153	0.338268	DGKZ;DGKZ	NM_201533;NM_201532	TSS200;Body	chr11:46366876-46367101	N_Shore
cg05580073	0.0131502	0.008	0.0832343	0.454823	0.371589	CYTSA;CYTSA	NM_015330;NM_001145468	Body;Body	NA	NA
cg05590196	0.00758655	0.0032	0.0604101	0.380654	0.320244	KIAA1522	NM_020888	Body	chr1:33219427-33220028	S_Shore
cg05590818	0.0301326	0.0054	0.0606978	0.464805	0.404107	TLK1;TLK1	NM_012290;NM_001136554	Body;Body	NA	NA
cg05599723	0.0257415	0.0472	0.096132	0.672166	0.576034	TNFRSF1B	NM_001066	Body	NA	NA
cg05601456	0.0185557	0.0282	0.0599204	0.312902	0.252981	ARSJ;ARSJ	NM_024590;NM_024590	1stExon;5'UTR	chr4:114900355-114900810	Island
cg05602642	0.00198016	0.002	0.0645591	0.232805	0.168246	CERK	NM_022766	3'UTR	chr22:47081750-47082045	N_Shore
cg05608790	0.0472004	0.048	0.0656084	0.570808	0.505199	AUTS2;AUTS2;AUTS2	NM_015570;NM_001127232;NM_001127231	Body;Body;Body	NA	NA
cg05613447	0.0301326	0.0184	0.059256	0.197953	0.138697	GPR120	NM_181745	Body	chr10:95326229-95327108	S_Shore
cg05628049	0.0257415	0.0398	0.0583662	0.424657	0.366291	NA	NA	NA	NA	NA
cg05631194	0.0201696	0.0166	-0.0860609	0.701891	0.787952	PSORS1C3	NR_026816	TSS1500	chr6:31148369-31148577	N_Shore
cg05632420	0.0156548	0.0144	-0.0749465	0.553747	0.628693	MKLN1;FLJ43663	NM_001145354;NR_015431	TSS1500;TSS200	chr7:130794689-130795032	N_Shore
cg05642546	0.0301326	0.0332	0.11625	0.600154	0.483905	ELMO1	NM_014800	Body	NA	NA
cg05642923	0.0219008	0.0392	0.0769885	0.682961	0.605972	FTSJ3	NM_017647	3'UTR	NA	NA
cg05643188	0.0068938	0.002	0.0704013	0.381377	0.310976	C1orf53	NM_001024594	Body	chr1:197871588-197872299	S_Shore
cg05645292	0.0325524	0.031	0.0598801	0.62823	0.56835	FHIT;FHIT	NM_001166243;NM_002012	Body;Body	NA	NA
cg05648303	0.0100399	0.009	0.0547783	0.231246	0.176468	SCOC;SCOC;SCOC;SCOC;SCOC	NM_032547;NM_001153446;NM_001153635;NM_001153585;NM_001153690	5'UTR;TSS1500;TSS1500;TSS1500;TSS1500	NA	NA
cg05650238	0.0325524	0.0422	0.0705461	0.475696	0.40515	NA	NA	NA	NA	NA
cg05656688	0.0407999	0.0312	-0.0655116	0.587212	0.652723	RUNX3;RUNX3	NM_001031680;NM_004350	Body;Body	chr1:25255527-25259005	N_Shore
cg05657792	0.0237559	0.0176	0.0534372	0.608325	0.554887	ALOX12	NM_000697	Body	chr17:6898820-6900427	Island
cg05673882	0.0257415	0.027	-0.053119	0.311072	0.364191	POLK	NM_016218	Body	NA	NA
cg05675249	0.00833902	0.0104	0.0606382	0.303013	0.242375	HERC6;HERC6	NM_017912;NM_001165136	TSS200;TSS200	chr4:89299990-89300429	N_Shore
cg05684266	0.0201696	0.0122	-0.0545143	0.643282	0.697796	NA	NA	NA	NA	NA
cg05690949	0.0109974	0.0032	0.0507726	0.59218	0.541407	MAGEE2	NM_138703	TSS1500	NA	NA
cg05693204	0.0472004	0.0234	-0.0511825	0.603182	0.654364	NA	NA	NA	chr5:1856773-1858444	S_Shore
cg05694021	0.0407999	0.033	0.0618842	0.435837	0.373953	NA	NA	NA	NA	NA
cg05705813	0.0278647	0.0424	0.0513661	0.559623	0.508257	ME3;ME3;ME3	NM_001014811;NM_001161586;NM_006680	TSS1500;TSS200;TSS1500	chr11:86382695-86383586	S_Shore
cg05708073	0.0278647	0.0298	0.0811155	0.794302	0.713187	TMEM167B	NM_020141	3'UTR	chr1:109633188-109633632	S_Shelf
cg05709468	0.00513498	0.0024	-0.0520516	0.821149	0.873201	OSBPL1A;OSBPL1A	NM_080597;NM_018030	Body;Body	NA	NA
cg05715532	0.0439046	0.0226	0.050277	0.369739	0.319462	IHH	NM_002181	Body	chr2:219923669-219923911	Island
cg05723552	0.0185557	0.0162	-0.0651822	0.718946	0.784128	NLRC5	NM_032206	5'UTR	chr16:57023190-57023768	S_Shelf
cg05727149	0.0301326	0.0316	0.0687259	0.768085	0.699359	CFDP1	NM_006324	Body	NA	NA
cg05729490	0.0201696	0.0134	-0.0514778	0.732895	0.784373	NA	NA	NA	NA	NA
cg05731808	0.0351318	0.0188	0.0762476	0.392219	0.315972	ITGA6;ITGA6	NM_001079818;NM_000210	Body;Body	chr2:173292099-173293183	S_Shore
cg05738152	0.0109974	0.0036	0.0673021	0.259681	0.192379	FAM150B	NM_001002919	Body	chr2:287353-290099	Island
cg05744184	0.0257415	0.0346	0.0766915	0.480303	0.403611	STAT5A	NM_003152	3'UTR	chr17:40464293-40464947	N_Shore
cg05765011	0.0378784	0.031	0.0620774	0.577673	0.515595	ADCY9	NM_001116	Body	NA	NA
cg05768044	0.0156548	0.0158	0.100553	0.542375	0.441823	CHD9	NM_025134	Body	NA	NA
cg05778424	0.0325524	0.0346	0.0866361	0.631219	0.544583	AKAP1	NM_003488	5'UTR	NA	NA
cg05784856	0.00247025	0.0004	0.0626127	0.642761	0.580149	NA	NA	NA	NA	NA
cg05803237	0.00625676	0.006	0.0520196	0.434097	0.382077	MTNR1B	NM_005959	TSS200	chr11:92702789-92703434	N_Shore
cg05810177	0.0109974	0.0144	-0.0599341	0.642358	0.702292	NA	NA	NA	NA	NA
cg05820066	0.0351318	0.0306	0.0756291	0.606261	0.530631	LDHD;LDHD	NM_153486;NM_194436	3'UTR;3'UTR	chr16:75148398-75148864	N_Shelf
cg05822633	0.0170528	0.0356	0.0565484	0.43117	0.374622	BTBD3;BTBD3	NM_181443;NM_014962	5'UTR;TSS200	NA	NA
cg05824218	0.0201696	0.0212	0.0584349	0.711981	0.653546	RARA;RARA;RARA;RARA	NM_001024809;NM_001145301;NM_000964;NM_001145302	1stExon;Body;Body;Body	chr17:38497527-38498963	S_Shore
cg05845831	0.0185557	0.0248	0.0639395	0.616091	0.552152	NA	NA	NA	chr2:232478359-232479925	N_Shelf
cg05850338	0.0378784	0.038	0.0790131	0.711809	0.632796	NA	NA	NA	chr17:79935137-79936051	N_Shelf
cg05869491	0.0278647	0.0222	-0.0638989	0.737696	0.801595	NA	NA	NA	NA	NA
cg05872923	0.0185557	0.0286	0.0885112	0.464695	0.376184	TNFSF13;TNFSF13;TNFSF12-TNFSF13;TNFSF13	NM_003808;NM_172088;NM_172089;NM_172087	TSS1500;TSS1500;Body;TSS1500	chr17:7464666-7465823	N_Shelf
cg05874176	0.0351318	0.0066	0.053279	0.232516	0.179237	TLK1	NM_001136554	5'UTR	chr2:172016538-172017028	S_Shelf
cg05875463	0.0351318	0.0498	0.0824382	0.606895	0.524457	PHLPP1	NM_194449	Body	chr18:60382304-60384371	S_Shore
cg05876564	0.00758655	0.0056	0.0830655	0.393884	0.310819	EFNB2	NM_004093	3'UTR	chr13:107145408-107145787	N_Shore
cg05884870	0.0185557	0.0154	0.0646997	0.40059	0.335891	ADAMTS17	NM_139057	Body	NA	NA
cg05890855	0.0301326	0.0218	-0.0725416	0.699997	0.772539	NA	NA	NA	NA	NA
cg05894910	0.0219008	0.0144	0.0520395	0.231733	0.179694	CNRIP1;CNRIP1	NM_001111101;NM_015463	TSS200;TSS200	chr2:68546339-68547111	S_Shore
cg05895665	0.0143558	0.0194	0.05574	0.453759	0.398019	NA	NA	NA	chr7:20817455-20818227	S_Shore
cg05897210	0.0131502	0.0206	0.0522877	0.546557	0.494269	DTHD1	NM_001136536	TSS1500	NA	NA
cg05904013	0.0201696	0.0288	0.0885157	0.579573	0.491057	IRF5;IRF5;IRF5;IRF5;IRF5;IRF5;IRF5	NM_001098630;NM_001098627;NM_032643;NM_001098631;NM_002200;NM_001098629;NM_001098628	5'UTR;TSS1500;5'UTR;5'UTR;5'UTR;5'UTR;5'UTR	chr7:128577818-128578756	S_Shore
cg05908442	0.0100399	0.0252	0.0564968	0.502057	0.445561	NA	NA	NA	NA	NA
cg05915658	0.0109974	0.017	-0.0504148	0.591376	0.64179	NA	NA	NA	chrX:132547567-132550284	S_Shelf
cg05916684	0.0301326	0.013	0.0935077	0.503209	0.409701	NA	NA	NA	chr17:49008487-49009155	N_Shore
cg05919685	0.0278647	0.0238	-0.0719419	0.702737	0.774679	APCS	NM_001639	TSS1500	NA	NA
cg05923595	0.0100399	0.011	0.0500634	0.353925	0.303861	ADC	NM_052998	5'UTR	chr1:33546524-33547243	S_Shore
cg05924489	0.0472004	0.0456	0.0540872	0.433518	0.379431	AMT;AMT;AMT;NICN1;AMT;AMT;AMT;AMT;AMT;AMT	NR_028435;NM_000481;NM_000481;NM_032316;NM_001164712;NM_001164710;NM_001164712;NM_001164711;NM_001164711;NM_001164710	Body;5'UTR;1stExon;3'UTR;1stExon;1stExon;5'UTR;5'UTR;1stExon;5'UTR	NA	NA
cg05931439	0.0201696	0.026	0.0741944	0.387365	0.313171	MMP14;MMP14	NM_004995;NM_004995	5'UTR;1stExon	chr14:23305893-23307013	Island
cg05933510	0.0301326	0.0376	0.0719366	0.715561	0.643625	NA	NA	NA	chr1:9258565-9258956	N_Shore
cg05933789	0.0100399	0.0102	-0.0772702	0.743181	0.820452	NA	NA	NA	chr2:97192977-97193383	N_Shelf
cg05938423	0.0100399	0.0062	-0.0660788	0.474024	0.540103	NA	NA	NA	chr1:85086321-85086766	N_Shore
cg05943077	0.0170528	0.011	-0.050493	0.762972	0.813465	NA	NA	NA	NA	NA
cg05944661	0.0131502	0.008	-0.0535215	0.632571	0.686093	NA	NA	NA	chr1:6452814-6454185	S_Shelf
cg05948411	0.0301326	0.0342	0.0530831	0.516683	0.4636	NCOR2;NCOR2	NM_006312;NM_001077261	5'UTR;5'UTR	chr12:125003217-125003482	Island
cg05949397	0.0325524	0.0482	0.0845659	0.706148	0.621582	NA	NA	NA	chr11:44978615-44979030	N_Shelf
cg05965387	0.00111097	0.0004	0.0518729	0.793273	0.7414	DLEU7	NM_198989	TSS200	chr13:51417371-51418149	Island
cg05976166	0.0472004	0.0204	-0.0541006	0.646336	0.700437	NA	NA	NA	NA	NA
cg05976283	0.0201696	0.0384	0.0824004	0.633078	0.550678	NA	NA	NA	chr8:103135914-103136775	S_Shelf
cg05978306	0.0201696	0.0488	0.0649469	0.484038	0.419091	MYO1C;MYO1C;MYO1C	NM_001080779;NM_033375;NM_001080950	Body;Body;Body	chr17:1375216-1375460	N_Shore
cg05979400	0.0301326	0.0206	0.0829668	0.434781	0.351814	LOC100128731	NM_001134693	TSS1500	chr2:27294139-27294915	S_Shore
cg05980782	0.0201696	0.0118	0.0637794	0.427279	0.3635	NFKBIZ;NFKBIZ	NM_001005474;NM_031419	5'UTR;TSS1500	chr3:101568107-101569046	N_Shore
cg05981785	0.0472004	0.0428	0.0685829	0.558024	0.489441	NA	NA	NA	chr2:74211214-74212314	N_Shore
cg05987823	0.0237559	0.0144	0.0576451	0.387347	0.329702	HOXC4;HOXC5;HOXC5	NM_014620;NR_003084;NM_018953	5'UTR;Body;3'UTR	chr12:54427025-54428709	Island
cg05989862	0.0378784	0.0258	0.0627192	0.394486	0.331767	NA	NA	NA	chr11:67895786-67896104	S_Shore
cg05992786	0.0109974	0.018	0.0651136	0.446968	0.381854	HOXC4;HOXC4	NM_014620;NM_153633	5'UTR;TSS1500	chr12:54447744-54448091	N_Shore
cg05995576	0.00419333	0.001	-0.0581964	0.744363	0.80256	NA	NA	NA	chr15:35046443-35047480	S_Shelf
cg06003656	0.0170528	0.0184	0.0551252	0.273534	0.218409	NA	NA	NA	chr5:166405484-166405917	Island
cg06006907	0.0185557	0.013	-0.0500042	0.750972	0.800976	NA	NA	NA	chr2:127734403-127734677	S_Shore
cg06011086	0.0237559	0.0208	0.0760342	0.342339	0.266305	NA	NA	NA	chr8:61822358-61823028	S_Shore
cg06012428	0.0378784	0.0444	0.0661665	0.78065	0.714484	ARID1B;ARID1B;ARID1B	NM_017519;NM_175863;NM_020732	Body;Body;Body	NA	NA
cg06013494	0.0351318	0.031	0.0681352	0.435059	0.366924	CD300LB	NM_174892	TSS1500	NA	NA
cg06024215	0.0237559	0.0218	0.0627577	0.464242	0.401485	SEC14L1;SEC14L1;SEC14L1;SEC14L1;SEC14L1	NM_003003;NM_001143999;NM_001143998;NM_001144001;NM_001039573	3'UTR;3'UTR;3'UTR;3'UTR;Body	chr17:75209459-75209672	S_Shore
cg06029700	0.0472004	0.0138	0.0775916	0.35392	0.276329	SCNN1A;SCNN1A;SCNN1A	NM_001159575;NM_001038;NM_001159576	Body;Body;Body	chr12:6472660-6473322	Island
cg06040872	0.0109974	0.0072	-0.0657487	0.80119	0.866939	CCL18	NM_002988	Body	NA	NA
cg06041695	0.0472004	0.0348	0.062641	0.744522	0.681881	SRGN	NM_002727	Body	NA	NA
cg06043201	0.0278647	0.0382	0.0772114	0.669041	0.591829	KIF13B	NM_015254	Body	NA	NA
cg06046490	0.0170528	0.0192	0.0671808	0.302718	0.235537	IFITM3	NM_021034	TSS200	chr11:318361-319052	S_Shore
cg06053959	0.0278647	0.033	0.080288	0.514687	0.4344	C17orf91;C17orf91;C17orf91;C17orf91;MIR22	NR_028505;NR_028503;NR_028504;NR_028502;NR_029494	Body;Body;Body;Body;TSS200	chr17:1619204-1620062	N_Shore
cg06061966	0.0131502	0.0188	0.0543541	0.508684	0.45433	DGKZ;DGKZ	NM_201533;NM_201532	TSS1500;Body	chr11:46366876-46367101	N_Shore
cg06068801	0.0439046	0.0318	0.0612843	0.79697	0.735686	PPP1R1B;PPP1R1B	NM_181505;NM_032192	TSS200;Body	chr17:37783314-37783919	S_Shore
cg06071476	0.0131502	0.0148	-0.0510951	0.409697	0.460792	NA	NA	NA	chr16:22824616-22826459	N_Shelf
cg06078469	0.00567169	0.003	0.0773898	0.40096	0.323571	MSI2;MSI2	NM_138962;NM_170721	Body;Body	chr17:55333068-55334245	S_Shore
cg06082883	0.0325524	0.0134	-0.053491	0.673348	0.726839	DPEP1;DPEP1	NM_001128141;NM_004413	5'UTR;TSS1500	NA	NA
cg06085579	0.00833902	0.0088	-0.0656729	0.585413	0.651086	PLD1;PLD1	NM_001130081;NM_002662	5'UTR;5'UTR	NA	NA
cg06092310	0.0185557	0.0142	0.0807046	0.364435	0.28373	MAN1C1	NM_020379	Body	chr1:26097904-26098107	Island
cg06096184	0.00419333	0.0012	0.0790301	0.400994	0.321964	LRIG1	NM_015541	Body	chr3:66550318-66551848	N_Shore
cg06097557	0.0201696	0.0176	0.0610022	0.280018	0.219016	FYTTD1;KIAA0226;FYTTD1;FYTTD1	NM_001011537;NM_001145642;NM_032288;NR_027840	TSS1500;5'UTR;TSS1500;TSS1500	chr3:197476262-197477556	N_Shore
cg06098530	0.0351318	0.0286	0.0722235	0.263765	0.191542	MYST4	NM_012330	Body	NA	NA
cg06099439	0.0201696	0.0212	-0.0546362	0.638426	0.693062	PRDM16;PRDM16	NM_022114;NM_199454	Body;Body	chr1:3147845-3148081	N_Shore
cg06100161	0.0278647	0.02	-0.0701139	0.716582	0.786696	RORA	NM_134261	Body	NA	NA
cg06100756	0.0325524	0.0386	0.0710925	0.387334	0.316242	NA	NA	NA	chr17:43221927-43222388	N_Shore
cg06106428	0.0325524	0.008	0.0539055	0.641497	0.587592	ARHGAP20	NM_020809	TSS1500	chr11:110581839-110583883	S_Shore
cg06117093	0.0100399	0.01	0.0618007	0.302501	0.240701	HDAC4	NM_006037	5'UTR	NA	NA
cg06120235	0.0378784	0.0306	0.0715241	0.726085	0.654561	NA	NA	NA	chr8:29210483-29210801	S_Shore
cg06126721	0.0131502	0.0218	0.0978597	0.582168	0.484309	SLC43A2	NM_152346	3'UTR	chr17:1478047-1478259	Island
cg06132727	0.00758655	0.0098	0.0625621	0.285723	0.223161	NA	NA	NA	chr4:174422024-174422443	Island
cg06133110	0.0219008	0.023	0.0612939	0.339188	0.277894	SCRN1;SCRN1;SCRN1;SCRN1	NM_014766;NM_001145514;NM_001145513;NM_001145515	5'UTR;Body;5'UTR;5'UTR	chr7:30028518-30029822	N_Shore
cg06136573	0.0325524	0.0144	0.0534058	0.309855	0.25645	NA	NA	NA	NA	NA
cg06150772	0.0257415	0.0138	-0.0556993	0.675359	0.731058	HRNBP3	NM_001082575	5'UTR	NA	NA
cg06159340	0.0439046	0.0198	0.0703228	0.673563	0.60324	CTF1;CTF1	NM_001142544;NM_001330	TSS1500;TSS1500	chr16:30905549-30905783	S_Shore
cg06173720	0.0143558	0.013	0.0724277	0.428009	0.355581	LRRC4;LRRC4;SND1	NM_022143;NM_022143;NM_014390	5'UTR;1stExon;Body	chr7:127671158-127672853	N_Shore
cg06178669	0.0378784	0.0278	-0.0825321	0.25013	0.332662	NA	NA	NA	NA	NA
cg06188083	0.0378784	0.0292	-0.0659562	0.501314	0.567271	IFIT3;IFIT3	NM_001549;NM_001031683	Body;Body	NA	NA
cg06190046	0.0143558	0.0274	0.058669	0.486446	0.427777	OSGIN1;OSGIN1;OSGIN1	NM_182980;NM_182981;NM_013370	5'UTR;TSS1500;Body	NA	NA
cg06202778	0.00464327	0.0068	-0.0525224	0.82025	0.872772	HOPX;HOPX;HOPX;HOPX;HOPX	NM_001145459;NM_001145460;NM_139211;NM_032495;NM_139212	3'UTR;3'UTR;3'UTR;3'UTR;3'UTR	NA	NA
cg06208158	0.0278647	0.0426	0.0590928	0.537574	0.478481	NA	NA	NA	chr16:29169898-29170414	N_Shore
cg06213060	0.0407999	0.0446	0.0697595	0.46902	0.399261	NA	NA	NA	NA	NA
cg06218079	0.0378784	0.0404	0.0780161	0.727667	0.649651	TBCD	NM_005993	Body	NA	NA
cg06219660	0.0237559	0.0244	0.0889819	0.662708	0.573726	NADK	NM_023018	Body	chr1:1691767-1692063	S_Shelf
cg06219806	0.0407999	0.0214	-0.0523395	0.72254	0.774879	AHNAK;AHNAK	NM_024060;NM_001620	5'UTR;5'UTR	NA	NA
cg06228763	0.0237559	0.0142	-0.0521445	0.704865	0.75701	ELFN1	NM_001128636	5'UTR	NA	NA
cg06235438	0.0378784	0.0486	-0.0620126	0.74873	0.810743	ITGAL;ITGAL	NM_002209;NM_001114380	Body;Body	chr16:30485382-30485721	S_Shore
cg06237216	0.0407999	0.0382	0.054056	0.255205	0.201149	NA	NA	NA	NA	NA
cg06242730	0.0351318	0.0324	0.0923913	0.483494	0.391103	C7orf50;C7orf50;MIR339;C7orf50	NM_001134395;NM_032350;NR_029898;NM_001134396	Body;Body;TSS1500;Body	chr7:1062496-1062966	S_Shore
cg06245711	0.0131502	0.0368	-0.0615863	0.574511	0.636097	FAM100B	NM_182565	TSS1500	chr17:74261127-74262282	N_Shore
cg06264679	0.0325524	0.0392	0.0549102	0.533679	0.478768	PPT2;PPT2	NM_138717;NM_005155	Body;TSS200	chr6:32121829-32122529	N_Shore
cg06267200	0.0219008	0.019	0.0519994	0.392287	0.340287	NA	NA	NA	chr2:73402638-73404802	Island
cg06288684	0.0143558	0.0186	0.0529925	0.600334	0.547341	BARX1	NM_021570	TSS1500	chr9:96720586-96723189	N_Shore
cg06309788	0.00625676	0.0194	0.0723179	0.332876	0.260558	LHFP	NM_005780	Body	NA	NA
cg06323332	0.0278647	0.0172	0.0691096	0.43265	0.363541	MGRN1;MGRN1;MGRN1;MGRN1	NM_015246;NM_001142291;NM_001142290;NM_001142289	Body;Body;Body;Body	NA	NA
cg06328750	0.0185557	0.0164	-0.0508759	0.742331	0.793207	NA	NA	NA	chr7:157320462-157320669	S_Shore
cg06332621	0.00625676	0.002	-0.0503977	0.840655	0.891053	RBM47;RBM47	NM_019027;NM_001098634	TSS1500;5'UTR	NA	NA
cg06336535	0.0201696	0.0244	0.0732014	0.598267	0.525065	FCHO1;FCHO1;FCHO1;FCHO1	NM_015122;NM_001161358;NM_001161359;NM_001161357	Body;Body;Body;Body	chr19:17877468-17877777	Island
cg06339924	0.0109974	0.0074	-0.0516335	0.63235	0.683983	TRIM42	NM_152616	TSS1500	NA	NA
cg06352803	0.0143558	0.0392	0.0770413	0.401141	0.324099	FDPS;FDPS;FDPS	NM_001135822;NM_002004;NM_001135821	TSS1500;TSS1500;TSS1500	chr1:155278407-155278743	N_Shore
cg06352807	0.0439046	0.0228	0.0506262	0.390674	0.340048	PTPRN2;PTPRN2;PTPRN2	NM_002847;NM_130842;NM_130843	Body;Body;Body	chr7:157647800-157648007	S_Shore
cg06358171	0.00419333	0.005	0.0987137	0.512376	0.413663	SSBP3;SSBP3;SSBP3	NM_001009955;NM_018070;NM_145716	Body;Body;Body	chr1:54821990-54822333	Island
cg06358608	0.0156548	0.0128	0.0721884	0.228612	0.156423	SGK1;SGK1;SGK1;SGK1	NM_001143676;NM_001143678;NM_001143677;NM_005627	Body;TSS200;Body;TSS1500	chr6:134497536-134497756	N_Shore
cg06363559	0.0185557	0.0126	0.0546117	0.417662	0.36305	RING1;MIR219-1	NM_002931;NR_029633	TSS1500;TSS1500	chr6:33175561-33176387	N_Shore
cg06373648	0.0219008	0.024	0.0641642	0.580502	0.516338	SYNGAP1	NM_006772	Body	NA	NA
cg06376161	0.0219008	0.0348	0.0526774	0.325029	0.272351	NA	NA	NA	chr17:42295861-42299719	S_Shore
cg06380320	0.0219008	0.0292	0.0614263	0.665065	0.603638	SEPT9;SEPT9;SEPT9;SEPT9;SEPT9	NM_001113492;NM_001113493;NM_001113491;NM_006640;NM_001113494	Body;Body;Body;Body;Body	chr17:75398284-75398527	S_Shore
cg06394109	0.0143558	0.0128	0.154214	0.738189	0.583975	NA	NA	NA	chr16:1152412-1152700	Island
cg06401414	0.0301326	0.0252	-0.0771365	0.554554	0.631691	EIF2C2;EIF2C2	NM_012154;NM_001164623	Body;Body	NA	NA
cg06404572	0.0325524	0.0098	-0.0666169	0.779305	0.845922	ASAP1	NM_018482	Body	chr8:131370087-131371317	S_Shelf
cg06408053	0.0237559	0.0182	-0.051017	0.642764	0.693781	HPSE2;HPSE2;HPSE2;HPSE2	NM_001166244;NM_001166245;NM_021828;NM_001166246	Body;Body;Body;Body	NA	NA
cg06419850	0.0170528	0.0174	0.0505815	0.153855	0.103273	VMO1;VMO1;VMO1;VMO1	NM_001144941;NM_001144940;NM_001144939;NM_182566	3'UTR;3'UTR;3'UTR;Body	chr17:4688628-4689563	Island
cg06420834	0.0143558	0.0216	0.0502235	0.664641	0.614417	MYL9;MYL9	NM_006097;NM_181526	TSS1500;TSS1500	chr20:35169189-35169540	Island
cg06422467	0.0237559	0.0456	0.0806512	0.593055	0.512403	NA	NA	NA	NA	NA
cg06423822	0.0301326	0.027	-0.0616128	0.707254	0.768867	PTPRN2;PTPRN2;PTPRN2	NM_002847;NM_130842;NM_130843	Body;Body;Body	chr7:157702996-157703285	N_Shore
cg06436854	0.00833902	0.0298	0.052498	0.300776	0.248278	CBFA2T3	NM_005187	TSS200	NA	NA
cg06453916	0.0301326	0.0186	0.0770725	0.454799	0.377727	QPRT	NM_014298	1stExon	NA	NA
cg06460691	0.0143558	0.0216	0.0516624	0.531784	0.480122	FAM169A	NM_015566	TSS1500	chr5:74161536-74162716	S_Shore
cg06471491	0.0219008	0.0264	-0.0677539	0.695247	0.763001	MIR21	NR_029493	TSS1500	NA	NA
cg06474179	0.00625676	0.0052	-0.052475	0.768072	0.820547	NA	NA	NA	NA	NA
cg06474225	0.0439046	0.0446	0.110806	0.531776	0.42097	HTRA1	NM_002775	Body	NA	NA
cg06478504	0.00306478	0.0074	0.0647321	0.21316	0.148428	HDAC4	NM_006037	Body	NA	NA
cg06480353	0.0439046	0.0412	-0.0536644	0.720763	0.774427	NA	NA	NA	NA	NA
cg06482498	0.0185557	0.0056	-0.0604928	0.731452	0.791944	C6orf48;SNORD48;C6orf48	NM_001040437;NR_002745;NM_001040438	TSS1500;TSS1500;TSS1500	chr6:31802598-31802823	N_Shore
cg06488150	0.0170528	0.0076	0.0967906	0.32806	0.231269	DAGLB;DAGLB	NM_001142936;NM_139179	Body;Body	NA	NA
cg06493612	0.0378784	0.0354	0.0675116	0.76583	0.698319	JARID2	NM_004973	Body	NA	NA
cg06495586	0.0472004	0.0402	0.069713	0.417597	0.347884	LNX1;LNX1	NM_001126328;NM_032622	Body;TSS1500	NA	NA
cg06501716	0.0472004	0.0198	-0.0687381	0.66304	0.731779	C22orf39;C22orf39	NM_001166242;NM_173793	TSS1500;TSS1500	chr22:19434797-19435556	S_Shore
cg06505273	0.0185557	0.0156	0.0585344	0.231124	0.172589	NA	NA	NA	NA	NA
cg06506868	0.0257415	0.005	-0.0669205	0.778333	0.845254	IQCG;IQCG	NM_001134435;NM_032263	Body;Body	NA	NA
cg06508738	0.0156548	0.0146	0.0613213	0.726936	0.665615	PRR23C	NM_001134657	TSS200	chr3:138762689-138764113	Island
cg06519434	0.0351318	0.0156	-0.0614239	0.625319	0.686743	SCN5A;SCN5A;SCN5A;SCN5A;SCN5A;SCN5A	NM_001160161;NM_001099405;NM_000335;NM_198056;NM_001160160;NM_001099404	Body;Body;Body;Body;Body;Body	NA	NA
cg06524039	0.0472004	0.0366	0.0521721	0.723285	0.671113	BRI3;BRI3	NM_015379;NM_001159491	Body;Body	chr7:97910459-97911618	S_Shore
cg06527213	0.0439046	0.042	0.0821106	0.679748	0.597637	KLHL25;MIR1276	NM_022480;NR_031682	5'UTR;TSS1500	chr15:86312153-86313047	S_Shelf
cg06528601	0.0143558	0.0146	0.071101	0.536849	0.465748	COTL1	NM_021149	TSS1500	chr16:84650960-84651565	S_Shore
cg06530558	0.0325524	0.0104	-0.0536764	0.722073	0.775749	UNC13C	NM_001080534	TSS1500	NA	NA
cg06530903	0.000406491	0.0002	-0.063574	0.687679	0.751253	NA	NA	NA	chr16:87636506-87637284	N_Shelf
[truncated: 3,831 more rows]
