# Supplementary material for: Epigenetic modifications and glucocorticoid sensitivity in Myalgic Encephalomyelitis/Chronic Fatigue Syndrome (ME/CFS)
Source: BMC Med Genomics. 2017 Feb 23;10:11. doi: 10.1186/s12920-017-0248-3 (PMC5324230; doi:10.1186/s12920-017-0248-3)
Supplement: Additional file 5: Table S3. — Differentially methylated sites that relate to GC sensitivity in ME/CFS. Full annotation of 13 sites that relate to GC sensitivity in ME/CFS GC-Hypersensitive subjects (p ≤0.05, Beta-difference ≥ 5%, after 10 000 permutations). (XLSX 48.9 kb) [file 12920_2017_248_MOESM5_ESM.xlsx]

## Sheet: GC Sensitive Probes
Probe	Nominal P-Value	Mean (ME/CFS GC-Hypersensitive)	Mean (ME/CFS GC-Typical)	Mean (Control)	UCSC RefGene Name	UCSC RefGene Accession Number	UCSC RefGene Group	Closest CpG Island	Relation to CpG Island
cg03484234	0.0237559	0.594711	0.525058	0.535776	PNPLA4;PNPLA4	NM_001142389;NM_004650	TSS1500;TSS1500	chrX:7895077-7895608	S_Shore
cg04072270	0.00306478	0.650633	0.707855	0.714727	NA	NA	NA	NA	NA
cg04438194	0.0120324	0.199488	0.133799	0.146958	NA	NA	NA	NA	NA
cg05123845	0.00378216	0.545599	0.601131	0.605029	NA	NA	NA	NA	NA
cg05252487	0.0012508	0.289235	0.354203	0.34432	FAM24A	NM_001029888	5'UTR	NA	NA
cg05376982	0.0143558	0.608687	0.497839	0.479412	GSTM5	NM_000851	TSS200	NA	NA
cg11680055	0.00247025	0.43983	0.317559	0.27648	GSTM1;GSTM1	NM_146421;NM_000561	TSS200;TSS200	chr1:110230238-110230614	Island
cg12042203	0.00419333	0.671673	0.61774	0.619565	NA	NA	NA	NA	NA
cg14507445	0.0201696	0.832898	0.775521	0.772906	NA	NA	NA	chr22:49883068-49883385	S_Shelf
cg15059639	0.0068938	0.762249	0.63644	0.613947	MYO3B;MYO3B;MYO3B	NM_001083615;NM_001171642;NM_138995	Body;Body;Body	NA	NA
cg19196401	0.0472004	0.520339	0.615414	0.597826	DDO;DDO	NM_004032;NM_003649	Body;Body	chr6:110721059-110721630	Island
cg19251564	0.0143558	0.711046	0.660052	0.654156	NA	NA	NA	chr6:166421891-166422241	N_Shelf
cg19763428	0.0109974	0.420431	0.362434	0.34881	PDE1C	NM_005020	Body	chr7:32110063-32110910	N_Shore
