# Supplementary material for: Epigenetic modifications and glucocorticoid sensitivity in Myalgic Encephalomyelitis/Chronic Fatigue Syndrome (ME/CFS)
Source: BMC Med Genomics. 2017 Feb 23;10:11. doi: 10.1186/s12920-017-0248-3 (PMC5324230; doi:10.1186/s12920-017-0248-3)
Supplement: Additional file 7: Table S4. — High confidence epigenetic biomarkers for ME/CFS. Epigenetic loci that relate to general ME/CFS pathology (p ≤ 0.05, Beta-difference ≥ 5%, after 10 000 permutations). (XLSX 543 kb) [file 12920_2017_248_MOESM7_ESM.xlsx]

## Sheet: ME-CFS Biomarkers
Probe	Nominal P-Value	Mean (ME/CFS GC-Hypersensitive)	Mean (ME/CFS GC-Typical)	Mean (Control)	UCSC RefGene Name	UCSC RefGene Accession Number	UCSC RefGene Group	Closest CpG Island	Relation to CpG Island
cg00004105	0.0325524	0.558917	0.605212	0.499794	LOXL4	NM_032211	Body	NA	NA
cg00008629	0.00758655	0.392852	0.386145	0.459778	ROD1;ROD1;ROD1	NM_001163790;NM_005156;NM_001163788	Body;Body;5'UTR	chr9:115095149-115095919	N_Shore
cg00012576	0.0143558	0.671212	0.65752	0.729021	GPC6	NM_005708	Body	NA	NA
cg00012638	0.0237559	0.510862	0.513425	0.56498	KCNK17;KCNK17	NM_031460;NM_001135111	Body;Body	chr6:39281135-39282215	N_Shore
cg00017842	0.0143558	0.679589	0.659161	0.730933	NA	NA	NA	chr2:119532065-119532315	N_Shelf
cg00017931	0.0219008	0.374409	0.402252	0.314884	ZDHHC14;ZDHHC14	NM_153746;NM_024630	Body;Body	NA	NA
cg00028013	0.0301326	0.686764	0.714974	0.622565	LOXL1	NM_005576	TSS200	chr15:74218696-74220373	Island
cg00029521	0.0185557	0.673198	0.652529	0.7309	KCNK17;KCNK17	NM_031460;NM_001135111	Body;Body	chr6:39271516-39271758	S_Shore
cg00038446	0.0219008	0.800577	0.778247	0.856979	FASLG	NM_000639	3'UTR	NA	NA
cg00061695	0.0439046	0.54784	0.588387	0.488802	NLGN2	NM_020795	TSS200	chr17:7311672-7312063	N_Shore
cg00064778	0.0439046	0.431209	0.452718	0.37735	NA	NA	NA	chr5:126564997-126565580	N_Shore
cg00076555	0.00464327	0.632839	0.628292	0.685863	BSN	NM_003458	3'UTR	NA	NA
cg00078221	0.0278647	0.218551	0.215943	0.163346	EIF4EBP3;ANKHD1-EIF4EBP3	NM_003732;NM_020690	Body;Body	chr5:139927157-139927491	S_Shore
cg00082912	0.0156548	0.499245	0.478864	0.553596	NA	NA	NA	NA	NA
cg00085493	0.0143558	0.308642	0.322244	0.24317	NA	NA	NA	chr1:208041862-208042718	N_Shore
cg00090787	0.0201696	0.760249	0.743114	0.814443	RPL4;SNORD16;SNORD18B	NM_000968;NR_002440;NR_002442	Body;TSS200;TSS1500	NA	NA
cg00091302	0.0170528	0.676668	0.712984	0.611093	NA	NA	NA	NA	NA
cg00094734	0.0325524	0.706249	0.687142	0.776084	NA	NA	NA	NA	NA
cg00095018	0.00915535	0.631396	0.661299	0.571925	MAPK13	NM_002754	Body	chr6:36098039-36098621	S_Shelf
cg00105306	0.0407999	0.70012	0.753815	0.614075	WDR73	NM_032856	Body	chr15:85197232-85197695	N_Shelf
cg00112238	0.0325524	0.473884	0.535787	0.387022	SSBP3;SSBP3;SSBP3	NM_001009955;NM_018070;NM_145716	Body;Body;Body	chr1:54723696-54724019	N_Shelf
cg00112465	0.0351318	0.266013	0.29147	0.210545	CCDC48	NM_024768	TSS1500	chr3:128719865-128721245	Island
cg00118808	0.0219008	0.514459	0.54431	0.432309	NA	NA	NA	chr9:132099123-132099616	N_Shore
cg00123104	0.0301326	0.471351	0.487967	0.413531	CLSTN1;CLSTN1	NM_014944;NM_001009566	TSS200;TSS200	chr1:9883011-9884667	S_Shore
cg00130693	0.0301326	0.730251	0.765239	0.660589	PYCR2	NM_013328	Body	chr1:226111642-226112552	N_Shore
cg00131407	0.0237559	0.826865	0.844672	0.770541	LOC401127	NR_026854	Body	chr4:39481980-39482195	S_Shore
cg00138407	0.0278647	0.739548	0.771006	0.679655	KLHL18	NM_025010	3'UTR	NA	NA
cg00147638	0.0439046	0.764839	0.738697	0.818823	RUNX3;RUNX3	NM_004350;NM_001031680	3'UTR;3'UTR	chr1:25228496-25229132	N_Shore
cg00152117	0.00915535	0.694358	0.675771	0.759794	ARHGEF11;ARHGEF11	NM_014784;NM_198236	Body;Body	NA	NA
cg00152942	0.0407999	0.777431	0.793205	0.725983	CPNE2	NM_152727	TSS1500	chr16:57126044-57127110	N_Shore
cg00157012	0.0170528	0.363782	0.360284	0.310268	DOCK5	NM_024940	Body	NA	NA
cg00158122	0.0100399	0.451338	0.453911	0.392684	NA	NA	NA	chr10:101290025-101290338	Island
cg00158770	0.0351318	0.7421	0.782796	0.652968	CSGALNACT1;CSGALNACT1;CSGALNACT1	NM_018371;NM_001130518;NR_024040	Body;Body;Body	NA	NA
cg00170295	0.0325524	0.670741	0.649197	0.73272	LOC100287718	NM_001162435	Body	NA	NA
cg00172603	0.00221321	0.224176	0.230437	0.132217	SSBP3;SSBP3;SSBP3	NM_001009955;NM_018070;NM_145716	Body;Body;Body	chr1:54821990-54822333	Island
cg00184953	0.0325524	0.768404	0.752625	0.829822	PSORS1C3	NR_026816	TSS1500	chr6:31148369-31148577	N_Shelf
cg00192882	0.0472004	0.654388	0.7054	0.578952	MFAP4	NM_002404	TSS1500	NA	NA
cg00199007	0.0156548	0.32771	0.34812	0.26465	SLC17A9	NM_022082	TSS200	chr20:61583891-61584222	Island
cg00206490	0.0325524	0.432706	0.46903	0.360567	ANKRD11	NM_013275	5'UTR	NA	NA
cg00218914	0.0378784	0.470651	0.50833	0.405781	C3orf25	NM_207307	Body	chr3:129147229-129147617	N_Shore
cg00221718	0.0278647	0.482491	0.508475	0.402505	NA	NA	NA	NA	NA
cg00223899	0.0301326	0.598333	0.57958	0.649595	NA	NA	NA	NA	NA
cg00225006	0.0131502	0.750953	0.750918	0.803319	WHAMM	NM_001080435	TSS200	chr15:83478366-83479273	N_Shore
cg00232092	0.0325524	0.737266	0.778444	0.661547	FBXL18	NM_024963	3'UTR	chr7:5521368-5521615	N_Shelf
cg00232402	0.0257415	0.280378	0.317185	0.218724	NA	NA	NA	chr18:77386827-77387050	N_Shore
cg00240195	0.0156548	0.488848	0.518446	0.418152	NR4A2	NM_006186	Body	chr2:157185557-157186355	N_Shore
cg00241638	0.0219008	0.224522	0.253083	0.17046	LOC100133669	NR_026913	Body	chr8:144099456-144099731	N_Shore
cg00248242	0.0472004	0.812975	0.787207	0.871027	NA	NA	NA	chr2:240868278-240868590	N_Shore
cg00249205	0.0237559	0.755289	0.785063	0.698234	STX1B	NM_052874	Body	chr16:31008832-31009036	S_Shelf
cg00253228	0.0301326	0.562685	0.597999	0.490919	PLEC1;PLEC1;PLEC1;PLEC1	NM_000445;NM_201378;NM_201379;NM_201380	Body;Body;Body;TSS1500	chr8:145024449-145025179	S_Shore
cg00253735	0.0201696	0.461183	0.503282	0.387861	CTSK	NM_000396	5'UTR	NA	NA
cg00260201	0.0120324	0.440842	0.475971	0.365646	PRR15L	NM_024320	3'UTR	NA	NA
cg00262030	0.0351318	0.780458	0.821791	0.714259	NA	NA	NA	chr8:61834699-61835871	S_Shore
cg00262446	0.0439046	0.259065	0.292359	0.205859	EMCN;EMCN;EMCN;EMCN	NM_016242;NM_001159694;NM_001159694;NM_016242	5'UTR;5'UTR;1stExon;1stExon	NA	NA
cg00268476	0.0439046	0.529653	0.577795	0.448434	KCTD5	NM_018992	Body	NA	NA
cg00270789	0.0219008	0.360265	0.384628	0.302354	GPT2;GPT2	NM_133443;NM_001142466	Body;TSS200	chr16:46917849-46918957	S_Shore
cg00277714	0.0301326	0.644225	0.684085	0.588146	NA	NA	NA	NA	NA
cg00278517	0.0439046	0.373739	0.378417	0.299367	RPS6KA2	NM_001006932	Body	NA	NA
cg00288844	0.0325524	0.687491	0.716353	0.63065	TXNDC11	NM_015914	Body	chr16:11836073-11837092	N_Shore
cg00298324	0.0219008	0.344913	0.36346	0.262652	FAM110A;FAM110A	NM_207121;NM_001042353	5'UTR;5'UTR	chr20:821674-822500	S_Shore
cg00301372	0.0109974	0.599252	0.605898	0.660408	NA	NA	NA	NA	NA
cg00305193	0.0109974	0.280426	0.297552	0.224488	FAM54B;FAM54B;FAM54B;FAM54B	NM_001099627;NM_001099625;NM_001099626;NM_019557	3'UTR;3'UTR;3'UTR;3'UTR	NA	NA
cg00313685	0.0219008	0.689227	0.712562	0.607465	CUX1;CUX1;CUX1	NM_181500;NM_181552;NM_001913	Body;Body;Body	NA	NA
cg00327947	0.0378784	0.503997	0.532548	0.444401	NA	NA	NA	NA	NA
cg00329411	0.0131502	0.548173	0.564516	0.481917	NA	NA	NA	NA	NA
cg00330170	0.00758655	0.323332	0.338008	0.265705	MEGF8	NM_001410	Body	chr19:42829555-42830597	Island
cg00335219	0.0257415	0.339588	0.361584	0.277252	NA	NA	NA	NA	NA
cg00336376	0.0325524	0.309365	0.339363	0.250625	ZNF831	NM_178457	Body	chr20:57797223-57797441	S_Shore
cg00342358	0.0156548	0.58517	0.583641	0.637185	TGFBR3	NM_003243	5'UTR	chr1:92350913-92352085	N_Shore
cg00343906	0.0378784	0.640688	0.701241	0.545155	NADK	NM_023018	Body	NA	NA
cg00344308	0.0472004	0.638094	0.679805	0.55902	NA	NA	NA	NA	NA
cg00344445	0.0378784	0.792971	0.83397	0.71353	FLI1;FLI1	NM_002017;NM_001167681	Body;Body	NA	NA
cg00350296	0.0120324	0.464041	0.488908	0.393062	CD248	NM_020404	TSS1500	chr11:66083572-66083782	S_Shore
cg00353330	0.0378784	0.74311	0.729823	0.79854	NA	NA	NA	NA	NA
cg00353923	0.00833902	0.314698	0.325232	0.251479	LRRC4;SND1	NM_022143;NM_014390	TSS200;Body	chr7:127671158-127672853	N_Shore
cg00355804	0.0278647	0.647921	0.705726	0.560925	NA	NA	NA	NA	NA
cg00356208	0.0185557	0.565366	0.548589	0.615412	NA	NA	NA	NA	NA
cg00357551	0.0109974	0.623062	0.651492	0.514114	FAM196B;DOCK2;FAM196B	NM_001129891;NM_004946;NM_001129891	5'UTR;Body;1stExon	NA	NA
cg00362818	0.0201696	0.800029	0.758629	0.851709	CLN5	NM_006493	TSS1500	chr13:77566089-77566599	N_Shore
cg00370123	0.0143558	0.472023	0.49167	0.410583	C7orf50;C7orf50;C7orf50	NM_001134395;NM_032350;NM_001134396	Body;Body;Body	NA	NA
cg00386008	0.0185557	0.731161	0.753483	0.677254	SETD1B	NM_015048	3'UTR	chr12:122265374-122265954	S_Shelf
cg00387940	0.0407999	0.603423	0.580974	0.65606	MTM1	NM_000252	5'UTR	NA	NA
cg00394261	0.0257415	0.744533	0.72408	0.801633	GHR	NM_000163	5'UTR	NA	NA
cg00399027	0.0407999	0.703272	0.74261	0.616817	KIAA0182;KIAA0182	NM_001134473;NM_014615	5'UTR;Body	chr16:85674843-85675192	S_Shore
cg00401972	0.0407999	0.596293	0.642616	0.516262	CDH5	NM_001795	TSS200	NA	NA
cg00405112	0.0407999	0.802892	0.785043	0.862138	CLDN18;CLDN18	NM_016369;NM_001002026	TSS1500;Body	chr3:137728994-137729206	N_Shore
cg00407546	0.00513498	0.418252	0.419824	0.3612	FLJ45983;FLJ45983	NR_024256;NR_024255	Body;Body	chr10:8091374-8098329	Island
cg00412772	0.0156548	0.613318	0.615302	0.551501	YIF1B;YIF1B;C19orf33;YIF1B;YIF1B;YIF1B;YIF1B;YIF1B;C19orf33	NM_001039672;NM_001145462;NM_033520;NM_033557;NM_001039673;NM_001039671;NM_001145461;NM_001145463;NM_033520	3'UTR;3'UTR;1stExon;3'UTR;3'UTR;3'UTR;3'UTR;3'UTR;5'UTR	NA	NA
cg00414384	0.0237559	0.442444	0.450547	0.39241	MTL5;MTL5	NM_001039656;NM_004923	Body;Body	chr11:68517667-68518179	Island
cg00415993	0.0257415	0.576638	0.626302	0.485855	F2RL2;F2RL2;IQGAP2	NM_004101;NM_004101;NM_006633	1stExon;5'UTR;Body	NA	NA
cg00417456	0.0439046	0.768728	0.781559	0.716987	ECD;ECD;ECD;ECD	NM_001135753;NR_024203;NM_007265;NM_001135752	Body;Body;Body;Body	NA	NA
cg00423035	0.0257415	0.547369	0.572451	0.484667	ATXN7L1;ATXN7L1	NM_020725;NM_138495	Body;5'UTR	NA	NA
cg00444151	0.0237559	0.689475	0.719741	0.626862	SLFN12L	NM_001145027	Body	NA	NA
cg00449812	0.0278647	0.567406	0.606842	0.495648	NA	NA	NA	chr16:3139033-3140536	N_Shore
cg00460916	0.0156548	0.793823	0.770258	0.861056	ITGAE	NM_002208	Body	NA	NA
cg00465970	0.0143558	0.546265	0.587242	0.480849	NA	NA	NA	NA	NA
cg00469800	0.0439046	0.74219	0.782961	0.675162	TOR1A	NM_000113	Body	chr9:132586191-132586570	N_Shore
cg00470183	0.0351318	0.479412	0.536467	0.399085	TSPYL4	NM_021648	TSS1500	chr6:116574906-116575367	S_Shore
cg00479240	0.0185557	0.459256	0.460151	0.39722	KIAA1462	NM_020848	5'UTR	chr10:30347599-30348416	Island
cg00479463	0.0325524	0.534342	0.50847	0.60087	NA	NA	NA	chr19:33726654-33726946	Island
cg00480856	0.0109974	0.785276	0.803353	0.718227	WASL	NM_003941	TSS1500	chr7:123388399-123389623	S_Shore
cg00491064	0.0407999	0.747033	0.725107	0.802699	NAV2	NM_001111018	Body	NA	NA
cg00495311	0.0109974	0.299859	0.314809	0.223498	LRRC58	NM_001099678	TSS1500	chr3:120067499-120068531	S_Shore
cg00498211	0.0257415	0.392421	0.394057	0.339197	SLC1A4;SLC1A4	NM_003038;NM_001135581	Body;5'UTR	chr2:65215598-65217212	S_Shore
cg00513208	0.0325524	0.50199	0.476274	0.571694	UPF2;UPF2	NM_015542;NM_080599	TSS1500;TSS1500	chr10:12084236-12085431	S_Shore
cg00519299	0.0143558	0.372125	0.38717	0.31118	GPR44	NM_004778	TSS200	chr11:60619924-60621111	S_Shelf
cg00521255	0.0201696	0.452084	0.471125	0.396659	HBEGF	NM_001945	TSS1500	chr5:139725530-139726234	S_Shore
cg00528616	0.0257415	0.500784	0.538581	0.411102	ZNRF1	NM_032268	Body	chr16:75033041-75034207	S_Shelf
cg00530870	0.0278647	0.712406	0.753703	0.646308	TTC23L	NM_144725	Body	NA	NA
cg00532474	0.0131502	0.57695	0.601267	0.489987	PSTPIP2	NM_024430	TSS1500	chr18:43651796-43652455	S_Shore
cg00532802	0.0201696	0.355303	0.391237	0.300219	NA	NA	NA	NA	NA
cg00533183	0.0472004	0.634827	0.599595	0.697059	PSMB8;PSMB8	NM_004159;NM_148919	Body;Body	chr6:32811494-32811839	N_Shore
cg00534318	0.0237559	0.329957	0.347592	0.278125	NA	NA	NA	chr3:129033540-129035646	N_Shore
cg00547480	0.0325524	0.530052	0.556961	0.465143	LDB1;LDB1	NM_001113407;NM_003893	Body;TSS1500	chr10:103879633-103880628	N_Shelf
cg00552704	0.0156548	0.424425	0.441329	0.367453	PPT2;PPT2	NM_005155;NM_138717	TSS1500;Body	chr6:32121829-32122529	N_Shore
cg00558689	0.0131502	0.236925	0.24031	0.18197	MDFI	NM_005586	Body	chr6:41606994-41607238	Island
cg00563107	0.0472004	0.674231	0.715217	0.598904	NA	NA	NA	chr4:141173834-141174567	N_Shore
cg00563678	0.0156548	0.811217	0.797752	0.86613	RNF150	NM_020724	Body	NA	NA
cg00581764	0.0301326	0.397582	0.43981	0.330211	NA	NA	NA	NA	NA
cg00583733	0.0237559	0.469963	0.495507	0.417049	ALDOA;ALDOA;ALDOA	NM_001127617;NM_184043;NM_000034	TSS1500;TSS1500;5'UTR	chr16:30076310-30077872	N_Shore
cg00590039	0.0143558	0.314404	0.300502	0.245634	TRAF3IP2;TRAF3IP2;TRAF3IP2;TRAF3IP2;TRAF3IP2	NR_028338;NM_001164281;NM_001164282;NM_001164283;NM_147686	Body;Body;Body;TSS200;Body	NA	NA
cg00610577	0.0185557	0.418144	0.454297	0.32602	ETV6	NM_001987	Body	NA	NA
cg00619628	0.0472004	0.803194	0.842937	0.733978	MTHFD1L	NM_015440	Body	NA	NA
cg00622799	0.0325524	0.377059	0.40101	0.322914	RTEL1;RTEL1	NM_016434;NM_032957	Body;Body	chr20:62318359-62318658	Island
cg00625110	0.0351318	0.609566	0.654589	0.500001	FTO	NM_001080432	Body	chr16:53737617-53738235	S_Shelf
cg00634714	0.0325524	0.338372	0.365595	0.273427	RHBDF2;RHBDF2	NM_001005498;NM_024599	TSS1500;TSS1500	chr17:74496992-74497632	S_Shore
cg00637477	0.0278647	0.462556	0.490804	0.378681	DNAJC5	NM_025219	TSS1500	chr20:62525796-62526638	Island
cg00638210	0.0472004	0.719426	0.75859	0.662061	PLXNA1	NM_032242	Body	chr3:126732968-126733420	N_Shore
cg00639010	0.0257415	0.688647	0.665507	0.744431	PDGFA;PDGFA	NM_002607;NM_033023	Body;Body	chr7:556611-562845	N_Shelf
cg00642460	0.00915535	0.329954	0.342257	0.275265	PFN3	NM_001029886	TSS200	chr5:176827081-176827754	Island
cg00643235	0.0301326	0.461278	0.485871	0.38689	TTRAP	NM_016614	3'UTR	NA	NA
cg00648883	0.0278647	0.489629	0.509971	0.40555	EEF1DP3	NR_027062	Body	chr13:32526882-32527373	N_Shelf
cg00665405	0.0185557	0.232774	0.240316	0.169448	DIP2B	NM_173602	Body	chr12:50898621-50899164	S_Shore
cg00666746	0.0278647	0.455143	0.473047	0.400753	SYDE1	NM_033025	TSS1500	chr19:15217951-15218617	N_Shore
cg00672936	0.0325524	0.783182	0.81073	0.730553	HTRA4	NM_153692	Body	chr8:38831592-38832353	S_Shore
cg00674004	0.0351318	0.608609	0.639463	0.54545	NA	NA	NA	chr10:101281181-101282116	N_Shore
cg00682263	0.0378784	0.644255	0.706605	0.531687	MEGF11	NM_032445	3'UTR	NA	NA
cg00690402	0.0351318	0.351288	0.368691	0.300412	LOC404266;HOXB5;LOC404266;LOC404266;LOC404266	NR_033204;NM_002147;NR_033201;NR_033203;NR_033202	TSS200;3'UTR;Body;TSS200;Body	chr17:46669434-46669811	Island
cg00699569	0.0068938	0.520937	0.555319	0.404271	NA	NA	NA	NA	NA
cg00704780	0.0351318	0.796182	0.825476	0.741807	HDLBP;HDLBP	NM_203346;NM_005336	5'UTR;5'UTR	chr2:242211289-242212308	N_Shelf
cg00705808	0.0201696	0.372465	0.371188	0.315801	SFRP2	NM_003013	TSS1500	chr4:154712073-154712706	N_Shore
cg00711072	0.0278647	0.50507	0.567388	0.407177	LOC404266;HOXB5;LOC404266;LOC404266;LOC404266	NR_033204;NM_002147;NR_033201;NR_033203;NR_033202	TSS200;3'UTR;Body;TSS200;Body	chr17:46669434-46669811	Island
cg00718400	0.0439046	0.66579	0.68592	0.58365	NA	NA	NA	chr3:32509265-32509525	N_Shore
cg00718539	0.0301326	0.624504	0.620707	0.676762	NA	NA	NA	NA	NA
cg00719771	0.0439046	0.54952	0.596947	0.454755	NA	NA	NA	NA	NA
cg00730561	0.0378784	0.566057	0.590168	0.514858	SEC31B	NM_015490	TSS200	chr10:102279162-102279730	Island
cg00735611	0.0407999	0.618826	0.659124	0.545129	GRB7;GRB7	NM_005310;NM_001030002	5'UTR;5'UTR	NA	NA
cg00739778	0.0301326	0.389847	0.411692	0.327704	RAP1GAP2;RAP1GAP2	NM_015085;NM_001100398	Body;Body	NA	NA
cg00741695	0.0257415	0.609929	0.580775	0.693293	LOC285768;LOC285768	NR_027116;NR_027115	Body;Body	NA	NA
cg00741986	0.0407999	0.590116	0.560445	0.654065	TNIP2;TNIP2	NM_024309;NM_001161527	Body;Body	NA	NA
cg00742040	0.0439046	0.70535	0.659854	0.759791	SFRS3	NM_003017	Body	NA	NA
cg00742649	0.0201696	0.548396	0.608376	0.456913	XBP1;XBP1	NM_005080;NM_001079539	3'UTR;3'UTR	NA	NA
cg00744866	0.0156548	0.456937	0.467773	0.364485	CLASP2	NM_015097	Body	NA	NA
cg00753630	0.00111097	0.182765	0.198357	0.130174	ATP6V0E2;ATP6V0E2;LOC401431	NM_145230;NM_001100592;NR_027040	TSS200;TSS200;Body	chr7:149570366-149571272	N_Shore
cg00753748	0.0219008	0.762201	0.751505	0.813228	NA	NA	NA	NA	NA
cg00754357	0.0351318	0.592669	0.622539	0.512533	ZCCHC11;ZCCHC11;ZCCHC11	NM_001009881;NM_001009882;NM_015269	TSS1500;TSS1500;TSS1500	chr1:53018258-53019599	S_Shore
cg00757822	0.0351318	0.786086	0.758665	0.850266	PLCH1;PLCH1;PLCH1	NM_001130960;NM_001130961;NM_014996	Body;Body;Body	NA	NA
cg00760203	0.0257415	0.418241	0.458426	0.340793	PLXDC1	NM_020405	Body	NA	NA
cg00761125	0.0351318	0.483185	0.523648	0.419569	ELK3	NM_005230	5'UTR	chr12:96588665-96589145	S_Shore
cg00764612	0.0278647	0.39174	0.40026	0.33619	C1orf51	NM_144697	TSS200	chr1:150254365-150254637	S_Shore
cg00765705	0.0278647	0.537625	0.560279	0.459271	NCOR2;NCOR2	NM_006312;NM_001077261	Body;Body	NA	NA
cg00775781	0.0325524	0.673654	0.683862	0.596956	NA	NA	NA	NA	NA
cg00783006	0.0131502	0.555998	0.55375	0.499987	FLJ41350	NR_029380	Body	chr10:102996034-102996646	N_Shore
cg00790535	0.000985281	0.744591	0.747276	0.797381	NFKB1;NFKB1	NM_003998;NM_001165412	Body;Body	NA	NA
cg00791854	0.00567169	0.423321	0.450906	0.334942	IL6R;IL6R	NM_181359;NM_000565	Body;Body	NA	NA
cg00804078	0.0472004	0.503552	0.508885	0.438643	DDO;DDO	NM_003649;NM_004032	TSS200;TSS200	NA	NA
cg00804354	0.0120324	0.392333	0.403689	0.331387	SH3BP5L	NM_030645	Body	NA	NA
cg00805874	0.00567169	0.687805	0.650802	0.765331	ZBTB12	NM_181842	Body	chr6:31867691-31867957	Island
cg00808648	0.0301326	0.459666	0.498992	0.376697	PACS2;PACS2	NM_015197;NM_001100913	TSS1500;TSS1500	chr14:105780339-105782027	N_Shore
cg00809164	0.00833902	0.387229	0.421052	0.298471	MT1L	NR_001447	TSS1500	chr16:56650981-56651384	Island
cg00813378	0.0131502	0.314176	0.338708	0.230092	C1orf70	NM_001114748	Body	chr1:1474962-1475220	Island
cg00819142	0.0378784	0.807424	0.843754	0.756858	SOX13	NM_005686	5'UTR	NA	NA
cg00820311	0.0472004	0.467693	0.488321	0.407494	LMF1	NM_022773	Body	chr16:923303-923659	N_Shore
cg00821731	0.0257415	0.419086	0.427674	0.367241	WNT10A	NM_025216	TSS1500	chr2:219744986-219745780	N_Shore
cg00829858	0.0439046	0.71113	0.685962	0.768189	OSBPL6	NM_032523	5'UTR	NA	NA
cg00830621	0.0219008	0.751322	0.718563	0.823359	RPS15A;RPS15A	NM_001019;NM_001030009	Body;Body	chr16:18801251-18801866	N_Shelf
cg00831276	0.00221321	0.731348	0.730405	0.781621	PRIMA1	NM_178013	Body	chr14:94253952-94255733	N_Shore
cg00832329	0.0378784	0.638735	0.711009	0.530115	PACS2;PACS2	NM_015197;NM_001100913	Body;Body	chr14:105864480-105865465	N_Shelf
cg00834988	0.0219008	0.633875	0.685154	0.544518	AUTS2;AUTS2	NM_015570;NM_001127231	Body;Body	chr7:70060834-70061456	N_Shore
cg00840332	0.0378784	0.337668	0.353175	0.280567	LEP	NM_000230	TSS200	chr7:127880750-127881375	Island
cg00848594	0.0325524	0.799046	0.815914	0.744668	C10orf25;ZNF22	NM_001039380;NM_006963	3'UTR;TSS1500	chr10:45496275-45496550	N_Shore
cg00852924	0.0407999	0.604474	0.667257	0.508833	TOR3A	NM_022371	Body	NA	NA
cg00855901	0.0257415	0.405063	0.443736	0.31686	IFI44L	NM_006820	TSS1500	NA	NA
cg00861646	0.0237559	0.484821	0.526987	0.385087	NA	NA	NA	chr4:160023787-160025437	S_Shore
cg00864768	0.0170528	0.337709	0.353792	0.275498	MBOAT7;MBOAT7;MBOAT7;MBOAT7	NM_001146083;NM_001146082;NM_001146056;NM_024298	Body;Body;Body;Body	chr19:54693034-54695497	N_Shore
cg00864945	0.0439046	0.372559	0.372734	0.300372	NA	NA	NA	chr1:247289663-247290225	S_Shore
cg00865849	0.0278647	0.312481	0.335943	0.252607	NA	NA	NA	chr5:54519054-54519628	N_Shore
cg00873616	0.0301326	0.5289	0.55254	0.474927	NA	NA	NA	chr20:43921949-43922642	N_Shore
cg00917471	0.0278647	0.512373	0.551604	0.428264	LEPRE1;LEPRE1	NM_022356;NM_001146289	Body;Body	chr1:43232214-43233359	N_Shelf
cg00921097	0.0351318	0.6338	0.614084	0.684524	GPR37L1	NM_004767	TSS1500	NA	NA
cg00923634	0.0325524	0.698149	0.718538	0.634224	MAN1C1	NM_020379	Body	NA	NA
cg00923880	0.0407999	0.743094	0.763693	0.665579	NA	NA	NA	chr8:19614131-19615307	N_Shore
cg00927035	0.0301326	0.580928	0.605586	0.52029	SLC35C1;SLC35C1;SLC35C1	NM_001145266;NM_018389;NM_001145265	TSS200;TSS1500;TSS200	chr11:45825615-45826872	N_Shore
cg00931843	0.0237559	0.589687	0.605276	0.513973	TIAM2	NM_012454	5'UTR	NA	NA
cg00933538	0.0109974	0.288067	0.295167	0.233635	PPT2;PPT2	NM_138717;NM_005155	Body;TSS200	chr6:32121829-32122529	N_Shore
cg00934037	0.00513498	0.261126	0.25704	0.201152	CDC14A;CDC14A;CDC14A	NM_003672;NM_033312;NM_033313	Body;Body;Body	NA	NA
cg00935653	0.0185557	0.489785	0.50179	0.424993	NA	NA	NA	chr7:25898237-25898771	N_Shore
cg00936790	0.0325524	0.607667	0.57294	0.689836	KIF13B	NM_015254	Body	NA	NA
cg00940546	0.0237559	0.272795	0.289599	0.217052	ZNF704	NM_001033723	5'UTR	chr8:81785425-81786038	N_Shore
cg00943360	0.0378784	0.247424	0.24843	0.194446	NA	NA	NA	chr15:32604647-32607825	S_Shore
cg00943851	0.0219008	0.310238	0.323082	0.258109	NA	NA	NA	NA	NA
cg00944785	0.0131502	0.641407	0.683609	0.557492	ARNT;ARNT;ARNT	NM_178427;NM_001668;NM_178426	Body;Body;Body	NA	NA
cg00945108	0.0219008	0.461753	0.408186	0.536838	C1orf158	NM_152290	TSS200	NA	NA
cg00964446	0.0301326	0.752775	0.741305	0.803074	PPFIA4	NM_015053	Body	NA	NA
cg00966098	0.00513498	0.179897	0.192335	0.126354	ZNF785	NM_152458	Body	chr16:30596487-30596900	Island
cg00973118	0.0237559	0.673739	0.690192	0.622669	AXIN1;AXIN1	NM_003502;NM_181050	Body;Body	chr16:374732-375328	N_Shore
cg00974761	0.0378784	0.717148	0.685118	0.800537	SLFN12L	NM_001145027	TSS1500	NA	NA
cg00983948	0.0185557	0.357878	0.369078	0.305241	NA	NA	NA	chr6:158937285-158937491	Island
cg00987918	0.0378784	0.66995	0.644924	0.73395	TRIM40	NM_138700	3'UTR	NA	NA
cg00989904	0.00464327	0.854114	0.85671	0.782458	STAG1	NM_005862	Body	NA	NA
cg00995986	0.0278647	0.269017	0.280521	0.202344	MEIS1	NM_002398	Body	chr2:66661118-66661657	S_Shelf
cg01002030	0.0185557	0.394093	0.425666	0.323257	RAVER2	NM_018211	Body	chr1:65210282-65211238	S_Shore
cg01003245	0.0472004	0.5294	0.534858	0.465051	POGZ;POGZ;POGZ	NM_015100;NM_145796;NM_207171	5'UTR;5'UTR;5'UTR	chr1:151431540-151432032	N_Shelf
cg01008256	0.0219008	0.425431	0.450899	0.371963	SLC12A9;TRIP6	NM_020246;NM_003302	Body;TSS1500	chr7:100463758-100464146	Island
cg01008919	0.0407999	0.499706	0.511428	0.448401	NLGN3;NLGN3;NLGN3	NM_001166660;NM_018977;NM_181303	TSS200;TSS200;TSS200	NA	NA
cg01010221	0.0100399	0.314829	0.338591	0.249833	NA	NA	NA	NA	NA
cg01012242	0.0219008	0.58747	0.642059	0.498011	SLC37A3;SLC37A3	NM_207113;NM_032295	Body;Body	NA	NA
cg01014262	0.0201696	0.442897	0.48307	0.345898	NA	NA	NA	chr16:48530535-48530809	S_Shelf
cg01020696	0.0378784	0.452791	0.462937	0.399154	NA	NA	NA	chr2:27958207-27958723	N_Shore
cg01022200	0.0378784	0.405909	0.442893	0.334975	KIAA1614	NM_020950	TSS1500	chr1:180881316-180882592	N_Shore
cg01025883	0.0201696	0.745035	0.783284	0.663323	PRKCB;PRKCB	NM_002738;NM_212535	Body;Body	NA	NA
cg01059100	0.0170528	0.441178	0.47697	0.383178	PYCARD;PYCARD	NM_013258;NM_145182	TSS1500;TSS1500	chr16:31213566-31214287	S_Shore
cg01065586	0.0109974	0.266364	0.268745	0.192395	MOCS2;MOCS2	NM_176806;NM_004531	Body;5'UTR	chr5:52405269-52405767	N_Shore
cg01067139	0.0351318	0.388231	0.411926	0.335721	NA	NA	NA	chr5:43000343-43000791	Island
cg01073479	0.0407999	0.523274	0.471816	0.600758	NAT15;NAT15;NAT15	NM_001083601;NM_001083600;NM_024845	5'UTR;5'UTR;5'UTR	chr16:3507545-3508606	S_Shore
cg01088404	0.0100399	0.515597	0.55159	0.421853	HDAC7;HDAC7	NM_001098416;NM_015401	TSS1500;TSS1500	chr12:48213109-48214188	S_Shore
cg01089858	0.00758655	0.649812	0.643305	0.706624	KIAA1755	NM_001029864	Body	chr20:36888891-36889442	N_Shelf
cg01097768	0.0301326	0.635529	0.620474	0.703075	AHRR	NM_020731	Body	NA	NA
cg01100796	0.0185557	0.298727	0.323229	0.247841	CPT2	NM_000098	TSS200	chr1:53662309-53662815	N_Shore
cg01101459	0.0407999	0.771424	0.802658	0.71592	NA	NA	NA	NA	NA
cg01124810	0.0143558	0.665293	0.675247	0.597524	IFT88;IFT88	NM_175605;NM_006531	Body;5'UTR	chr13:21140951-21141719	S_Shelf
cg01130010	0.0351318	0.74517	0.758724	0.689214	NA	NA	NA	NA	NA
cg01151305	0.0378784	0.64234	0.616641	0.703691	NA	NA	NA	chrX:41332738-41334126	S_Shelf
cg01154283	0.0378784	0.675674	0.719539	0.608697	CRIM1	NM_016441	Body	NA	NA
cg01161042	0.0325524	0.766009	0.74608	0.819108	ZFYVE28	NM_020972	Body	NA	NA
cg01172150	0.0301326	0.348295	0.363869	0.291255	NA	NA	NA	chr16:30816794-30817243	S_Shore
cg01174264	0.0219008	0.251102	0.264621	0.200557	ANTXR2;ANTXR2	NM_058172;NM_001145794	Body;Body	chr4:80993375-80994410	N_Shore
cg01183122	0.0201696	0.743124	0.757471	0.68446	KCNE1	NM_000219	TSS1500	NA	NA
cg01188914	0.0131502	0.642363	0.668344	0.575566	PPM1F	NM_014634	5'UTR	chr22:22306554-22307402	N_Shore
cg01209635	0.0325524	0.398988	0.427112	0.34479	TBXA2R;TBXA2R	NM_201636;NM_001060	TSS1500;TSS1500	chr19:3606371-3607270	Island
cg01211396	0.0219008	0.699678	0.744891	0.616076	DHX16;DHX16	NM_001164239;NM_003587	Body;Body	NA	NA
cg01229865	0.0219008	0.491169	0.514965	0.423464	ATP11A;ATP11A	NM_015205;NM_032189	Body;Body	NA	NA
cg01231183	0.0325524	0.550608	0.594849	0.466227	NA	NA	NA	chr17:79920529-79920756	S_Shelf
cg01232748	0.0278647	0.606751	0.634865	0.52694	CHIC2	NM_012110	Body	chr4:54930241-54931079	N_Shore
cg01233934	0.00833902	0.60525	0.632093	0.519502	PRDM13	NM_021620	Body	chr6:100060979-100062657	N_Shore
cg01234420	0.0143558	0.624514	0.635612	0.562733	LOC150381	NR_027034	Body	chr22:46457095-46458028	N_Shelf
cg01241390	0.0378784	0.662435	0.733667	0.550503	RNU5E;RNU5D;ZCCHC9;ZCCHC9;ZCCHC9	NR_002754;NR_002755;NM_032280;NM_001131036;NM_001131035	Body;Body;TSS1500;TSS1500;TSS1500	chr5:80597320-80597734	N_Shore
cg01245880	0.00833902	0.707113	0.703943	0.761619	SEC14L4;SEC14L4	NM_174977;NM_001161368	Body;Body	chr22:30901242-30901744	N_Shore
cg01247537	0.0109974	0.362496	0.368792	0.273092	HIST1H4L	NM_003546	TSS1500	chr6:27841001-27841244	S_Shore
cg01248878	0.0351318	0.382718	0.404302	0.325468	HEATR6	NM_022070	Body	chr17:58156010-58156427	N_Shore
cg01257799	0.0156548	0.273572	0.286952	0.222672	CXCR5	NM_001716	TSS1500	NA	NA
cg01267797	0.0068938	0.467267	0.498435	0.380807	SERINC5	NM_178276	Body	NA	NA
cg01268901	0.0325524	0.602108	0.640391	0.517398	WNT5B;WNT5B	NM_030775;NM_032642	Body;Body	chr12:1748755-1749063	N_Shelf
cg01271812	0.0301326	0.420596	0.452466	0.355162	MEIS1	NM_002398	Body	chr2:66672431-66673636	N_Shore
cg01273344	0.0143558	0.571317	0.589909	0.510535	ZNF69	NM_021915	TSS1500	chr19:11998804-11999131	N_Shore
cg01291336	0.0100399	0.40322	0.395862	0.34581	SMARCD3;SMARCD3	NM_001003802;NM_003078	Body;Body	chr7:150948671-150948906	S_Shore
cg01295539	0.0237559	0.755379	0.746219	0.809468	TLN2	NM_015059	Body	NA	NA
cg01297670	0.0378784	0.587737	0.641951	0.534372	NA	NA	NA	chr6:31650648-31651292	Island
cg01307174	0.0109974	0.655511	0.675832	0.581259	ARPP-21;ARPP-21;ARPP-21;ARPP-21;ARPP-21	NM_016300;NM_198399;NM_001025069;NM_198399;NM_001025068	5'UTR;1stExon;5'UTR;5'UTR;5'UTR	NA	NA
cg01309046	0.0378784	0.847627	0.880586	0.794032	NA	NA	NA	chr20:7999789-8000499	S_Shelf
cg01313363	0.0378784	0.459829	0.501163	0.389748	PLXNB1;PLXNB1	NM_002673;NM_001130082	TSS1500;TSS1500	chr3:48470230-48471389	S_Shore
cg01316378	0.0378784	0.746689	0.782869	0.696009	NA	NA	NA	NA	NA
cg01316476	0.00176914	0.583316	0.587829	0.513522	NA	NA	NA	chr7:25898237-25898771	S_Shore
cg01329151	0.0170528	0.223482	0.221413	0.160628	DIDO1;DIDO1;DIDO1	NM_022105;NM_080797;NM_033081	5'UTR;5'UTR;5'UTR	chr20:61560433-61560954	N_Shore
cg01351315	0.0439046	0.575681	0.611086	0.499527	LOC404266;LOC404266	NR_033201;NR_033202	TSS200;TSS200	chr17:46669434-46669811	N_Shore
cg01357135	0.00625676	0.323116	0.33337	0.259938	PPM1L	NM_139245	Body	chr3:160472310-160474487	S_Shore
cg01364935	0.0325524	0.719208	0.699081	0.784695	NA	NA	NA	NA	NA
cg01366985	0.0278647	0.437516	0.472899	0.342567	NA	NA	NA	NA	NA
cg01372811	0.0407999	0.722329	0.691706	0.780757	NA	NA	NA	NA	NA
cg01376079	0.0156548	0.385495	0.405746	0.302492	SSH3	NM_017857	TSS1500	chr11:67070807-67071801	N_Shore
cg01381934	0.0237559	0.521392	0.568879	0.439604	STAB1	NM_015136	TSS1500	NA	NA
cg01393945	0.0439046	0.667994	0.732854	0.569401	ROPN1L	NM_031916	Body	NA	NA
cg01396872	0.0439046	0.236442	0.243505	0.18387	NAGK	NM_017567	TSS1500	chr2:71295160-71296002	N_Shore
cg01404893	0.00915535	0.535773	0.555127	0.477742	CBFA2T3	NM_005187	TSS200	NA	NA
cg01406317	0.0301326	0.650431	0.703043	0.559707	Magmas	NM_016069	Body	chr16:4400955-4401572	N_Shelf
cg01411892	0.00176914	0.433922	0.440638	0.381866	PDGFRA	NM_006206	TSS200	chr4:55096185-55100331	N_Shore
cg01428095	0.0472004	0.356553	0.390362	0.283645	WNT9A	NM_003395	Body	chr1:228134422-228136282	N_Shore
cg01432609	0.0170528	0.439645	0.473344	0.336313	RPTOR;RPTOR	NM_001163034;NM_020761	Body;Body	NA	NA
cg01434694	0.0278647	0.664059	0.687379	0.612556	FAM38A	NM_001142864	Body	chr16:88838112-88838459	N_Shore
cg01435109	0.0185557	0.379248	0.416263	0.322228	LUZP1;LUZP1	NM_033631;NM_001142546	TSS1500;TSS1500	NA	NA
cg01441777	0.0278647	0.614761	0.638724	0.550254	CSNK1E;CSNK1E	NM_001894;NM_152221	TSS1500;TSS1500	chr22:38712684-38713333	S_Shore
cg01444716	0.0120324	0.515676	0.519423	0.455563	BTBD3;BTBD3	NM_181443;NM_014962	5'UTR;TSS200	NA	NA
cg01447281	0.00625676	0.21859	0.246134	0.149897	RERE;RERE;RERE	NM_001042682;NM_012102;NM_001042681	5'UTR;Body;Body	chr1:8483389-8484339	N_Shore
cg01450522	0.0237559	0.766707	0.804653	0.702449	NA	NA	NA	chr3:13460970-13462146	S_Shelf
cg01465527	0.0156548	0.784003	0.767164	0.835423	SNORD32B	NR_003049	TSS1500	NA	NA
cg01471293	0.0185557	0.36085	0.378314	0.300048	RGL2;RGL2	NR_028387;NM_004761	Body;Body	chr6:33266302-33267582	N_Shore
cg01479187	0.0378784	0.523751	0.578253	0.424531	NA	NA	NA	NA	NA
cg01493678	0.0439046	0.706726	0.669025	0.772859	HLA-DOB	NM_002120	TSS200	NA	NA
cg01495299	0.0472004	0.393778	0.414925	0.327882	NA	NA	NA	NA	NA
cg01508380	0.0325524	0.503344	0.540356	0.438126	MMP14	NM_004995	TSS1500	chr14:23305893-23307013	N_Shore
cg01512840	0.0278647	0.351142	0.389988	0.270053	C10orf91	NM_173541	Body	NA	NA
cg01516372	0.0237559	0.393229	0.404791	0.333586	LOC339524	NR_026989	Body	chr1:87617692-87617986	Island
cg01520105	0.0351318	0.690887	0.712154	0.637349	TRAF3IP2;TRAF3IP2;TRAF3IP2;TRAF3IP2;TRAF3IP2	NR_028338;NM_001164281;NM_001164283;NM_001164282;NM_147686	Body;Body;Body;Body;Body	NA	NA
cg01522592	0.0219008	0.706901	0.68536	0.767484	GDPD5	NM_030792	5'UTR	chr11:75236189-75237781	N_Shore
cg01524618	0.0378784	0.30773	0.317134	0.242898	UTRN	NM_007124	Body	NA	NA
cg01526089	0.0219008	0.469675	0.487604	0.418163	P2RX1	NM_002558	1stExon	NA	NA
cg01538969	0.0201696	0.660369	0.719867	0.570851	DHX16;DHX16	NM_001164239;NM_003587	Body;Body	NA	NA
cg01543184	0.0156548	0.619192	0.639964	0.543927	MAFG;MAFG	NM_002359;NM_032711	5'UTR;TSS200	chr17:79880449-79880872	S_Shore
cg01546820	0.0185557	0.682164	0.661247	0.743219	TEAD3	NM_003214	Body	chr6:35453776-35454435	N_Shore
cg01550148	0.0120324	0.407708	0.411234	0.345481	H2AFY;H2AFY;H2AFY;H2AFY;H2AFY	NM_138610;NM_004893;NM_138609;NM_001040158;NM_004893	TSS1500;5'UTR;TSS1500;TSS1500;1stExon	chr5:134734096-134735261	S_Shore
cg01556552	0.0472004	0.694582	0.761675	0.585339	NA	NA	NA	chr1:10698299-10698910	N_Shelf
cg01556706	0.0143558	0.748034	0.774016	0.689489	FHIT;FHIT	NM_001166243;NM_002012	Body;Body	NA	NA
cg01561807	0.00758655	0.785957	0.74843	0.85508	ATP4B	NM_000705	Body	NA	NA
cg01565508	0.0185557	0.640547	0.6723	0.558375	PIK3R5	NM_001142633	TSS1500	chr17:8868469-8869372	S_Shore
cg01567771	0.00915535	0.658101	0.645329	0.710486	NA	NA	NA	NA	NA
cg01572694	0.0185557	0.644734	0.661353	0.571457	MIR10A	NR_029608	TSS1500	chr17:46658948-46660003	N_Shore
cg01573635	0.0156548	0.627389	0.610034	0.693105	TEKT5;TEKT5	NM_144674;NM_144674	1stExon;5'UTR	NA	NA
cg01574481	0.0439046	0.438041	0.450378	0.379124	REC8;REC8	NM_001048205;NM_005132	Body;Body	chr14:24641053-24642220	Island
cg01590338	0.0278647	0.54024	0.533551	0.475152	NA	NA	NA	chr14:101831291-101831695	Island
cg01593673	0.0378784	0.633781	0.665628	0.582841	HOXB3	NM_002146	5'UTR	NA	NA
cg01601658	0.0068938	0.396651	0.402059	0.345422	NA	NA	NA	NA	NA
cg01607321	0.0185557	0.659222	0.688865	0.563739	ARHGEF10	NM_014629	Body	NA	NA
cg01613294	0.0143558	0.619198	0.589649	0.717049	APOL3;APOL3;APOL3;APOL3;APOL3;APOL3	NM_145641;NR_027835;NR_027834;NM_145640;NR_027833;NM_145642	5'UTR;TSS1500;TSS1500;TSS1500;TSS1500;5'UTR	NA	NA
cg01636582	0.0237559	0.358959	0.375849	0.301601	TSPAN4;TSPAN4;TSPAN4;TSPAN4;TSPAN4;TSPAN4;TSPAN4	NM_001025236;NM_001025239;NM_001025238;NM_001025235;NM_003271;NM_001025237;NM_001025234	5'UTR;5'UTR;5'UTR;5'UTR;5'UTR;5'UTR;5'UTR	chr11:842293-843396	S_Shore
cg01653942	0.0012508	0.330619	0.330819	0.243617	NA	NA	NA	NA	NA
cg01657758	0.0325524	0.601821	0.638981	0.541534	SORL1	NM_003105	Body	NA	NA
cg01668099	0.0257415	0.640187	0.624444	0.703088	NA	NA	NA	chr11:130029658-130030262	N_Shelf
cg01672042	0.0170528	0.827133	0.83809	0.755139	ZNF423	NM_015069	Body	NA	NA
cg01682504	0.0325524	0.222579	0.252145	0.161164	NA	NA	NA	chr12:57618769-57619402	S_Shore
cg01701649	0.0237559	0.492759	0.54392	0.382236	N4BP1	NM_153029	Body	NA	NA
cg01718139	0.0278647	0.710332	0.744947	0.610032	VSTM1	NM_198481	Body	NA	NA
cg01751584	0.0201696	0.665172	0.637371	0.751794	LOC286359	NR_026847	TSS1500	NA	NA
cg01754967	0.0156548	0.762847	0.731907	0.813352	WDR72	NM_182758	5'UTR	chr15:54051655-54052004	N_Shelf
cg01767230	0.0257415	0.770141	0.746973	0.83203	NA	NA	NA	chr6:88411325-88412168	S_Shelf
cg01781529	0.0156548	0.763519	0.777722	0.710263	WNT4	NM_030761	3'UTR	chr1:22446520-22446943	N_Shelf
cg01789743	0.0351318	0.764267	0.737774	0.825536	NID1	NM_002508	Body	chr1:236156873-236157271	S_Shelf
cg01793320	0.0219008	0.686041	0.652095	0.749108	SLC18A1;SLC18A1;SLC18A1;SLC18A1	NM_001142324;NM_003053;NM_001135691;NM_001142325	Body;Body;Body;Body	NA	NA
cg01796438	0.0351318	0.63573	0.69586	0.532798	ATG7;ATG7;ATG7	NM_001144912;NM_006395;NM_001136031	TSS1500;TSS1500;TSS1500	chr3:11313889-11314137	N_Shore
cg01802713	0.0378784	0.409692	0.433301	0.353041	ZBTB47;ZBTB47	NM_145166;NM_145166	1stExon;5'UTR	chr3:42695528-42696575	N_Shore
cg01807946	0.0131502	0.745534	0.768231	0.685591	CSNK1D;CSNK1D	NM_001893;NM_139062	Body;Body	chr17:80206689-80206927	N_Shore
cg01809281	0.0014061	0.587842	0.605229	0.517386	UBXN2A	NM_181713	TSS1500	chr2:24163185-24163878	N_Shore
cg01816936	0.0257415	0.405963	0.438017	0.336506	PITPNM2	NM_020845	Body	NA	NA
cg01827195	0.00378216	0.418705	0.412751	0.477551	KIAA1486	NM_020864	5'UTR	NA	NA
cg01829672	0.0219008	0.41476	0.434792	0.352702	CLINT1	NM_014666	Body	chr5:157285769-157286254	N_Shelf
cg01835725	0.0257415	0.563581	0.586794	0.510381	PCBP4	NM_033008	TSS1500	NA	NA
cg01838971	0.0278647	0.689239	0.706933	0.63882	SLC35C1;SLC35C1;SLC35C1	NM_001145266;NM_018389;NM_001145265	TSS200;TSS1500;TSS200	chr11:45825615-45826872	N_Shore
cg01840020	0.0201696	0.443043	0.461733	0.383278	ZMYND15;ZMYND15	NM_001136046;NM_032265	Body;Body	NA	NA
cg01841651	0.0351318	0.238247	0.270833	0.177129	FLJ23834	NM_152750	Body	NA	NA
cg01871722	0.0170528	0.713885	0.680647	0.794858	C12orf35	NM_018169	5'UTR	NA	NA
cg01876531	0.0156548	0.691358	0.672512	0.765093	PLXNA2	NM_025179	5'UTR	NA	NA
cg01877352	0.0257415	0.403804	0.425201	0.348518	CD6	NM_006725	Body	chr11:60775036-60776307	Island
cg01883155	0.0378784	0.329419	0.374818	0.276523	ST6GALNAC2	NM_006456	Body	NA	NA
cg01890568	0.0100399	0.737496	0.734753	0.798893	ACCN1;ACCN1	NM_183377;NM_001094	Body;Body	NA	NA
cg01904296	0.0201696	0.661921	0.643884	0.722525	NA	NA	NA	NA	NA
cg01923089	0.0219008	0.487917	0.518646	0.421564	NA	NA	NA	chr12:49628287-49628521	N_Shore
cg01925950	0.0219008	0.558178	0.622018	0.458313	CDC16;CDC16	NM_003903;NM_001078645	Body;Body	NA	NA
cg01930719	0.0257415	0.478495	0.500715	0.404427	FAM65A	NM_024519	Body	chr16:67571252-67572728	S_Shelf
cg01932247	0.0407999	0.674094	0.685159	0.611664	NA	NA	NA	chr12:118499103-118499473	S_Shore
cg01938023	0.0351318	0.628837	0.682886	0.549631	TMEM173	NM_198282	3'UTR	NA	NA
cg01943873	0.0156548	0.186915	0.205229	0.126534	ACVR1;ACVR1	NM_001111067;NM_001105	5'UTR;TSS200	NA	NA
cg01944288	0.0257415	0.483831	0.531354	0.384172	NTNG2	NM_032536	TSS1500	chr9:135036713-135038933	N_Shore
cg01950077	0.00758655	0.659658	0.631512	0.729864	NA	NA	NA	chr6:109611449-109612230	N_Shore
cg01963618	0.0439046	0.546262	0.530249	0.598252	LOC285768;LOC285768	NR_027116;NR_027115	TSS1500;TSS1500	NA	NA
cg01972875	0.0100399	0.216296	0.237098	0.165455	FAM65A	NM_024519	5'UTR	chr16:67562575-67563390	Island
cg01973920	0.0201696	0.577304	0.567112	0.628422	NA	NA	NA	NA	NA
cg01976913	0.0278647	0.757521	0.746386	0.812246	OR2H1	NM_030883	3'UTR	NA	NA
cg01978937	0.0351318	0.398081	0.43857	0.322243	NA	NA	NA	chr20:2672904-2674698	N_Shore
cg01980793	0.0219008	0.231893	0.233206	0.171367	EIF2C2;EIF2C2	NM_012154;NM_001164623	Body;Body	NA	NA
cg01988136	0.00915535	0.767628	0.781621	0.705693	NA	NA	NA	chr6:166666837-166667541	S_Shore
cg02009395	0.0237559	0.693522	0.666904	0.756015	ACSM1	NM_052956	TSS200	NA	NA
cg02010738	0.0100399	0.321982	0.305582	0.385392	C19orf36;MOBKL2A;C19orf36	NM_001039846;NM_130807;NM_001031735	TSS1500;5'UTR;TSS1500	chr19:2095395-2095727	Island
cg02020483	0.00087245	0.392947	0.369884	0.317775	NA	NA	NA	NA	NA
cg02022181	0.0219008	0.687614	0.709603	0.635819	C7orf50;C7orf50;MIR339;C7orf50	NM_001134395;NM_032350;NR_029898;NM_001134396	Body;Body;TSS1500;Body	chr7:1062496-1062966	S_Shore
cg02023728	0.0351318	0.710106	0.716602	0.626452	USP35	NM_020798	3'UTR	chr11:77921113-77921380	S_Shelf
cg02033666	0.0472004	0.560995	0.553002	0.493053	NA	NA	NA	chr7:127775629-127776442	N_Shore
cg02034689	0.0170528	0.330973	0.363065	0.245368	NA	NA	NA	chr5:54519054-54519628	N_Shore
cg02038273	0.00464327	0.316994	0.335252	0.266614	BNIP3	NM_004052	Body	chr10:133794406-133794637	Island
cg02041484	0.0351318	0.615797	0.664679	0.521982	NRF1	NM_005011	5'UTR	NA	NA
cg02048922	0.0257415	0.463795	0.434998	0.543148	BAI1	NM_001702	Body	chr8:143545445-143546178	S_Shore
cg02058628	0.0237559	0.504173	0.534793	0.447434	SKI	NM_003036	Body	chr1:2158212-2161173	S_Shelf
cg02061130	0.0278647	0.550373	0.572746	0.497187	MYO1C;MYO1C;MYO1C	NM_033375;NM_001080779;NM_001080950	5'UTR;Body;Body	chr17:1388686-1389730	N_Shore
cg02061820	0.0278647	0.493025	0.543167	0.416097	MBNL1;MBNL1;MBNL1;MBNL1;MBNL1;MBNL1;MBNL1	NM_207295;NM_207293;NM_021038;NM_207292;NM_207296;NM_207297;NM_207294	Body;Body;Body;Body;Body;Body;Body	NA	NA
cg02069619	0.00758655	0.413564	0.43202	0.32191	LPIN1	NM_145693	TSS1500	chr2:11886249-11887207	N_Shore
cg02074956	0.0325524	0.657796	0.676216	0.592031	MGRN1;MGRN1;MGRN1;MGRN1	NM_015246;NM_001142291;NM_001142290;NM_001142289	Body;Body;Body;Body	chr16:4731561-4731835	N_Shore
cg02075820	0.0301326	0.398728	0.455792	0.307126	NUCB2	NM_005013	5'UTR	chr11:17297779-17298694	S_Shelf
cg02077256	0.0201696	0.712096	0.70352	0.774387	PMP22;PMP22;PMP22	NM_153322;NM_153321;NM_000304	3'UTR;3'UTR;3'UTR	NA	NA
cg02086310	0.00625676	0.217469	0.230091	0.148474	ACSS1	NM_032501	TSS200	chr20:25037707-25039211	S_Shore
cg02090762	0.00833902	0.197702	0.168642	0.112458	FSCN2;FSCN2	NM_001077182;NM_012418	Body;Body	chr17:79503586-79504181	Island
cg02096172	0.0378784	0.760997	0.800541	0.663227	NA	NA	NA	NA	NA
cg02102872	0.0325524	0.749208	0.722672	0.800247	FRAS1;FRAS1	NM_025074;NM_001166133	Body;Body	NA	NA
cg02108620	0.0185557	0.565184	0.605901	0.478484	ULK4	NM_017886	5'UTR	chr3:42002932-42003728	N_Shore
cg02110858	0.0301326	0.5741	0.609719	0.514272	PLEC1;PLEC1;PLEC1	NM_000445;NM_201378;NM_201379	Body;Body;TSS200	chr8:145027911-145028352	Island
cg02114084	0.0378784	0.350483	0.384602	0.288021	JDP2;JDP2;JDP2	NM_001135047;NM_001135048;NM_130469	TSS1500;TSS1500;TSS1500	chr14:75894308-75895469	N_Shore
cg02115302	0.0439046	0.69952	0.659455	0.758021	NSMCE1	NM_145080	Body	NA	NA
cg02124022	0.0301326	0.40843	0.415676	0.345951	NA	NA	NA	chr4:54975387-54976202	N_Shore
cg02127375	0.0472004	0.718963	0.703704	0.772735	NBEA	NM_015678	Body	NA	NA
cg02132714	0.00221321	0.333126	0.329366	0.271478	HOXB4	NM_024015	TSS1500	chr17:46655215-46655604	S_Shore
cg02138331	0.0378784	0.803682	0.842629	0.71579	AHCY	NM_001161766	5'UTR	chr20:32890559-32891378	S_Shelf
cg02138953	0.0143558	0.807393	0.836903	0.75503	NA	NA	NA	NA	NA
cg02143778	0.0156548	0.70277	0.687603	0.758682	NA	NA	NA	chr16:576725-577927	N_Shore
cg02145701	0.0185557	0.596389	0.633188	0.515857	BANP;BANP	NM_017869;NM_079837	Body;Body	chr16:88039616-88039904	N_Shore
cg02150262	0.0439046	0.723949	0.698136	0.778875	ROBO4	NM_019055	Body	NA	NA
cg02152108	0.0257415	0.222682	0.23375	0.15712	RAC2	NM_002872	TSS1500	NA	NA
cg02170386	0.00915535	0.618721	0.593297	0.683817	NA	NA	NA	chr14:70316847-70317240	Island
cg02173583	0.00625676	0.749236	0.729411	0.80311	LOC100169752	NR_023362	Body	NA	NA
cg02185052	0.0185557	0.282375	0.291563	0.22867	HHEX	NM_002729	Body	chr10:94451329-94451737	S_Shore
cg02185182	0.0407999	0.654479	0.711554	0.54772	MAD1L1;MAD1L1;MAD1L1	NM_003550;NM_001013837;NM_001013836	Body;Body;Body	chr7:2185771-2186205	N_Shore
cg02187231	0.0237559	0.376736	0.401445	0.316686	VAX2	NM_012476	Body	chr2:71134585-71134792	N_Shore
cg02193425	0.0278647	0.79738	0.76859	0.851497	FAM50B	NM_012135	TSS1500	chr6:3849271-3851048	N_Shore
cg02198625	0.0472004	0.272309	0.279652	0.204589	SIRPB1;SIRPB1;SIRPB1;SIRPB1;SIRPB1;SIRPB1	NM_001135844;NM_001083910;NM_001135844;NM_001083910;NM_006065;NM_006065	5'UTR;1stExon;1stExon;5'UTR;5'UTR;1stExon	NA	NA
cg02203380	0.0237559	0.364941	0.371538	0.310604	C7orf41	NM_152793	TSS1500	chr7:30174230-30176169	N_Shore
cg02203635	0.0185557	0.497291	0.527116	0.440508	IQCE;IQCE	NM_001100390;NM_152558	TSS1500;TSS1500	chr7:2598550-2599203	N_Shore
cg02211519	0.0120324	0.635268	0.594512	0.697708	CD81	NM_004356	Body	chr11:2406711-2406927	S_Shore
cg02211741	0.0219008	0.396125	0.418937	0.339077	DGKZ;DGKZ;DGKZ;DGKZ	NM_201533;NM_001105540;NM_003646;NM_201532	Body;5'UTR;Body;Body	chr11:46387905-46388535	N_Shelf
cg02214623	0.0301326	0.60819	0.647599	0.531842	GNB2L1	NM_006098	TSS1500	chr5:180673068-180673694	N_Shore
cg02224369	0.0219008	0.397281	0.415274	0.336301	CD59;CD59;CD59;CD59	NM_000611;NM_203330;NM_203329;NM_203331	TSS1500;TSS1500;TSS1500;TSS1500	chr11:33757476-33758122	S_Shore
cg02226192	0.0185557	0.647782	0.708251	0.546612	ANKRD11	NM_013275	5'UTR	NA	NA
cg02227879	0.0301326	0.651316	0.713538	0.554736	CAMK2G;CAMK2G;CAMK2G;CAMK2G;CAMK2G	NM_172173;NM_172169;NM_172170;NM_001222;NM_172171	Body;Body;Body;Body;Body	NA	NA
cg02235659	0.0257415	0.653123	0.677711	0.585903	CLEC3B	NM_003278	TSS1500	NA	NA
cg02239453	0.0325524	0.786594	0.769335	0.842633	FBXO3;FBXO3	NM_012175;NM_033406	TSS1500;TSS1500	chr11:33795392-33796319	S_Shore
cg02240539	0.00567169	0.769237	0.760152	0.823302	KIAA1199	NM_018689	5'UTR	NA	NA
cg02241759	0.0351318	0.531131	0.580264	0.444752	NR1I2;NR1I2;NR1I2	NM_033013;NM_003889;NM_022002	Body;Body;Body	chr3:119528920-119529159	N_Shore
cg02241986	0.0378784	0.620866	0.598567	0.679465	CALML3	NM_005185	TSS1500	chr10:5567122-5567828	N_Shore
cg02243630	0.0201696	0.394372	0.428637	0.300021	KIAA0922;KIAA0922	NM_015196;NM_001131007	TSS1500;TSS1500	chr4:154386834-154388183	N_Shore
cg02246928	0.0351318	0.498011	0.516652	0.439425	NA	NA	NA	NA	NA
cg02251243	0.0109974	0.475672	0.48906	0.40817	NA	NA	NA	chr2:74211214-74212314	N_Shore
cg02263932	0.0378784	0.485308	0.514991	0.424901	NFATC2;NFATC2;NFATC2	NM_001136021;NM_173091;NM_012340	Body;Body;Body	chr20:50108795-50109456	Island
cg02276314	0.0325524	0.73395	0.772502	0.646493	H6PD	NM_004285	5'UTR	NA	NA
cg02279625	0.0301326	0.561694	0.578822	0.504151	SH2D7	NM_001101404	TSS1500	NA	NA
cg02287007	0.0439046	0.467254	0.515212	0.389237	RPS6KA2;RPS6KA2	NM_021135;NM_001006932	Body;Body	NA	NA
cg02287105	0.0301326	0.750364	0.717163	0.816874	NA	NA	NA	chr6:32116590-32117229	N_Shore
cg02295992	0.0407999	0.675696	0.638889	0.738074	NA	NA	NA	NA	NA
cg02297541	0.0237559	0.416081	0.441384	0.359197	NA	NA	NA	chr6:33181010-33181256	N_Shore
cg02299328	0.0100399	0.49639	0.526311	0.42	RAPGEFL1	NM_016339	Body	chr17:38347533-38347765	N_Shore
cg02302089	0.0407999	0.555393	0.583208	0.49293	IGF2BP3	NM_006547	Body	NA	NA
cg02307239	0.000985281	0.497384	0.48028	0.411791	NA	NA	NA	chr4:174421347-174421559	Island
cg02311193	0.0185557	0.547051	0.590274	0.45887	NA	NA	NA	chr17:46658948-46660003	Island
cg02315870	0.0407999	0.623006	0.584612	0.696637	HNRNPA2B1;HNRNPA2B1	NM_031243;NM_002137	Body;Body	chr7:26239418-26242062	N_Shelf
cg02316506	0.0301326	0.584135	0.625961	0.509084	ZBTB47	NM_145166	TSS1500	chr3:42695528-42696575	N_Shore
cg02327530	0.0219008	0.45007	0.493671	0.366136	C7orf51	NM_173564	3'UTR	chr7:100091180-100091598	S_Shore
cg02331303	0.0378784	0.568823	0.613536	0.489561	ALDH3B1;ALDH3B1;ALDH3B1;ALDH3B1;ALDH3B1	NM_000694;NM_001030010;NM_000694;NM_001030010;NM_001161473	1stExon;5'UTR;5'UTR;1stExon;5'UTR	NA	NA
cg02341503	0.0439046	0.595665	0.637497	0.509137	ZMYND8;LOC100131496;ZMYND8;ZMYND8	NM_183048;NR_024594;NM_183047;NM_012408	Body;TSS200;Body;Body	NA	NA
cg02343628	0.0143558	0.625858	0.638129	0.569112	NA	NA	NA	NA	NA
cg02343823	0.0325524	0.510882	0.525574	0.456	ZNF300	NM_052860	TSS200	chr5:150284385-150284635	Island
cg02346141	0.00198016	0.694795	0.680063	0.74802	NA	NA	NA	NA	NA
cg02348462	0.0257415	0.684402	0.720353	0.628868	PTBP1;PTBP1;PTBP1;PTBP1	NM_031990;NM_175847;NM_031991;NM_002819	Body;Body;Body;Body	chr19:807131-807445	Island
cg02352716	0.0237559	0.734179	0.67684	0.799328	NA	NA	NA	chr17:1106812-1107379	N_Shelf
cg02360514	0.0170528	0.266134	0.301811	0.204982	FOSB;FOSB	NM_006732;NM_001114171	Body;Body	chr19:45975848-45976262	Island
cg02381279	0.0170528	0.559628	0.596341	0.456977	NA	NA	NA	chr19:16394450-16394662	N_Shore
cg02382532	0.0237559	0.672891	0.688124	0.617999	C6orf132	NM_001164446	TSS200	chr6:42109904-42110361	S_Shore
cg02384859	0.00833902	0.807138	0.781413	0.869682	ARID3B	NM_006465	Body	NA	NA
cg02386311	0.0219008	0.511445	0.576458	0.41677	RUNDC2A	NM_032167	Body	chr16:12070257-12070870	S_Shelf
cg02387843	0.00567169	0.692323	0.678294	0.754445	SLC2A9;SLC2A9	NM_020041;NM_001001290	Body;Body	NA	NA
cg02389040	0.0325524	0.687395	0.75438	0.600726	NA	NA	NA	chr6:31650648-31651292	Island
cg02389317	0.0100399	0.664186	0.651865	0.731294	NA	NA	NA	NA	NA
cg02391509	0.0301326	0.390025	0.421229	0.318092	NA	NA	NA	chr3:27765196-27765675	S_Shore
cg02411995	0.0407999	0.680017	0.716557	0.599479	ROGDI	NM_024589	Body	chr16:4852117-4853176	N_Shore
cg02416781	0.0301326	0.682576	0.716969	0.629227	NA	NA	NA	NA	NA
cg02417427	0.0407999	0.491317	0.52588	0.42845	SERINC5	NM_178276	Body	NA	NA
cg02419321	0.0301326	0.27562	0.289516	0.210746	ITGA5	NM_002205	Body	chr12:54811981-54812202	N_Shore
cg02421207	0.0170528	0.648804	0.629436	0.715769	NA	NA	NA	NA	NA
cg02423185	0.0185557	0.802359	0.797218	0.857393	NA	NA	NA	NA	NA
cg02423817	0.0278647	0.582626	0.558463	0.638251	PTPRCAP	NM_005608	Body	chr11:67203319-67203662	Island
cg02431562	0.0439046	0.611061	0.582358	0.684307	DUSP2	NM_004418	Body	chr2:96810443-96811454	N_Shore
cg02448796	0.0143558	0.816042	0.835296	0.754678	KCNAB2;KCNAB2	NM_003636;NM_172130	Body;Body	NA	NA
cg02449461	0.0219008	0.471932	0.493504	0.411361	ARRB1;ARRB1	NM_020251;NM_004041	Body;Body	chr11:75062224-75062977	N_Shore
cg02457461	0.0257415	0.421364	0.45559	0.332548	MSRA;MSRA	NM_001135670;NM_012331	Body;Body	chr8:9911629-9912633	S_Shore
cg02462661	0.00915535	0.592436	0.629612	0.502454	STOML1	NM_004809	3'UTR	NA	NA
cg02470008	0.0325524	0.514417	0.578976	0.419091	IQCE;IQCE	NM_001100390;NM_152558	Body;Body	chr7:2645524-2645765	S_Shelf
cg02470874	0.0120324	0.486404	0.510681	0.423095	PPM1L	NM_139245	Body	chr3:160472310-160474487	S_Shore
cg02482438	0.0237559	0.797098	0.764151	0.848093	PGK2;PGK2	NM_138733;NM_138733	3'UTR;1stExon	NA	NA
cg02484634	0.0301326	0.79445	0.784587	0.85169	NA	NA	NA	chr7:158798591-158799434	N_Shore
cg02492946	0.0301326	0.563866	0.600243	0.508217	ECE1	NM_001113348	Body	chr1:21671360-21672319	N_Shelf
cg02493798	0.0143558	0.521698	0.524723	0.462769	ALOX12	NM_000697	Body	chr17:6898820-6900427	Island
cg02501827	0.0378784	0.434151	0.442091	0.353751	USP47	NM_017944	TSS200	chr11:11863272-11864018	N_Shore
cg02503763	0.000985281	0.237067	0.246231	0.185332	MGLL;MGLL	NM_001003794;NM_007283	TSS1500;TSS1500	chr3:127541270-127542048	S_Shore
cg02507167	0.0185557	0.666153	0.648468	0.716389	BFSP2	NM_003571	Body	NA	NA
cg02508830	0.0237559	0.47174	0.504742	0.399383	FBXL13;LRRC17;FBXL13;LRRC17	NM_145032;NM_001031692;NM_001111038;NM_005824	Body;Body;Body;Body	NA	NA
cg02512860	0.0257415	0.642501	0.686721	0.582171	CLDN15	NM_014343	1stExon	NA	NA
cg02516101	0.0257415	0.38491	0.400843	0.317627	CSNK1E;CSNK1E	NM_001894;NM_152221	5'UTR;5'UTR	chr22:38712684-38713333	N_Shore
cg02516189	0.0378784	0.367022	0.389704	0.314098	CARD9;CARD9;CARD9;CARD9	NM_052813;NM_052813;NM_052814;NM_052814	1stExon;5'UTR;1stExon;5'UTR	chr9:139265191-139265890	S_Shelf
cg02527346	0.00198016	0.335123	0.353524	0.254893	KLHL22	NM_032775	5'UTR	chr22:20849594-20850404	N_Shore
cg02540736	0.0156548	0.695279	0.715834	0.631277	SLC25A29;MIR345	NM_001039355;NR_029906	TSS1500;TSS200	chr14:100771820-100773673	S_Shore
cg02551743	0.0170528	0.269871	0.28763	0.214746	MEIS1	NM_002398	Body	chr2:66672431-66673636	Island
cg02555923	0.0301326	0.394401	0.427266	0.331489	NA	NA	NA	NA	NA
cg02556155	0.0278647	0.740094	0.717424	0.806684	NA	NA	NA	NA	NA
cg02570298	0.0301326	0.780845	0.759785	0.836426	OLFM4	NM_006418	Body	NA	NA
cg02571055	0.00758655	0.762624	0.76534	0.825965	TULP4;TULP4	NM_020245;NM_001007466	Body;Body	NA	NA
cg02573176	0.0472004	0.529585	0.569589	0.454377	SLC10A5	NM_001010893	TSS1500	NA	NA
cg02573357	0.0143558	0.575464	0.599308	0.48809	LAX1;LAX1	NM_001136190;NM_017773	Body;Body	NA	NA
cg02577963	0.0185557	0.774236	0.800755	0.716061	KDM4B	NM_015015	Body	chr19:5043117-5043479	N_Shore
cg02584756	0.0278647	0.267134	0.294035	0.215327	NA	NA	NA	chr1:43533890-43534334	N_Shore
cg02586212	0.0325524	0.413413	0.396898	0.523476	RGS1;RGS1	NM_002922;NM_002922	1stExon;5'UTR	NA	NA
cg02605461	0.0278647	0.359558	0.387593	0.300065	RALY;RALY	NM_016732;NM_007367	5'UTR;5'UTR	chr20:32580799-32582502	S_Shore
cg02621376	0.0378784	0.697169	0.663446	0.769394	MCOLN2	NM_153259	Body	chr1:85462585-85463435	N_Shore
cg02627403	0.00378216	0.579167	0.591331	0.513457	UNC13D	NM_199242	3'UTR	NA	NA
cg02632952	0.0170528	0.774171	0.771059	0.832728	NA	NA	NA	NA	NA
cg02637247	0.0143558	0.627651	0.605877	0.688465	NA	NA	NA	chr16:86528271-86529013	N_Shelf
cg02647929	0.0325524	0.450185	0.481591	0.389562	MGRN1;MGRN1;MGRN1;MGRN1	NM_015246;NM_001142291;NM_001142290;NM_001142289	Body;Body;Body;Body	NA	NA
cg02652361	0.0185557	0.560427	0.589391	0.494681	MALAT1	NR_002819	TSS1500	chr11:65264957-65265398	N_Shore
cg02659854	0.0219008	0.538565	0.594703	0.45164	SPATA13;SPATA13	NM_001166271;NM_153023	Body;Body	NA	NA
cg02660277	0.0237559	0.644034	0.606231	0.707522	PTPRN2;PTPRN2;PTPRN2	NM_002847;NM_130842;NM_130843	Body;Body;Body	chr7:157440024-157442721	N_Shore
cg02663352	0.0201696	0.771443	0.737918	0.83636	CD44;CD44;CD44;CD44;CD44	NM_001001389;NM_001001392;NM_000610;NM_001001390;NM_001001391	Body;Body;Body;Body;Body	NA	NA
cg02681442	0.0301326	0.242104	0.246488	0.175843	FOXG1	NM_005249	TSS1500	chr14:29236835-29237832	N_Shore
cg02687026	0.0278647	0.604344	0.584559	0.657595	FAM92B	NM_198491	Body	NA	NA
cg02690256	0.0237559	0.603918	0.615987	0.549782	PDIA6	NM_005742	TSS1500	chr2:10952402-10953384	S_Shore
cg02693002	0.0278647	0.303165	0.305173	0.247744	OAT	NM_000274	5'UTR	chr10:126106818-126107862	N_Shore
cg02694489	0.0351318	0.222992	0.245123	0.169462	CHRNB1	NM_000747	TSS200	chr17:7348274-7348830	Island
cg02696428	0.0407999	0.596307	0.575261	0.660092	LCP1	NM_002298	5'UTR	NA	NA
cg02717454	0.0170528	0.396369	0.411662	0.298147	CREBBP;CREBBP	NM_001079846;NM_004380	Body;Body	chr16:3929483-3929769	N_Shore
cg02726291	0.0301326	0.521909	0.565583	0.444728	GP9	NM_000174	TSS200	NA	NA
cg02736016	0.0257415	0.476805	0.514927	0.399367	WNK1	NM_018979	Body	NA	NA
cg02743674	0.0237559	0.576895	0.561004	0.632122	TRPM5	NM_014555	Body	chr11:2435295-2436651	N_Shore
cg02743878	0.0170528	0.466437	0.488953	0.393181	DHRS9;DHRS9;DHRS9;DHRS9	NM_001142271;NM_005771;NM_199204;NM_001142270	TSS1500;5'UTR;5'UTR;5'UTR	NA	NA
cg02744216	0.0100399	0.743589	0.717446	0.794573	NA	NA	NA	NA	NA
cg02747254	0.0407999	0.54426	0.588044	0.474601	KCTD13	NM_178863	TSS1500	chr16:29937038-29937761	S_Shore
cg02750743	0.0301326	0.694035	0.736875	0.615078	TESC;TESC;TESC	NR_031766;NM_017899;NM_001168325	Body;Body;Body	chr12:117476810-117477106	S_Shore
cg02758236	0.0257415	0.336247	0.372548	0.248581	FLI1	NM_001167681	TSS1500	chr11:128562671-128565011	N_Shore
cg02766937	0.0237559	0.398417	0.396517	0.331298	NA	NA	NA	NA	NA
cg02768785	0.0407999	0.436068	0.479341	0.375981	CD3EAP;ERCC1;ERCC1	NM_012099;NM_001983;NM_001166049	3'UTR;Body;Body	chr19:45909062-45910124	S_Shelf
cg02769705	0.0439046	0.636696	0.703046	0.521647	TMEM183B;TMEM183A	NM_001079809;NM_138391	TSS1500;TSS1500	chr1:202976328-202977028	N_Shore
cg02770857	0.0257415	0.354223	0.37221	0.296082	MSI2;MSI2	NM_138962;NM_170721	Body;Body	NA	NA
cg02772509	0.0219008	0.292584	0.32529	0.241511	NA	NA	NA	NA	NA
cg02792780	0.0301326	0.413183	0.435174	0.359231	STAB1	NM_015136	TSS200	NA	NA
cg02795981	0.0378784	0.678045	0.659502	0.755661	ZMIZ1	NM_020338	Body	NA	NA
cg02797933	0.0185557	0.697987	0.693704	0.749271	NA	NA	NA	NA	NA
cg02802072	0.0120324	0.478634	0.511413	0.405408	SLC38A10;SLC38A10	NM_001037984;NM_138570	Body;Body	NA	NA
cg02814805	0.00758655	0.455395	0.492087	0.364644	DIRC2	NM_032839	Body	chr3:122512485-122512798	S_Shore
cg02819992	0.0351318	0.427011	0.461928	0.357731	NA	NA	NA	NA	NA
cg02828687	0.00340686	0.694406	0.677216	0.76185	C21orf29	NM_144991	Body	chr21:45926531-45926754	N_Shore
cg02832357	0.0439046	0.381582	0.420482	0.311813	STAT5B	NM_012448	TSS1500	chr17:40427951-40429036	S_Shore
cg02835756	0.0278647	0.701859	0.67632	0.764826	NA	NA	NA	chr6:41438062-41438594	S_Shelf
cg02839351	0.0378784	0.709563	0.745244	0.638935	HDGF2;HDGF2	NM_032631;NM_001001520	Body;Body	chr19:4472119-4473123	S_Shore
cg02844899	0.0219008	0.543629	0.57898	0.473989	TTC7A	NM_020458	Body	NA	NA
cg02852407	0.0185557	0.477413	0.518974	0.398007	CD34;CD34	NM_001773;NM_001025109	TSS1500;TSS1500	chr1:208084098-208084513	S_Shore
cg02854313	0.0351318	0.650815	0.681307	0.574448	CSGALNACT1;CSGALNACT1;CSGALNACT1	NM_001130518;NR_024040;NM_018371	5'UTR;Body;5'UTR	NA	NA
cg02854972	0.0325524	0.715403	0.684921	0.778468	NA	NA	NA	NA	NA
cg02856420	0.0068938	0.425884	0.444629	0.329715	CUX1;CUX1;CUX1	NM_181500;NM_181552;NM_001913	Body;Body;Body	NA	NA
cg02859516	0.0219008	0.333868	0.360644	0.271105	ELOVL6;ELOVL6	NM_024090;NM_001130721	Body;Body	NA	NA
cg02868976	0.0237559	0.254421	0.277381	0.198812	ITSN2;ITSN2;ITSN2	NM_147152;NM_019595;NM_006277	5'UTR;5'UTR;5'UTR	chr2:24582620-24583611	N_Shore
cg02886033	0.0237559	0.313382	0.331378	0.261952	NA	NA	NA	chr7:27208871-27209616	N_Shore
cg02886077	0.00247025	0.333124	0.338333	0.231208	FRYL	NM_015030	5'UTR	chr4:48781331-48782339	N_Shore
cg02886761	0.0156548	0.825505	0.852111	0.773249	NA	NA	NA	chr19:675671-675881	N_Shelf
cg02889774	0.0278647	0.642613	0.691921	0.549417	XPO7;XPO7;XPO7	NM_001100162;NM_001100161;NM_015024	Body;Body;Body	NA	NA
cg02891153	0.0378784	0.374473	0.397053	0.313272	LOC100128822	NR_027387	TSS1500	chr7:152161034-152162113	N_Shore
cg02891579	0.0278647	0.444956	0.47769	0.379499	KAZALD1	NM_030929	Body	chr10:102820488-102822874	S_Shore
cg02912316	0.0257415	0.602584	0.645768	0.539587	NA	NA	NA	NA	NA
cg02912371	0.0237559	0.697388	0.676974	0.76673	SLC26A9;SLC26A9	NM_052934;NM_134325	TSS1500;TSS1500	NA	NA
cg02916962	0.0237559	0.383636	0.411495	0.309612	NA	NA	NA	chr2:157176251-157177346	S_Shelf
cg02920600	0.0439046	0.67752	0.659647	0.734176	DGKI	NM_004717	Body	NA	NA
cg02922776	0.0237559	0.566583	0.638042	0.460488	NA	NA	NA	NA	NA
cg02923224	0.0439046	0.603697	0.577029	0.677636	FHIT;FHIT	NM_001166243;NM_002012	Body;Body	NA	NA
cg02927074	0.00340686	0.59133	0.576545	0.646322	ARNT2	NM_014862	Body	NA	NA
cg02927448	0.0325524	0.524777	0.553185	0.460519	UHRF1BP1L;UHRF1BP1L	NM_001006947;NM_015054	Body;Body	chr12:100535916-100536620	N_Shelf
cg02927682	0.0351318	0.588827	0.643122	0.503253	SSBP3;SSBP3;SSBP3	NM_001009955;NM_018070;NM_145716	Body;Body;Body	NA	NA
cg02931058	0.0472004	0.583085	0.566864	0.640599	KLHL30	NM_198582	TSS200	chr2:239048071-239048454	N_Shore
cg02932321	0.00513498	0.588469	0.571233	0.65838	DEFA6	NM_001926	1stExon	NA	NA
cg02933639	0.0257415	0.533055	0.557566	0.473566	SH3TC1	NM_018986	Body	NA	NA
cg02935097	0.0378784	0.814541	0.787936	0.867634	BRDT	NM_207189	TSS200	chr1:92414718-92414986	Island
cg02940147	0.0257415	0.524454	0.525896	0.429944	ROBO3	NM_022370	Body	chr11:124745909-124746773	S_Shore
cg02942825	0.0120324	0.630276	0.653446	0.560912	GIPR	NM_000164	3'UTR	chr19:46184799-46185136	S_Shore
cg02944617	0.0439046	0.482501	0.511907	0.415181	ZFPM1	NM_153813	Body	chr16:88569267-88569491	N_Shelf
cg02953144	0.00567169	0.701826	0.709962	0.768223	PI4KA;SERPIND1	NM_058004;NM_000185	Body;Body	NA	NA
cg02956699	0.0472004	0.448338	0.485332	0.394106	PTPRN2;PTPRN2;PTPRN2	NM_002847;NM_130842;NM_130843	Body;Body;Body	NA	NA
cg02964555	0.00915535	0.521827	0.531801	0.4475	NR4A2	NM_006186	Body	chr2:157184389-157184632	Island
cg02965092	0.0156548	0.717654	0.698422	0.777339	TPH2	NM_173353	Body	NA	NA
cg02979487	0.0201696	0.44208	0.478499	0.359383	AFF1;AFF1	NM_001166693;NM_005935	Body;Body	NA	NA
cg02980075	0.0100399	0.352517	0.370455	0.301897	RUNDC1;AARSD1;AARSD1;AARSD1;AARSD1;AARSD1	NM_173079;NM_025267;NM_025267;NM_001142654;NM_001142653;NM_001136042	TSS1500;5'UTR;1stExon;Body;Body;Body	chr17:41132462-41133367	N_Shore
cg02980566	0.0301326	0.465066	0.511254	0.387765	NA	NA	NA	chr17:21414724-21415547	N_Shelf
cg02988727	0.0219008	0.452799	0.467403	0.377635	ZNF219;C14orf176;ZNF219;ZNF219	NM_001102454;NM_001146683;NM_001101672;NM_016423	5'UTR;5'UTR;TSS1500;TSS1500	chr14:21566540-21566822	S_Shore
cg02994349	0.0351318	0.284979	0.308693	0.226746	SGIP1	NM_032291	TSS200	chr1:66998728-66999060	S_Shore
cg03000846	0.0156548	0.559405	0.574614	0.503755	RAC3	NM_005052	Body	chr17:79987983-79990315	Island
cg03000848	0.0131502	0.711982	0.66821	0.780069	AXIN1;AXIN1	NM_003502;NM_181050	Body;Body	NA	NA
cg03022510	0.0325524	0.599817	0.651795	0.521142	NA	NA	NA	NA	NA
cg03027227	0.0219008	0.220442	0.244514	0.161444	CTNNA2;CTNNA2	NM_004389;NM_001164883	Body;Body	NA	NA
cg03036214	0.0301326	0.598055	0.65113	0.531589	CA12;CA12	NM_001218;NM_206925	Body;Body	NA	NA
cg03037761	0.0219008	0.725894	0.719413	0.77732	FZD4	NM_012193	Body	chr11:86665901-86666567	N_Shelf
cg03040622	0.00513498	0.496579	0.507525	0.434947	MIR589;FBXL18	NR_030318;NM_024963	TSS1500;Body	chr7:5539957-5541567	N_Shelf
cg03041510	0.0109974	0.719886	0.709109	0.770491	LAMB1	NM_002291	Body	NA	NA
cg03041920	0.00340686	0.190084	0.208894	0.127252	CLYBL	NM_206808	Body	chr13:100310204-100310446	Island
cg03045635	0.0237559	0.302273	0.305495	0.250836	DRD5	NM_000798	TSS200	chr4:9783035-9784960	Island
cg03047059	0.0351318	0.670885	0.611006	0.7374	HHAT;HHAT;HHAT;HHAT;HHAT;HHAT	NM_001170580;NM_001170588;NM_018194;NM_001122834;NM_001170587;NM_001170564	Body;Body;Body;Body;Body;Body	NA	NA
cg03049501	0.00625676	0.692164	0.683462	0.749112	NA	NA	NA	chr16:55090617-55090947	N_Shelf
cg03051392	0.0378784	0.582835	0.627471	0.519834	HYAL2;HYAL2;HYAL2	NM_003773;NM_003773;NM_033158	5'UTR;1stExon;TSS1500	chr3:50358378-50359606	S_Shore
cg03055520	0.0407999	0.408837	0.436667	0.351673	SORL1	NM_003105	Body	NA	NA
cg03058346	0.0378784	0.710796	0.70582	0.761955	NA	NA	NA	NA	NA
cg03062454	0.0472004	0.5821	0.61358	0.514171	RNF160	NM_015565	Body	chr21:30364965-30365342	N_Shelf
cg03064100	0.0351318	0.630402	0.587222	0.721195	NA	NA	NA	NA	NA
cg03066323	0.0351318	0.716901	0.753328	0.650504	PILRA;PILRA;PILRA	NM_178273;NM_178272;NM_013439	TSS1500;TSS1500;TSS1500	NA	NA
cg03068068	0.0351318	0.532245	0.482988	0.611196	ZBTB32	NM_014383	TSS1500	chr19:36207084-36209691	N_Shelf
cg03072035	0.0439046	0.64971	0.712338	0.552701	NA	NA	NA	chr10:73078857-73079181	N_Shelf
cg03073000	0.0185557	0.435016	0.465077	0.349107	LOC286467	NR_026975	TSS1500	NA	NA
cg03086003	0.0278647	0.782269	0.766991	0.834884	NA	NA	NA	chr11:120195805-120196372	N_Shelf
cg03091668	0.0301326	0.509408	0.543184	0.446042	UPB1	NM_016327	Body	NA	NA
cg03116124	0.00833902	0.670916	0.657722	0.728666	NA	NA	NA	chr1:231296559-231297345	N_Shelf
cg03117005	0.00758655	0.180592	0.186619	0.121395	TAF4	NM_003185	TSS1500	chr20:60640721-60641805	S_Shore
cg03122532	0.0100399	0.737434	0.723032	0.797809	KCNJ15;KCNJ15;KCNJ15	NM_002243;NM_170736;NM_170737	5'UTR;5'UTR;TSS1500	NA	NA
cg03123320	0.0301326	0.616256	0.656149	0.54088	NA	NA	NA	NA	NA
cg03124318	0.0301326	0.599934	0.560219	0.665577	USP30	NM_032663	Body	chr12:109490238-109490673	S_Shore
cg03126694	0.0278647	0.533507	0.595724	0.439907	LPAR6;LPAR6;RB1	NM_001162497;NM_005767;NM_000321	TSS200;5'UTR;Body	NA	NA
cg03128890	0.0143558	0.576621	0.631357	0.469943	NA	NA	NA	NA	NA
cg03137209	0.0109974	0.706014	0.702026	0.758719	NA	NA	NA	NA	NA
cg03161190	0.0301326	0.317193	0.329203	0.252705	C10orf26;C10orf26	NM_017787;NM_001083913	TSS200;Body	NA	NA
cg03161309	0.0301326	0.459561	0.510157	0.387151	NA	NA	NA	chr17:6559363-6560803	S_Shelf
cg03162410	0.0407999	0.548172	0.598428	0.482758	TECR	NM_138501	Body	NA	NA
cg03167633	0.0439046	0.544249	0.585431	0.484653	NA	NA	NA	NA	NA
cg03171770	0.0301326	0.271438	0.252608	0.192006	NA	NA	NA	chr10:43393476-43394417	Island
cg03174043	0.0301326	0.771879	0.728738	0.825286	NA	NA	NA	chr2:20550013-20551063	N_Shore
cg03179435	0.00513498	0.236811	0.249207	0.319149	FRMD4A	NM_018027	Body	NA	NA
cg03182688	0.0301326	0.425346	0.459363	0.353002	SLFN12L	NM_001145027	Body	NA	NA
cg03187073	0.0407999	0.575694	0.630792	0.477165	CDYL;CDYL;CDYL;CDYL	NM_001143970;NM_004824;NR_026590;NM_001143971	5'UTR;Body;Body;TSS200	NA	NA
cg03188976	0.0131502	0.687389	0.666161	0.752716	NA	NA	NA	NA	NA
cg03189821	0.0185557	0.609753	0.598923	0.700452	STOX2	NM_020225	Body	NA	NA
cg03190219	0.0219008	0.448698	0.460989	0.359716	NA	NA	NA	chr7:25898237-25898771	Island
cg03196720	0.0472004	0.383752	0.436272	0.30085	SCNN1A;SCNN1A;SCNN1A	NM_001159575;NM_001038;NM_001159576	Body;Body;Body	chr12:6472660-6473322	Island
cg03217995	0.0201696	0.449035	0.478454	0.363528	HOXA9	NM_152739	Body	chr7:27203915-27206462	N_Shore
cg03221483	0.0219008	0.610212	0.654964	0.53124	SEPT9;SEPT9;SEPT9	NM_001113492;NM_001113491;NM_006640	5'UTR;Body;TSS1500	NA	NA
cg03229682	0.0219008	0.644063	0.67332	0.579714	PC;PC	NM_000920;NM_001040716	5'UTR;5'UTR	chr11:66725503-66726373	N_Shore
cg03240301	0.0351318	0.461154	0.487395	0.382922	IGF2BP3	NM_006547	Body	NA	NA
cg03251967	0.0100399	0.315378	0.316446	0.258021	C2orf50;C2orf50	NM_182500;NM_182500	1stExon;5'UTR	NA	NA
cg03263337	0.0201696	0.624588	0.60152	0.681527	CLVS1	NM_173519	TSS1500	NA	NA
cg03265564	0.0156548	0.719207	0.706643	0.77567	PIK3CD	NM_005026	5'UTR	chr1:9749295-9750228	N_Shore
cg03268893	0.0068938	0.243659	0.259555	0.177984	NA	NA	NA	NA	NA
cg03278564	0.0439046	0.663878	0.702465	0.582037	NA	NA	NA	NA	NA
cg03280108	0.0143558	0.200416	0.197684	0.146199	NA	NA	NA	NA	NA
cg03280622	0.0351318	0.510217	0.550759	0.434444	PLEC1;PLEC1;PLEC1;PLEC1	NM_000445;NM_201378;NM_201379;NM_201380	Body;Body;Body;Body	chr8:145024449-145025179	N_Shore
cg03284554	0.0185557	0.554301	0.575978	0.467761	HGSNAT	NM_152419	TSS1500	chr8:42995248-42995519	N_Shore
cg03287339	0.0156548	0.436745	0.46811	0.384151	WDR90	NM_145294	Body	chr16:711065-711414	Island
cg03293732	0.0351318	0.672544	0.655659	0.750126	IKZF3;IKZF3;IKZF3;IKZF3;IKZF3;IKZF3	NM_183228;NM_183229;NM_012481;NM_183230;NM_183231;NM_183232	Body;Body;Body;Body;Body;Body	chr17:38020381-38020645	N_Shelf
cg03295274	0.0185557	0.768999	0.796048	0.693301	NA	NA	NA	NA	NA
cg03298700	0.0109974	0.426081	0.438131	0.375666	NA	NA	NA	chr2:220299483-220300243	N_Shelf
cg03308839	0.0257415	0.642868	0.706788	0.535115	NDE1;NDE1;MYH11;MYH11;MYH11;MYH11	NM_017668;NM_001143979;NM_001040114;NM_022844;NM_001040113;NM_002474	Body;Body;3'UTR;3'UTR;3'UTR;3'UTR	NA	NA
cg03310939	0.0325524	0.305309	0.326559	0.247778	CUX1;CUX1;CUX1	NM_181500;NM_181552;NM_001913	Body;Body;Body	NA	NA
cg03312427	0.0201696	0.656446	0.63973	0.710862	C1orf95	NM_001003665	Body	NA	NA
cg03313271	0.0325524	0.744719	0.791215	0.665614	CUL4A;CUL4A	NM_003589;NM_001008895	Body;Body	chr13:113917074-113917488	N_Shelf
cg03316101	0.0219008	0.682155	0.671955	0.735807	OR52M1	NM_001004137	1stExon	NA	NA
cg03316570	0.0301326	0.62027	0.598911	0.686179	LOC100132354	NR_024478	Body	NA	NA
cg03323067	0.0351318	0.328397	0.334791	0.255837	TNS1	NM_022648	5'UTR	NA	NA
cg03337482	0.0201696	0.605196	0.615637	0.554371	PRDM16;PRDM16	NM_022114;NM_199454	Body;Body	NA	NA
cg03339537	0.0257415	0.558534	0.600486	0.473475	NR4A2	NM_006186	Body	chr2:157185557-157186355	N_Shore
cg03339910	0.0170528	0.331947	0.349575	0.279807	RTEL1;RTEL1	NM_016434;NM_032957	Body;Body	chr20:62318359-62318658	Island
cg03348461	0.0219008	0.226513	0.246211	0.175078	CAMTA1	NM_015215	Body	chr1:7022001-7022308	Island
cg03357721	0.0351318	0.749658	0.717424	0.8062	ARHGEF7;ARHGEF7	NM_003899;NM_001113513	3'UTR;3'UTR	NA	NA
cg03364108	0.0472004	0.225621	0.245097	0.173896	C22orf45;C22orf45;UPB1	NR_028484;NR_028483;NM_016327	TSS200;TSS200;TSS1500	chr22:24890412-24891453	Island
cg03370106	0.00915535	0.303243	0.337347	0.234065	VGLL4;VGLL4;VGLL4;VGLL4	NM_014667;NM_001128219;NM_001128220;NM_001128220	Body;Body;1stExon;5'UTR	NA	NA
cg03370752	0.0472004	0.747484	0.81519	0.633897	TMEM138;TMEM138	NM_016464;NR_028473	3'UTR;Body	NA	NA
cg03370951	0.00513498	0.270638	0.289999	0.206305	C10orf128	NM_001010863	TSS1500	NA	NA
cg03371275	0.0439046	0.714631	0.76203	0.631903	MAML2	NM_032427	Body	NA	NA
cg03380964	0.0170528	0.377239	0.389951	0.311193	NA	NA	NA	NA	NA
cg03382501	0.0170528	0.467609	0.491179	0.397434	TXNDC11	NM_015914	Body	NA	NA
cg03382797	0.0156548	0.478437	0.482263	0.414318	C9orf98;C9orf9	NM_152572;NM_018956	TSS1500;5'UTR	chr9:135753347-135754384	S_Shore
cg03384992	0.0100399	0.162795	0.155933	0.104945	OSBPL1A;OSBPL1A	NM_080597;NM_018030	Body;TSS200	chr18:21851399-21852169	S_Shore
cg03389538	0.0439046	0.575165	0.62716	0.48788	GP9	NM_000174	TSS200	NA	NA
cg03393889	0.0257415	0.656668	0.695347	0.597725	NTHL1	NM_002528	Body	chr16:2097465-2098365	N_Shelf
cg03400131	0.0257415	0.41192	0.46903	0.311276	SGK1;SGK1;SGK1;SGK1	NM_001143676;NM_001143678;NM_001143677;NM_005627	Body;TSS200;Body;TSS1500	chr6:134497536-134497756	N_Shore
cg03404566	0.0068938	0.616073	0.62819	0.549543	ALOX12	NM_000697	TSS200	chr17:6898820-6900427	Island
cg03407747	0.0100399	0.499981	0.501733	0.444746	ALOX12	NM_000697	TSS200	chr17:6898820-6900427	Island
cg03411579	0.0301326	0.432241	0.394625	0.494103	NA	NA	NA	NA	NA
cg03421440	0.0278647	0.699717	0.670536	0.770956	BRDT	NM_207189	TSS1500	chr1:92414718-92414986	N_Shore
cg03421657	0.0237559	0.699993	0.67051	0.750388	FAM78B	NM_001017961	Body	NA	NA
cg03426888	0.0325524	0.325005	0.344855	0.274669	PBX2	NM_002586	Body	NA	NA
cg03437770	0.0219008	0.468389	0.515838	0.398861	SNX29	NM_001080530	Body	NA	NA
cg03440588	0.0120324	0.571337	0.55774	0.500593	FOXD2;MGC12982	NM_004474;NR_026878	TSS1500;TSS200	chr1:47899661-47900385	Island
cg03441853	0.0278647	0.415635	0.38861	0.475803	ADPGK;ADPGK;ADPGK	NR_023319;NR_023318;NM_031284	Body;Body;Body	chr15:73075586-73076663	N_Shore
cg03446062	0.0201696	0.59457	0.625518	0.506382	NA	NA	NA	NA	NA
cg03459809	0.0185557	0.744307	0.72839	0.803537	EPHX1;EPHX1;EPHX1	NM_000120;NM_000120;NM_001136018	1stExon;5'UTR;5'UTR	NA	NA
cg03461967	0.0378784	0.257204	0.264788	0.191616	TP53I13	NM_138349	Body	chr17:27893086-27896078	S_Shore
cg03462322	0.0439046	0.414848	0.43743	0.338668	MPG	NM_001015054	TSS1500	chr16:127448-128631	N_Shore
cg03466717	0.0201696	0.547404	0.571987	0.443604	ZNF423	NM_015069	Body	NA	NA
cg03466998	0.0219008	0.593964	0.634042	0.510692	NLRP3;NLRP3;NLRP3;NLRP3;NLRP3	NM_001127462;NM_001079821;NM_004895;NM_183395;NM_001127461	TSS1500;5'UTR;TSS1500;TSS1500;5'UTR	NA	NA
cg03467087	0.0201696	0.248875	0.25152	0.198333	SYNJ2	NM_003898	Body	NA	NA
cg03469804	0.0237559	0.635728	0.669387	0.552468	RAB37;RAB37;RAB37;RAB37	NM_001163989;NM_001163990;NM_175738;NM_001006638	TSS1500;TSS1500;Body;TSS1500	chr17:72732848-72733545	N_Shore
cg03471150	0.0472004	0.638678	0.690605	0.558489	IPO9	NM_018085	TSS1500	chr1:201798213-201798698	N_Shore
cg03483626	0.0278647	0.611459	0.644939	0.544943	KCNA3	NM_002232	TSS1500	chr1:111216244-111217937	S_Shore
cg03486832	0.00340686	0.290028	0.297853	0.234697	KDM2B;KDM2B	NM_032590;NM_001005366	TSS1500;TSS1500	chr12:122016170-122017693	S_Shore
cg03497652	0.0301326	0.725056	0.762404	0.649109	ANKS3	NM_133450	Body	NA	NA
cg03505501	0.0120324	0.251334	0.260141	0.197055	CADM1;CADM1	NM_001098517;NM_014333	Body;Body	chr11:115373574-115375881	N_Shore
cg03507326	0.00567169	0.692568	0.695906	0.756142	LOC100128788;SRRM2	NR_027275;NM_016333	Body;TSS1500	chr16:2801913-2803409	Island
cg03510732	0.0378784	0.779263	0.761955	0.8314	TCF7L2;TCF7L2;TCF7L2;TCF7L2;TCF7L2;TCF7L2	NM_001146284;NM_001146285;NM_030756;NM_001146274;NM_001146286;NM_001146283	Body;Body;Body;Body;Body;Body	NA	NA
cg03516026	0.0351318	0.748334	0.721006	0.80669	C1orf89	NM_030907	TSS1500	chr1:16563544-16563799	S_Shore
cg03517226	0.0237559	0.683629	0.640807	0.744681	ANKRD11	NM_013275	5'UTR	chr16:89408237-89408465	Island
cg03519157	0.0237559	0.230257	0.248213	0.177486	DGKZ;DGKZ;DGKZ	NM_201533;NM_201533;NM_201532	5'UTR;1stExon;Body	chr11:46366876-46367101	Island
cg03533472	0.0257415	0.582911	0.613263	0.513347	GPT2;GPT2;GPT2	NM_133443;NM_001142466;NM_001142466	Body;1stExon;5'UTR	chr16:46917849-46918957	S_Shore
cg03534031	0.0100399	0.528925	0.560321	0.475972	NA	NA	NA	chr5:139138875-139139242	Island
cg03539765	0.0170528	0.32501	0.353113	0.243173	LOC144571	NR_026971	TSS1500	chr12:9217328-9217715	Island
cg03543954	0.0407999	0.408784	0.462289	0.338296	KIAA0513	NM_014732	Body	NA	NA
cg03546806	0.0237559	0.782562	0.801881	0.724324	RBM19;RBM19;RBM19	NM_001146698;NM_001146699;NM_016196	Body;Body;Body	NA	NA
cg03549146	0.0351318	0.690404	0.716774	0.579441	MIR140;WWP2;WWP2	NR_029681;NM_199424;NM_007014	TSS200;Body;Body	NA	NA
cg03559915	0.0170528	0.579199	0.539929	0.652118	RPS6KB2	NM_003952	Body	chr11:67203319-67203662	N_Shore
cg03562367	0.0407999	0.466566	0.4053	0.542973	USP25	NM_013396	Body	chr21:17101853-17103000	S_Shelf
cg03565274	0.0170528	0.524845	0.539287	0.474704	NA	NA	NA	NA	NA
cg03572260	0.0278647	0.767639	0.804334	0.693813	STARD3;STARD3;STARD3	NM_006804;NM_001165937;NM_001165938	5'UTR;5'UTR;5'UTR	NA	NA
cg03581459	0.0237559	0.325872	0.355402	0.266751	PACS2;PACS2	NM_015197;NM_001100913	TSS1500;TSS1500	chr14:105780339-105782027	N_Shore
cg03593189	0.0351318	0.46644	0.494992	0.407072	STX1A;STX1A	NM_001165903;NM_004603	Body;Body	chr7:73118500-73118749	Island
cg03605420	0.0301326	0.371345	0.397106	0.320043	FAM169A	NM_015566	TSS200	chr5:74161536-74162716	S_Shore
cg03607415	0.0351318	0.780145	0.760822	0.834113	GPR98;GPR98	NR_003149;NM_032119	Body;Body	NA	NA
cg03608974	0.0301326	0.362146	0.400591	0.303179	ZAK;ZAK	NM_016653;NM_133646	TSS1500;TSS1500	chr2:173940414-173941271	N_Shore
cg03609435	0.0325524	0.80413	0.831901	0.749225	NA	NA	NA	NA	NA
cg03614132	0.0100399	0.531495	0.573887	0.427413	NA	NA	NA	NA	NA
cg03621974	0.0201696	0.567605	0.566973	0.512503	CD163;CD163	NM_203416;NM_004244	Body;Body	NA	NA
cg03624195	0.0301326	0.502549	0.526399	0.443388	RFX1	NM_002918	Body	chr19:14089570-14089796	S_Shore
cg03655701	0.0325524	0.512659	0.569098	0.421979	C1orf130	NM_001010980	5'UTR	NA	NA
cg03661324	0.0219008	0.686667	0.666935	0.74129	NA	NA	NA	NA	NA
cg03677056	0.0378784	0.536763	0.571973	0.458854	SLFN12L	NM_001145027	Body	chr17:33814234-33814947	S_Shelf
cg03678062	0.0237559	0.570349	0.582209	0.513493	ZC3H12D	NM_207360	Body	chr6:149771836-149772855	Island
cg03680873	0.00306478	0.73022	0.74598	0.621683	NA	NA	NA	chr3:148847198-148847968	N_Shelf
cg03685475	0.00625676	0.395592	0.396791	0.319897	NA	NA	NA	chr22:41601069-41601476	N_Shelf
cg03691549	0.0278647	0.570143	0.599385	0.520024	TENC1;TENC1;TENC1;TENC1	NM_170754;NM_170754;NM_198316;NM_015319	5'UTR;1stExon;5'UTR;Body	chr12:53440579-53440840	S_Shelf
cg03700024	0.0325524	0.590264	0.606133	0.538264	RTKN;RTKN;RTKN	NM_033046;NM_001015056;NM_001015055	Body;5'UTR;Body	chr2:74667593-74669403	N_Shore
cg03706086	0.0257415	0.752943	0.791246	0.686474	NA	NA	NA	NA	NA
cg03719509	0.0219008	0.341887	0.35987	0.277504	LHFPL2	NM_005779	TSS1500	chr5:77943868-77945220	Island
cg03720100	0.0325524	0.499657	0.546748	0.422067	NA	NA	NA	NA	NA
cg03720617	0.0201696	0.440424	0.46647	0.354513	PHKB;PHKB	NM_001031835;NM_000293	Body;Body	NA	NA
cg03720762	0.0201696	0.755125	0.783334	0.697988	RAI1	NM_030665	5'UTR	chr17:17603583-17604147	S_Shore
cg03726817	0.0378784	0.376397	0.395915	0.302616	NA	NA	NA	chr12:62653865-62654677	N_Shelf
cg03741348	0.0219008	0.644286	0.668479	0.57454	FAM167B	NM_032648	TSS1500	chr1:32713918-32714186	N_Shore
cg03746834	0.0351318	0.528478	0.584853	0.450764	PNOC	NM_006228	Body	NA	NA
cg03760308	0.0257415	0.691436	0.746232	0.611153	SENP6;SENP6	NM_015571;NM_001100409	TSS1500;TSS1500	chr6:76311330-76312563	N_Shore
cg03762994	0.00758655	0.595981	0.60643	0.534141	ALOX12	NM_000697	TSS200	chr17:6898820-6900427	Island
cg03763518	0.0237559	0.533532	0.577213	0.455144	C1orf54	NM_024579	TSS200	chr1:150241047-150241654	S_Shelf
cg03769939	0.0301326	0.676159	0.64432	0.734426	RUNX3;RUNX3	NM_001031680;NM_004350	Body;Body	chr1:25255527-25259005	N_Shore
cg03774988	0.0325524	0.524209	0.5574	0.46627	OPRL1;C20orf201;OPRL1	NM_000913;NM_001007125;NM_182647	5'UTR;TSS1500;5'UTR	chr20:62716288-62716533	N_Shore
cg03778909	0.0278647	0.656845	0.723486	0.541168	TBCD	NM_005993	Body	chr17:80829533-80829871	S_Shelf
cg03780927	0.0219008	0.380637	0.40433	0.313207	BCL9L;BCL9L	NM_182557;NM_182557	1stExon;5'UTR	chr11:118781060-118781732	Island
cg03783907	0.0185557	0.24834	0.223115	0.303512	BTN3A3;BTN3A3	NM_197974;NM_006994	Body;Body	NA	NA
cg03788239	0.0219008	0.61331	0.585345	0.673965	C3orf19	NM_016474	Body	NA	NA
cg03789294	0.0237559	0.441656	0.477262	0.379334	RGL2;RGL2	NR_028387;NM_004761	Body;Body	chr6:33266302-33267582	N_Shore
cg03797115	0.0257415	0.571086	0.608544	0.486391	CASP6;CASP6	NM_001226;NM_032992	TSS1500;TSS1500	chr4:110623959-110624831	S_Shore
cg03801871	0.00247025	0.2042	0.20173	0.13515	LBH	NM_030915	TSS1500	chr2:30453566-30455655	N_Shore
cg03803177	0.00419333	0.61877	0.62267	0.545634	SPATA2L	NM_152339	Body	chr16:89767253-89768882	N_Shore
cg03812676	0.0351318	0.706658	0.688975	0.790093	AIP	NM_003977	Body	chr11:67250344-67250864	S_Shelf
cg03817667	0.0378784	0.270142	0.282969	0.20034	VSTM2A	NM_182546	TSS200	chr7:54609734-54610140	Island
cg03831847	0.0201696	0.740452	0.705265	0.810615	FAM38A	NM_001142864	Body	NA	NA
cg03834031	0.0120324	0.33419	0.352106	0.271169	NA	NA	NA	chr22:46465976-46468528	N_Shore
cg03837680	0.0143558	0.4961	0.514559	0.431025	TBC1D16	NM_019020	Body	chr17:77965805-77966296	S_Shore
cg03848580	0.0301326	0.502825	0.532325	0.447437	TMC6;TMC6	NM_001127198;NM_007267	Body;Body	NA	NA
cg03854765	0.0109974	0.326184	0.341619	0.273735	SLC23A2;SLC23A2	NM_203327;NM_005116	5'UTR;5'UTR	NA	NA
cg03857664	0.0325524	0.747592	0.722341	0.79923	SH3PXD2B	NM_001017995	Body	NA	NA
cg03862987	0.0407999	0.729694	0.696258	0.787817	G3BP2;G3BP2;G3BP2	NM_203505;NM_203504;NM_012297	5'UTR;5'UTR;5'UTR	chr4:76597635-76598920	N_Shore
cg03866862	0.0472004	0.699516	0.721378	0.644852	SYNGAP1	NM_006772	Body	NA	NA
cg03878190	0.0439046	0.355955	0.393826	0.305209	FAM134A	NM_024293	3'UTR	chr2:220041129-220043410	S_Shelf
cg03880355	0.0237559	0.430137	0.457749	0.344521	FAM169A	NM_015566	TSS1500	chr5:74161536-74162716	S_Shore
cg03910874	0.0351318	0.61108	0.581565	0.675865	NA	NA	NA	NA	NA
cg03916694	0.0301326	0.622673	0.692667	0.556893	FLII	NM_002018	Body	chr17:18150279-18151172	Island
cg03926751	0.0378784	0.570067	0.617453	0.473043	KLHL8	NM_020803	5'UTR	chr4:88140842-88141945	N_Shore
cg03930964	0.00915535	0.244177	0.255605	0.186334	BCR;BCR	NM_021574;NM_004327	TSS200;TSS200	chr22:23522550-23524465	N_Shore
cg03941587	0.0237559	0.498742	0.519471	0.444229	FGF2	NM_002006	TSS1500	chr4:123747740-123748980	N_Shore
cg03942855	0.0351318	0.247067	0.255871	0.194134	GSTM2;GSTM2	NM_000848;NM_001142368	Body;Body	chr1:110210581-110210956	Island
cg03942932	0.00513498	0.444658	0.435747	0.354748	NA	NA	NA	chr6:106441986-106442912	N_Shore
cg03946297	0.0257415	0.650793	0.617353	0.704775	NA	NA	NA	NA	NA
cg03950476	0.0120324	0.550186	0.568983	0.48328	ZCCHC11;ZCCHC11;ZCCHC11	NM_001009881;NM_001009882;NM_015269	TSS1500;TSS1500;TSS1500	chr1:53018258-53019599	S_Shore
cg03963011	0.0109974	0.180256	0.196929	0.127162	ETS1	NM_001143820	Body	chr11:128419198-128419513	N_Shore
cg03969725	0.0407999	0.567951	0.546236	0.624728	UBE2C;UBE2C;UBE2C;UBE2C;UBE2C;UBE2C;UBE2C	NM_181801;NM_181802;NM_181802;NM_007019;NM_181800;NM_181803;NM_181799	5'UTR;1stExon;5'UTR;Body;Body;Body;Body	chr20:44440946-44441655	S_Shore
cg03978682	0.0237559	0.565872	0.606627	0.501539	ARL15	NM_019087	Body	NA	NA
cg03991309	0.0301326	0.665885	0.658007	0.726738	GNG12	NM_018841	5'UTR	NA	NA
cg04012681	0.0201696	0.620786	0.592111	0.681735	ADARB2	NM_018702	Body	NA	NA
cg04015433	0.0439046	0.252698	0.289129	0.200933	NA	NA	NA	chr8:8820766-8821112	Island
cg04030401	0.0170528	0.372345	0.3863	0.316024	HSF4;FBXL8;HSF4	NM_001040667;NM_018378;NM_001538	TSS1500;Body;TSS1500	chr16:67196792-67199988	N_Shore
cg04036049	0.0472004	0.661752	0.709694	0.577165	MBD6	NM_052897	3'UTR	NA	NA
cg04036920	0.0325524	0.78247	0.831144	0.682236	C11orf41	NM_012194	TSS1500	NA	NA
cg04037732	0.00157836	0.692642	0.710762	0.632899	NLGN3;NLGN3;NLGN3;NLGN3;NLGN3;NLGN3	NM_001166660;NM_181303;NM_018977;NM_018977;NM_181303;NM_001166660	1stExon;1stExon;5'UTR;1stExon;5'UTR;5'UTR	NA	NA
cg04056576	0.0156548	0.397047	0.405273	0.345872	PPM1L	NM_139245	Body	chr3:160472310-160474487	S_Shore
cg04057956	0.0278647	0.780554	0.79654	0.727717	CD9	NM_001769	Body	NA	NA
cg04061411	0.0219008	0.533708	0.518329	0.592638	SH2D7	NM_001101404	Body	NA	NA
cg04079215	0.0301326	0.620659	0.678092	0.531154	NA	NA	NA	NA	NA
cg04084236	0.0325524	0.340596	0.371993	0.282639	INPP4B;INPP4B	NM_001101669;NM_003866	5'UTR;5'UTR	chr4:143766940-143768413	N_Shore
cg04088932	0.000599985	0.584172	0.57815	0.653414	SH3BP4	NM_014521	Body	chr2:235951452-235951814	S_Shelf
cg04088945	0.0378784	0.682645	0.752076	0.585064	NA	NA	NA	chr7:157092597-157093535	N_Shelf
cg04094178	0.0068938	0.672116	0.660837	0.726758	NA	NA	NA	chr1:4192633-4193243	S_Shelf
cg04094548	0.0325524	0.824976	0.860362	0.743028	NA	NA	NA	NA	NA
cg04096150	0.0278647	0.78263	0.753117	0.838312	GPR176	NM_007223	Body	NA	NA
cg04112626	0.0257415	0.286986	0.317799	0.234881	PAQR3	NM_001040202	TSS1500	chr4:79860213-79860745	S_Shore
cg04131101	0.0472004	0.740052	0.713085	0.794279	NA	NA	NA	NA	NA
cg04132186	0.0109974	0.443418	0.470156	0.364262	NA	NA	NA	chr3:184321783-184322277	S_Shore
cg04173396	0.00833902	0.494201	0.517099	0.4098	NA	NA	NA	chr8:61822358-61823028	N_Shore
cg04176246	0.0351318	0.46999	0.514562	0.395437	MSI2;MSI2	NM_138962;NM_170721	Body;Body	NA	NA
cg04179740	0.00625676	0.316432	0.313021	0.221344	CDH23;C10orf54	NM_022124;NM_022153	Body;Body	NA	NA
cg04189326	0.0378784	0.520806	0.540264	0.463414	CDC42BPB	NM_006035	Body	NA	NA
cg04202620	0.0278647	0.703707	0.743211	0.603972	ARHGEF10	NM_014629	Body	NA	NA
cg04208434	0.0237559	0.393495	0.421868	0.322848	TMCC1;TMCC1	NM_001017395;NM_001128224	Body;Body	NA	NA
cg04212127	0.00833902	0.657955	0.658433	0.711531	ODZ4	NM_001098816	5'UTR	NA	NA
cg04214966	0.0143558	0.443551	0.429104	0.37769	PRDM8;PRDM8	NM_020226;NM_001099403	5'UTR;5'UTR	chr4:81118137-81118603	S_Shore
cg04224064	0.0201696	0.332165	0.353343	0.270862	NA	NA	NA	chr14:36991594-36992488	Island
cg04225088	0.0301326	0.672655	0.719912	0.5793	HIPK3;HIPK3	NM_005734;NM_001048200	TSS1500;TSS1500	chr11:33278657-33280175	N_Shore
cg04227278	0.0237559	0.701722	0.680307	0.756501	NDRG1;NDRG1	NM_001135242;NM_006096	5'UTR;5'UTR	NA	NA
cg04230073	0.0301326	0.767172	0.747776	0.825479	NA	NA	NA	chr11:76757052-76757358	N_Shore
cg04231636	0.0143558	0.546653	0.566573	0.493796	KDM1B	NM_153042	Body	NA	NA
cg04232128	0.0109974	0.366113	0.388745	0.308422	TMEM173	NM_198282	Body	NA	NA
cg04257752	0.0407999	0.635466	0.604374	0.700677	C21orf29;KRTAP12-3	NM_144991;NM_198697	Body;TSS1500	NA	NA
cg04259904	0.0378784	0.397507	0.432013	0.347434	ARTN;ARTN;ARTN;ARTN;ARTN;ARTN	NM_057091;NM_057090;NM_057090;NM_001136215;NM_001136215;NM_057091	1stExon;1stExon;5'UTR;1stExon;5'UTR;5'UTR	chr1:44399068-44399535	Island
cg04260676	0.0109974	0.662805	0.690853	0.591972	GNB1	NM_002074	5'UTR	NA	NA
cg04270489	0.0407999	0.629524	0.588752	0.718688	NA	NA	NA	NA	NA
cg04276417	0.0143558	0.498406	0.515193	0.443469	ITGB1;ITGB1	NM_002211;NM_133376	5'UTR;5'UTR	NA	NA
cg04276715	0.0351318	0.81057	0.851309	0.733173	WDR46;WDR46	NM_005452;NM_001164267	Body;Body	chr6:33256539-33256973	N_Shelf
cg04279139	0.0278647	0.745969	0.714844	0.806943	LOC100133893	NM_001146221	TSS1500	NA	NA
cg04284140	0.0201696	0.678847	0.696659	0.617618	POLD2;POLD2	NM_006230;NM_001127218	TSS1500;TSS1500	chr7:44162850-44163720	S_Shore
cg04287259	0.0185557	0.513803	0.497169	0.57082	PIK3CD	NM_005026	5'UTR	NA	NA
cg04291970	0.0156548	0.66778	0.652866	0.721433	C8orf12	NR_026814	Body	NA	NA
cg04303509	0.0100399	0.465982	0.486685	0.340049	ZNF792	NM_175872	Body	chr19:35454467-35455247	N_Shore
cg04304036	0.0407999	0.623476	0.685105	0.52292	SLC7A6;SLC7A6;SLC7A6OS	NM_001076785;NM_003983;NM_032178	3'UTR;3'UTR;3'UTR	NA	NA
cg04308040	0.0185557	0.611782	0.637864	0.559891	NA	NA	NA	NA	NA
cg04309234	0.00306478	0.505527	0.51519	0.407167	NA	NA	NA	chr6:106441986-106442912	N_Shore
cg04313565	0.0170528	0.611725	0.642022	0.512007	XYLT1	NM_022166	Body	NA	NA
cg04329347	0.0378784	0.66925	0.71356	0.595877	ALDOA	NM_000034	TSS1500	chr16:30064200-30064678	N_Shore
cg04330326	0.0257415	0.477643	0.511853	0.414996	SGTA	NM_003021	5'UTR	chr19:2772811-2773930	N_Shelf
cg04337828	0.0156548	0.387165	0.399653	0.31862	BANP;BANP	NM_017869;NM_079837	5'UTR;5'UTR	chr16:87991287-87991596	N_Shore
cg04347477	0.0237559	0.475323	0.512522	0.404059	NCOR2;NCOR2	NM_006312;NM_001077261	5'UTR;5'UTR	chr12:125002006-125002433	Island
cg04350202	0.0351318	0.679148	0.738082	0.587544	XPNPEP1;XPNPEP1;XPNPEP1	NR_030724;NM_020383;NM_001167604	Body;Body;Body	NA	NA
cg04354393	0.0185557	0.377105	0.399112	0.320501	SLFN13	NM_144682	TSS200	chr17:33776553-33776888	N_Shore
cg04361126	0.0325524	0.385442	0.39658	0.326891	SLC40A1	NM_014585	TSS1500	chr2:190445459-190445983	S_Shore
cg04364261	0.0170528	0.488564	0.516027	0.411702	NA	NA	NA	chr2:219232375-219232892	S_Shore
cg04386400	0.0120324	0.681881	0.763056	0.576151	NA	NA	NA	chr6:31650648-31651292	Island
cg04397884	0.0237559	0.663309	0.689188	0.593356	PELI2	NM_021255	Body	NA	NA
cg04404772	0.0301326	0.707373	0.756863	0.630654	PPP5C	NM_006247	Body	NA	NA
cg04407063	0.0257415	0.648754	0.68294	0.569258	ADRBK1	NM_001619	Body	chr11:67052394-67053110	N_Shore
cg04408858	0.0351318	0.86753	0.882463	0.816089	SEC16B	NM_033127	Body	NA	NA
cg04414860	0.0351318	0.539132	0.564483	0.467872	TSPYL4	NM_021648	TSS1500	chr6:116574906-116575367	S_Shore
cg04415297	0.0201696	0.705331	0.703167	0.766269	NA	NA	NA	NA	NA
cg04420889	0.0237559	0.817814	0.847968	0.743887	SGK2	NM_170693	TSS1500	NA	NA
cg04426653	0.0257415	0.753817	0.737404	0.80984	NA	NA	NA	chr3:126108019-126108488	N_Shelf
cg04436634	0.00915535	0.805453	0.787049	0.859467	OR10Z1	NM_001004478	TSS1500	NA	NA
cg04436755	0.0378784	0.615301	0.647924	0.563008	LOXL1	NM_005576	TSS200	chr15:74218696-74220373	Island
cg04437762	0.00275336	0.324672	0.335817	0.252173	IL6R;IL6R	NM_181359;NM_000565	Body;Body	chr1:154377670-154378445	S_Shore
cg04450052	0.0156548	0.539115	0.509713	0.618756	NA	NA	NA	NA	NA
cg04451880	0.0378784	0.628618	0.653048	0.56921	NA	NA	NA	chr3:128719865-128721245	N_Shelf
cg04454285	0.0325524	0.408633	0.43351	0.358323	NA	NA	NA	NA	NA
cg04456916	0.0219008	0.572352	0.598022	0.497585	NA	NA	NA	NA	NA
cg04457069	0.0219008	0.383883	0.401954	0.329261	NA	NA	NA	chr10:130338695-130338994	N_Shore
cg04460364	0.0439046	0.719614	0.79031	0.610611	NDEL1;NDEL1	NM_001025579;NM_030808	Body;Body	NA	NA
cg04463386	0.0201696	0.41626	0.452313	0.339295	NA	NA	NA	chr11:75294067-75294815	S_Shore
cg04473569	0.0257415	0.333896	0.355066	0.283189	CLDN15;CLDN15	NM_014343;NM_014343	1stExon;5'UTR	NA	NA
cg04476070	0.0407999	0.825166	0.85544	0.764103	ZC3H18	NM_144604	Body	NA	NA
cg04484415	0.0170528	0.485417	0.476103	0.420925	NDRG4;NDRG4;NDRG4	NM_020465;NM_022910;NM_001130487	Body;Body;Body	chr16:58535040-58535596	N_Shore
cg04488111	0.0439046	0.681904	0.742103	0.585995	PMVK	NM_006556	3'UTR	NA	NA
cg04494051	0.0378784	0.761277	0.786625	0.710286	LOC100130987;CLCF1;CLCF1	NR_024469;NM_013246;NM_001166212	Body;TSS1500;TSS1500	chr11:67139887-67141146	S_Shore
cg04505972	0.0407999	0.757176	0.726099	0.809727	NA	NA	NA	NA	NA
cg04510282	0.0237559	0.56349	0.581763	0.495661	NA	NA	NA	chr5:77253832-77254049	N_Shore
cg04514255	0.00567169	0.541065	0.551708	0.481027	MIR10A	NR_029608	TSS1500	chr17:46658948-46660003	N_Shore
cg04516672	0.0351318	0.509122	0.456776	0.602653	FAM53B	NM_014661	5'UTR	NA	NA
cg04521626	0.0378784	0.402577	0.435633	0.349633	PLD2	NM_002663	Body	chr17:4710014-4710960	S_Shelf
cg04525852	0.0325524	0.486047	0.519202	0.410974	ANKRD50;ANKRD50	NM_020337;NM_001167882	5'UTR;5'UTR	chr4:125633390-125634275	N_Shore
cg04528038	0.0185557	0.354874	0.374906	0.292671	TMEM159;DNAH3	NM_020422;NM_017539	5'UTR;TSS1500	chr16:21169810-21170278	S_Shore
cg04529938	0.0278647	0.396126	0.439681	0.337704	SLC16A5	NM_004695	5'UTR	chr17:73083866-73084495	Island
cg04530628	0.0185557	0.477154	0.502937	0.416393	NA	NA	NA	NA	NA
cg04540493	0.0407999	0.767037	0.801977	0.703474	NA	NA	NA	chr16:47047799-47048150	S_Shore
cg04544196	0.00833902	0.230986	0.233452	0.169647	PCMTD1	NM_052937	5'UTR	chr8:52811167-52812312	N_Shelf
cg04544858	0.0170528	0.272472	0.297305	0.204345	NA	NA	NA	NA	NA
cg04554195	0.0351318	0.724203	0.700838	0.787673	FPR2;FPR2	NM_001005738;NM_001462	5'UTR;5'UTR	NA	NA
cg04565255	0.00758655	0.389661	0.372708	0.441756	CLN5	NM_006493	TSS1500	chr13:77566089-77566599	N_Shore
cg04569429	0.0100399	0.342302	0.391538	0.275398	LASP1	NM_006148	TSS1500	chr17:37025737-37027104	N_Shore
cg04571130	0.0219008	0.599974	0.64681	0.513308	COPG	NM_016128	TSS1500	chr3:128968342-128968544	N_Shore
cg04578090	0.00513498	0.305396	0.329206	0.23392	PROCA1	NM_152465	TSS1500	chr17:27038084-27038919	S_Shore
cg04579263	0.0301326	0.273404	0.30386	0.222345	RPS6KA5;RPS6KA5	NM_004755;NM_182398	Body;Body	chr14:91526233-91527552	N_Shore
cg04582254	0.00464327	0.664927	0.672808	0.613752	EBF3	NM_001005463	Body	chr10:131756690-131758787	N_Shore
cg04592413	0.0109974	0.318265	0.366389	0.242362	NA	NA	NA	NA	NA
cg04603796	0.0378784	0.692157	0.692225	0.641283	CDC7;CDC7;CDC7	NM_001134419;NM_001134420;NM_003503	TSS1500;TSS1500;TSS1500	chr1:91966263-91966999	N_Shore
cg04603976	0.0439046	0.455554	0.490326	0.394863	ZBTB7A	NM_015898	Body	chr19:4053879-4055289	N_Shore
cg04609245	0.0120324	0.231958	0.223334	0.168828	LIMCH1;LIMCH1;LIMCH1;LIMCH1;LIMCH1	NM_014988;NM_001112718;NM_001112720;NM_001112717;NM_001112719	Body;Body;Body;Body;Body	chr4:41646292-41646582	Island
cg04624110	0.0407999	0.24975	0.274029	0.193932	MACROD2	NM_080676	TSS200	chr20:13975768-13976287	Island
cg04625338	0.00340686	0.677821	0.663497	0.747979	EGFR;EGFR;EGFR;EGFR	NM_201283;NM_201284;NM_201282;NM_005228	Body;Body;Body;Body	NA	NA
cg04654716	0.0378784	0.628758	0.671989	0.566652	FAM169A	NM_015566	TSS1500	chr5:74161536-74162716	S_Shore
cg04655481	0.0351318	0.443974	0.479147	0.369923	GPR21;RABGAP1	NM_005294;NM_012197	TSS200;Body	NA	NA
cg04656424	0.0378784	0.532588	0.56936	0.47184	FAM38A	NM_001142864	Body	chr16:88838112-88838459	S_Shore
cg04656451	0.00306478	0.29326	0.314436	0.226548	NA	NA	NA	NA	NA
cg04657000	0.0201696	0.787488	0.758571	0.849377	FYN	NM_002037	5'UTR	NA	NA
cg04658021	0.0351318	0.533615	0.573587	0.445429	PER1	NM_002616	TSS1500	chr17:8054550-8055835	S_Shore
cg04665204	0.0378784	0.384669	0.415957	0.309426	BAHCC1	NM_001080519	Body	chr17:79420144-79420437	Island
cg04674315	0.0257415	0.44599	0.460986	0.369724	NA	NA	NA	chr7:25898237-25898771	N_Shore
cg04677410	0.0219008	0.753072	0.716389	0.819928	MAML2	NM_032427	Body	NA	NA
cg04681525	0.0219008	0.390841	0.409096	0.333443	NA	NA	NA	chr9:132145576-132146328	Island
cg04697056	0.0407999	0.6815	0.675682	0.734086	FAT1	NM_005245	Body	NA	NA
cg04700474	0.0156548	0.758685	0.733664	0.820068	NA	NA	NA	NA	NA
cg04703221	0.0378784	0.582144	0.615318	0.477746	WWP2;MIR140;WWP2	NM_199424;NR_029681;NM_007014	Body;Body;Body	NA	NA
cg04707519	0.0378784	0.328308	0.333989	0.256714	NA	NA	NA	chr10:21797632-21799341	Island
cg04709736	0.0257415	0.487576	0.506865	0.433871	PLVAP	NM_031310	1stExon	chr19:17487895-17488125	Island
cg04714110	0.00419333	0.445018	0.444772	0.386003	NA	NA	NA	chr10:21797632-21799341	Island
cg04721825	0.0301326	0.259877	0.303496	0.196624	PRKCA	NM_002737	Body	NA	NA
cg04730047	0.0257415	0.414013	0.454939	0.342094	TBC1D23	NM_018309	TSS1500	chr3:99979678-99980038	N_Shore
cg04730825	0.0439046	0.466061	0.508947	0.395625	ABCC1;ABCC1;ABCC1;ABCC1;ABCC1	NM_019862;NM_019898;NM_019899;NM_004996;NM_019900	Body;Body;Body;Body;Body	NA	NA
cg04735129	0.0237559	0.270167	0.29472	0.220032	CD302	NM_014880	Body	chr2:160654229-160654631	N_Shore
cg04738224	0.0257415	0.418221	0.426734	0.361095	CYP4F22	NM_173483	TSS1500	chr19:15619223-15619613	N_Shore
cg04739880	0.0237559	0.556858	0.604444	0.466865	ANKS1A	NM_015245	Body	NA	NA
cg04740205	0.00221321	0.424896	0.402574	0.507044	PCF11	NM_015885	Body	chr11:82867960-82868560	S_Shelf
cg04747180	0.0439046	0.660616	0.727904	0.550898	KLHL5;KLHL5;KLHL5;KLHL5	NM_015990;NM_199039;NM_001007075;NM_001171654	Body;Body;Body;Body	NA	NA
cg04749631	0.0143558	0.498693	0.500017	0.415244	PGM3;RWDD2A	NM_015599;NM_033411	TSS1500;5'UTR	chr6:83902606-83903777	S_Shore
cg04764812	0.0301326	0.503192	0.555924	0.409494	NA	NA	NA	chr10:76584625-76586746	N_Shelf
cg04771100	0.0378784	0.504954	0.540756	0.43784	HTRA4	NM_153692	Body	chr8:38831592-38832353	Island
cg04774822	0.0278647	0.752724	0.768121	0.695496	NADSYN1	NM_018161	Body	chr11:71164097-71164680	S_Shore
cg04781580	0.0068938	0.314849	0.316919	0.247864	NA	NA	NA	NA	NA
cg04813697	0.0407999	0.453458	0.445886	0.50762	PIP4K2A	NM_005028	Body	NA	NA
cg04813880	0.0351318	0.336793	0.376644	0.247898	TMEM159;DNAH3	NM_020422;NM_017539	5'UTR;TSS1500	chr16:21169810-21170278	S_Shore
cg04830857	0.0439046	0.777702	0.73353	0.832681	TIPARP;LOC100287227	NM_015508;NR_027954	5'UTR;TSS1500	chr3:156391811-156393607	S_Shore
cg04835811	0.0201696	0.488176	0.490628	0.422181	NA	NA	NA	chr4:174430386-174430861	S_Shore
cg04837832	0.0257415	0.248005	0.259778	0.194657	NA	NA	NA	chr10:101290625-101291178	Island
cg04839991	0.0156548	0.541041	0.553199	0.465108	NA	NA	NA	NA	NA
cg04840702	0.000235985	0.546296	0.533236	0.480133	NA	NA	NA	chr4:174421347-174421559	S_Shore
cg04840813	0.0439046	0.410665	0.439037	0.345872	NA	NA	NA	chr3:196366394-196366919	N_Shelf
cg04851702	0.0378784	0.470524	0.496649	0.402639	CMIP;CMIP;CMIP	NM_030629;NM_030629;NM_198390	1stExon;5'UTR;Body	NA	NA
cg04857033	0.0170528	0.432381	0.461755	0.35414	PHGDH	NM_006623	Body	chr1:120254844-120255499	S_Shelf
cg04857257	0.00833902	0.469652	0.488413	0.400162	OSGIN2;OSGIN2	NM_004337;NM_001126111	TSS200;TSS1500	chr8:90914197-90915340	N_Shore
cg04857395	0.0378784	0.803521	0.822881	0.728489	LRPAP1	NM_002337	Body	chr4:3516456-3516844	Island
cg04858110	0.0439046	0.696918	0.656494	0.753204	SCRN1;SCRN1;SCRN1;SCRN1	NM_014766;NM_001145514;NM_001145513;NM_001145515	5'UTR;Body;5'UTR;5'UTR	NA	NA
cg04862556	0.0143558	0.505973	0.527475	0.447323	SLFN13	NM_144682	TSS200	chr17:33776553-33776888	N_Shore
cg04863679	0.0407999	0.772541	0.754455	0.829973	TBL1XR1	NM_024665	Body	NA	NA
cg04869854	0.0278647	0.222444	0.231576	0.170005	ATPGD1;ATPGD1	NM_020811;NM_001166222	Body;Body	chr11:67188087-67188879	N_Shore
cg04878072	0.00625676	0.322625	0.337065	0.252471	NA	NA	NA	chr12:58258986-58259496	Island
cg04880412	0.00275336	0.7135	0.724752	0.662916	SEC24C;FUT11;SEC24C	NM_198597;NM_173540;NM_004922	3'UTR;TSS1500;3'UTR	chr10:75531970-75532817	N_Shore
cg04887172	0.0156548	0.407142	0.442051	0.343384	CBFA2T3	NM_005187	Body	NA	NA
cg04891836	0.0301326	0.403461	0.376761	0.46026	TNFSF14;TNFSF14;TNFSF14;TNFSF14	NM_003807;NM_172014;NM_003807;NM_172014	1stExon;5'UTR;5'UTR;1stExon	NA	NA
cg04895345	0.0109974	0.302255	0.303061	0.242296	STARD13;STARD13	NM_052851;NM_178006	TSS200;Body	NA	NA
cg04896949	0.0378784	0.314486	0.346883	0.257471	RAB42	NM_152304	TSS1500	chr1:28919041-28919454	N_Shore
cg04904468	0.0472004	0.698101	0.758808	0.599768	ZCCHC24	NM_153367	Body	chr10:81204452-81204790	N_Shore
cg04908905	0.0351318	0.745386	0.741364	0.799835	SDK2	NM_001144952	Body	chr17:71431621-71431878	S_Shelf
cg04910041	0.0237559	0.446345	0.480038	0.387639	TNFRSF10B;TNFRSF10B;TNFRSF10B	NM_003842;NM_147187;NR_027140	3'UTR;3'UTR;Body	NA	NA
cg04910970	0.00157836	0.525009	0.518857	0.467912	PRDM13	NM_021620	TSS1500	chr6:100054686-100054988	N_Shore
cg04921646	0.0170528	0.67679	0.664519	0.72758	NA	NA	NA	chr1:2850665-2850873	S_Shore
cg04929543	0.0278647	0.756693	0.734807	0.809908	OSBPL6;OSBPL6	NM_145739;NM_032523	TSS1500;Body	NA	NA
cg04931184	0.0378784	0.622129	0.601328	0.679085	KCNJ4;KCNJ4	NM_152868;NM_004981	5'UTR;TSS1500	NA	NA
cg04945379	0.0131502	0.699782	0.690415	0.75667	CIITA	NM_000246	TSS1500	chr16:10972782-10973305	N_Shelf
cg04945753	0.0407999	0.733526	0.704384	0.795649	SPATS2L;SPATS2L;SPATS2L;SPATS2L	NM_001100422;NM_015535;NM_001100424;NM_001100423	Body;Body;Body;Body	NA	NA
cg04947907	0.0278647	0.402811	0.409595	0.329639	NA	NA	NA	NA	NA
cg04952324	0.0257415	0.519224	0.538865	0.468259	CLIP2;CLIP2	NM_032421;NM_003388	5'UTR;5'UTR	NA	NA
cg04972348	0.0156548	0.753555	0.764784	0.701246	NA	NA	NA	chr1:1098043-1100584	Island
cg04972459	0.0237559	0.548968	0.608327	0.449322	NA	NA	NA	NA	NA
cg04972745	0.0351318	0.223276	0.233548	0.167557	NA	NA	NA	chr10:101287162-101287920	Island
cg04973925	0.0472004	0.688761	0.656172	0.746818	SHC4	NM_203349	Body	NA	NA
cg04974062	0.00198016	0.487147	0.497803	0.434084	PRDM13	NM_021620	Body	chr6:100054686-100054988	S_Shore
cg04980428	0.0257415	0.358602	0.380655	0.30085	MAN1C1	NM_020379	Body	chr1:26097904-26098107	S_Shore
cg04989278	0.0351318	0.295026	0.302202	0.243057	PDE4B;PDE4B;PDE4B;PDE4B	NM_001037340;NM_002600;NM_001037339;NM_001037341	3'UTR;3'UTR;3'UTR;3'UTR	NA	NA
cg04993279	0.0237559	0.6306	0.673103	0.534907	NA	NA	NA	chr1:8938098-8939409	S_Shore
cg04998202	0.0351318	0.491356	0.549754	0.403931	NFIA	NM_001145511	Body	chr1:61548753-61549564	N_Shelf
cg04999637	0.0170528	0.552795	0.586585	0.495674	NA	NA	NA	NA	NA
cg05000199	0.0257415	0.625015	0.649688	0.563316	QPRT	NM_014298	Body	NA	NA
cg05006942	0.0407999	0.808396	0.846404	0.72334	NOB1	NM_014062	3'UTR	chr16:69776088-69776394	N_Shore
cg05058167	0.0170528	0.303916	0.325277	0.222844	GRB7;GRB7	NM_005310;NM_001030002	5'UTR;5'UTR	NA	NA
cg05072547	0.0156548	0.637929	0.614011	0.690958	GPRC5B	NM_016235	Body	NA	NA
cg05080966	0.0439046	0.273362	0.300166	0.2173	DGAT1	NM_012079	Body	chr8:145549984-145551217	N_Shore
cg05083852	0.0237559	0.525191	0.568917	0.428548	CMIP	NM_198390	Body	chr16:81478214-81479350	S_Shore
cg05085636	0.0472004	0.701865	0.693217	0.755306	NA	NA	NA	NA	NA
cg05098343	0.0219008	0.710449	0.686248	0.790079	ELMO1	NM_014800	Body	NA	NA
cg05099952	0.0201696	0.498754	0.527481	0.425279	CD2BP2;CD2BP2	NR_024465;NM_006110	TSS1500;TSS1500	chr16:30366206-30366761	S_Shore
cg05115424	0.0325524	0.246061	0.272912	0.189367	PRKCA	NM_002737	Body	NA	NA
cg05129858	0.0143558	0.791627	0.771228	0.843238	NA	NA	NA	NA	NA
cg05136531	0.0278647	0.362174	0.399361	0.291024	THUMPD2;THUMPD2	NM_025264;NR_028102	TSS1500;TSS1500	chr2:40006090-40006463	S_Shore
cg05141234	0.0325524	0.342212	0.363974	0.288005	RGL2;RGL2	NR_028387;NM_004761	Body;Body	chr6:33266302-33267582	N_Shore
cg05141432	0.0301326	0.472971	0.52232	0.385474	GBE1	NM_000158	TSS1500	chr3:81810315-81810953	S_Shore
cg05141574	0.0325524	0.421522	0.462104	0.341924	NA	NA	NA	chr10:112289947-112290305	Island
cg05142445	0.0325524	0.679881	0.703433	0.626418	TTLL5	NM_015072	Body	NA	NA
cg05144285	0.0257415	0.426573	0.416281	0.356246	VIPR2	NM_003382	Body	chr7:158936507-158938492	N_Shore
cg05162858	0.0472004	0.545306	0.618217	0.436236	NA	NA	NA	NA	NA
cg05166871	0.0407999	0.400227	0.424904	0.337993	SKAP1;SKAP1	NM_003726;NM_001075099	Body;Body	NA	NA
cg05179125	0.0472004	0.468302	0.488006	0.4146	HRASLS5;HRASLS5;HRASLS5	NM_001146729;NM_054108;NM_001146728	TSS1500;TSS1500;TSS1500	chr11:63258378-63258804	S_Shore
cg05180856	0.0351318	0.534764	0.575036	0.470754	FES;FES;FES;FES	NM_002005;NM_001143783;NM_001143785;NM_001143784	5'UTR;TSS1500;5'UTR;TSS1500	chr15:91427540-91427905	S_Shore
cg05185634	0.0237559	0.582305	0.616616	0.515914	ADCY4	NM_139247	TSS1500	chr14:24802927-24803159	S_Shore
cg05190718	0.0351318	0.713102	0.691509	0.769399	CASQ2	NM_001232	Body	NA	NA
cg05193538	0.0278647	0.352384	0.377951	0.281119	MAN1C1	NM_020379	Body	chr1:26097904-26098107	Island
cg05194864	0.00513498	0.606445	0.587722	0.669855	ARHGDIB	NM_001175	Body	NA	NA
cg05205932	0.00915535	0.767703	0.755254	0.82267	PRKG2	NM_006259	Body	NA	NA
cg05215272	0.00464327	0.457705	0.458863	0.398388	ALOX12	NM_000697	TSS1500	chr17:6898820-6900427	Island
cg05217312	0.00915535	0.742038	0.730107	0.795613	KIAA1217	NM_001098500	5'UTR	NA	NA
cg05223210	0.0237559	0.634401	0.620172	0.688492	DSCAML1	NM_020693	Body	NA	NA
cg05224770	0.0109974	0.713401	0.678366	0.80334	IFNG	NM_000619	TSS1500	NA	NA
cg05235525	0.0237559	0.624865	0.650427	0.573458	WDR20	NM_181291	Body	NA	NA
cg05240178	0.0100399	0.744438	0.773605	0.68941	PFDN6;WDR46;WDR46	NM_014260;NM_001164267;NM_005452	Body;TSS1500;TSS1500	chr6:33256539-33256973	S_Shore
cg05241277	0.0170528	0.538473	0.555715	0.467854	SFRP2	NM_003013	TSS1500	chr4:154712073-154712706	N_Shore
cg05251861	0.0170528	0.724391	0.726794	0.660601	ARHGAP27	NM_199282	TSS1500	chr17:43506828-43510380	N_Shelf
cg05253759	0.0301326	0.568377	0.620231	0.502357	FLJ25006	NM_144610	TSS200	NA	NA
cg05256304	0.0100399	0.634868	0.681864	0.555754	SIK3	NM_025164	TSS1500	chr11:116968849-116969512	S_Shore
cg05256605	0.0143558	0.643777	0.642403	0.515932	LOX	NM_002317	Body	chr5:121412500-121414077	N_Shore
cg05261349	0.0201696	0.672225	0.710701	0.593528	ST3GAL2	NM_006927	TSS1500	chr16:70472588-70473649	S_Shore
cg05262829	0.0325524	0.519559	0.474106	0.607797	ITPKB	NM_002221	Body	chr1:226924560-226926553	N_Shelf
cg05271255	0.0325524	0.416391	0.46925	0.34124	NA	NA	NA	chr17:79818230-79819299	S_Shelf
cg05280527	0.0100399	0.407317	0.388919	0.460525	NRXN3;NRXN3;NRXN3	NM_004796;NM_001105250;NM_138970	3'UTR;3'UTR;3'UTR	chr14:80328014-80328331	S_Shore
cg05283597	0.0257415	0.550074	0.558433	0.494583	ITIH1;ITIH1	NM_001166434;NM_002215	TSS200;Body	NA	NA
cg05313263	0.0325524	0.484526	0.51745	0.407541	WDR25;WDR25	NM_024515;NM_001161476	Body;Body	NA	NA
cg05315321	0.00758655	0.263761	0.286684	0.199017	RAD51L1;RAD51L1;RAD51L1	NM_133509;NM_002877;NM_133510	Body;Body;Body	NA	NA
cg05342682	0.0170528	0.688111	0.646483	0.740873	PON1	NM_000446	Body	chr7:94953769-94953971	N_Shore
cg05343404	0.0439046	0.384791	0.425427	0.327231	TBXA2R;TBXA2R	NM_201636;NM_001060	TSS1500;TSS1500	chr19:3606371-3607270	S_Shore
cg05360958	0.0156548	0.515488	0.540688	0.459677	MGP	NM_000900	Body	NA	NA
cg05363534	0.0237559	0.558184	0.594394	0.489172	MIR612	NR_030343	TSS1500	NA	NA
cg05369623	0.0120324	0.259694	0.269787	0.202728	SASH1	NM_015278	Body	NA	NA
cg05370101	0.0237559	0.335243	0.350669	0.280792	NA	NA	NA	NA	NA
cg05380885	0.0201696	0.763916	0.736975	0.821206	NMNAT2;NMNAT2	NM_015039;NM_170706	Body;TSS1500	NA	NA
cg05383910	0.0278647	0.413835	0.439412	0.344153	ELMO1	NM_014800	5'UTR	NA	NA
cg05387565	0.0378784	0.650165	0.641846	0.702233	NA	NA	NA	NA	NA
cg05389236	0.0325524	0.591272	0.644361	0.518869	NA	NA	NA	NA	NA
cg05392949	0.0301326	0.799168	0.773512	0.851315	NA	NA	NA	NA	NA
cg05396897	0.0237559	0.503993	0.542526	0.423534	NLRP3;NLRP3;NLRP3;NLRP3;NLRP3	NM_001079821;NM_183395;NM_001127461;NM_001127462;NM_004895	Body;Body;Body;Body;Body	chr1:247614695-247614944	N_Shelf
cg05399244	0.00758655	0.544464	0.577781	0.443981	RPH3AL	NM_006987	5'UTR	NA	NA
cg05403316	0.0325524	0.500382	0.543174	0.417888	NA	NA	NA	NA	NA
cg05408649	0.0156548	0.412406	0.40079	0.3274	HOXC4	NM_014620	5'UTR	chr12:54445876-54446113	Island
cg05412396	0.0301326	0.530109	0.562616	0.462833	ISL2	NM_145805	Body	chr15:76632262-76635515	N_Shore
cg05425326	0.0351318	0.855611	0.8832	0.803504	GINS3;GINS3;GINS3	NM_001126130;NM_001126129;NM_022770	3'UTR;3'UTR;3'UTR	NA	NA
cg05433642	0.0325524	0.497137	0.538458	0.435059	MBNL2;MBNL2	NM_144778;NM_207304	TSS1500;TSS1500	NA	NA
cg05437692	0.0109974	0.437374	0.444657	0.381214	NR3C2;NR3C2	NM_000901;NM_001166104	5'UTR;5'UTR	chr4:149363212-149367056	N_Shore
cg05438727	0.0301326	0.452041	0.47489	0.396253	KCNQ1;KCNQ1	NM_000218;NM_181798	Body;Body	NA	NA
cg05467716	0.0351318	0.507524	0.555874	0.43161	LOC146880	NR_026899	Body	chr17:62774366-62777797	N_Shore
cg05486924	0.0257415	0.438788	0.470959	0.35626	C3orf21	NM_152531	Body	chr3:194980332-194981275	N_Shore
cg05487134	0.00915535	0.539488	0.501732	0.626103	STAT3;STAT3;STAT3	NM_213662;NM_003150;NM_139276	Body;Body;Body	NA	NA
cg05502349	0.0219008	0.739517	0.710309	0.798077	MPP2	NM_005374	Body	NA	NA
cg05507607	0.0012508	0.25127	0.263352	0.194086	NA	NA	NA	chr16:85269192-85269464	N_Shore
cg05508084	0.0143558	0.210379	0.219071	0.148355	ZNF667;ZNF667	NM_022103;NR_030740	5'UTR;Body	chr19:56988313-56989741	Island
cg05521767	0.0170528	0.638815	0.677177	0.568644	GDPD5	NM_030792	5'UTR	NA	NA
cg05532239	0.0170528	0.764492	0.784165	0.708056	CCT3;C1orf182;CCT3;CCT3	NM_001008800;NM_144627;NM_001008883;NM_005998	TSS1500;5'UTR;TSS1500;TSS1500	chr1:156308173-156308442	S_Shore
cg05557991	0.0278647	0.452433	0.504027	0.367613	CBFA2T3;CBFA2T3	NM_175931;NM_005187	5'UTR;Body	chr16:89006334-89008600	N_Shelf
cg05564251	0.0407999	0.577612	0.534651	0.656276	SP140;SP140	NM_001005176;NM_007237	Body;Body	NA	NA
cg05573378	0.0278647	0.616096	0.666997	0.542361	STARD9	NM_020759	Body	chr15:42873563-42873898	S_Shelf
cg05573550	0.0219008	0.561203	0.594902	0.494004	ARHGAP10	NM_024605	Body	NA	NA
cg05575639	0.0439046	0.733222	0.790041	0.644028	CHD7	NM_017780	5'UTR	chr8:61590807-61593180	S_Shore
cg05576959	0.00758655	0.392153	0.413691	0.338268	DGKZ;DGKZ	NM_201533;NM_201532	TSS200;Body	chr11:46366876-46367101	N_Shore
cg05580073	0.0131502	0.454823	0.478241	0.371589	CYTSA;CYTSA	NM_015330;NM_001145468	Body;Body	NA	NA
cg05590196	0.00758655	0.380654	0.392083	0.320244	KIAA1522	NM_020888	Body	chr1:33219427-33220028	S_Shore
cg05590818	0.0301326	0.464805	0.463993	0.404107	TLK1;TLK1	NM_012290;NM_001136554	Body;Body	NA	NA
cg05599723	0.0257415	0.672166	0.72638	0.576034	TNFRSF1B	NM_001066	Body	NA	NA
cg05601456	0.0185557	0.312902	0.336178	0.252981	ARSJ;ARSJ	NM_024590;NM_024590	1stExon;5'UTR	chr4:114900355-114900810	Island
cg05602642	0.00198016	0.232805	0.23468	0.168246	CERK	NM_022766	3'UTR	chr22:47081750-47082045	N_Shore
cg05608790	0.0472004	0.570808	0.59797	0.505199	AUTS2;AUTS2;AUTS2	NM_015570;NM_001127232;NM_001127231	Body;Body;Body	NA	NA
cg05613447	0.0301326	0.197953	0.19514	0.138697	GPR120	NM_181745	Body	chr10:95326229-95327108	S_Shore
cg05628049	0.0257415	0.424657	0.444457	0.366291	NA	NA	NA	NA	NA
cg05631194	0.0201696	0.701891	0.666754	0.787952	PSORS1C3	NR_026816	TSS1500	chr6:31148369-31148577	N_Shore
cg05632420	0.0156548	0.553747	0.520696	0.628693	MKLN1;FLJ43663	NM_001145354;NR_015431	TSS1500;TSS200	chr7:130794689-130795032	N_Shore
cg05642546	0.0301326	0.600154	0.668241	0.483905	ELMO1	NM_014800	Body	NA	NA
cg05642923	0.0219008	0.682961	0.715056	0.605972	FTSJ3	NM_017647	3'UTR	NA	NA
cg05643188	0.0068938	0.381377	0.393948	0.310976	C1orf53	NM_001024594	Body	chr1:197871588-197872299	S_Shore
cg05645292	0.0325524	0.62823	0.649192	0.56835	FHIT;FHIT	NM_001166243;NM_002012	Body;Body	NA	NA
cg05648303	0.0100399	0.231246	0.260228	0.176468	SCOC;SCOC;SCOC;SCOC;SCOC	NM_032547;NM_001153446;NM_001153635;NM_001153585;NM_001153690	5'UTR;TSS1500;TSS1500;TSS1500;TSS1500	NA	NA
cg05650238	0.0325524	0.475696	0.529173	0.40515	NA	NA	NA	NA	NA
cg05656688	0.0407999	0.587212	0.54967	0.652723	RUNX3;RUNX3	NM_001031680;NM_004350	Body;Body	chr1:25255527-25259005	N_Shore
cg05657792	0.0237559	0.608325	0.622658	0.554887	ALOX12	NM_000697	Body	chr17:6898820-6900427	Island
cg05673882	0.0257415	0.311072	0.302133	0.364191	POLK	NM_016218	Body	NA	NA
cg05675249	0.00833902	0.303013	0.334715	0.242375	HERC6;HERC6	NM_017912;NM_001165136	TSS200;TSS200	chr4:89299990-89300429	N_Shore
cg05684266	0.0201696	0.643282	0.628787	0.697796	NA	NA	NA	NA	NA
cg05690949	0.0109974	0.59218	0.592316	0.541407	MAGEE2	NM_138703	TSS1500	NA	NA
cg05693204	0.0472004	0.603182	0.58599	0.654364	NA	NA	NA	chr5:1856773-1858444	S_Shore
cg05694021	0.0407999	0.435837	0.472336	0.373953	NA	NA	NA	NA	NA
cg05705813	0.0278647	0.559623	0.580445	0.508257	ME3;ME3;ME3	NM_001014811;NM_001161586;NM_006680	TSS1500;TSS200;TSS1500	chr11:86382695-86383586	S_Shore
cg05708073	0.0278647	0.794302	0.824193	0.713187	TMEM167B	NM_020141	3'UTR	chr1:109633188-109633632	S_Shelf
cg05709468	0.00513498	0.821149	0.805597	0.873201	OSBPL1A;OSBPL1A	NM_080597;NM_018030	Body;Body	NA	NA
cg05715532	0.0439046	0.369739	0.378307	0.319462	IHH	NM_002181	Body	chr2:219923669-219923911	Island
cg05723552	0.0185557	0.718946	0.695818	0.784128	NLRC5	NM_032206	5'UTR	chr16:57023190-57023768	S_Shelf
cg05727149	0.0301326	0.768085	0.801241	0.699359	CFDP1	NM_006324	Body	NA	NA
cg05729490	0.0201696	0.732895	0.723634	0.784373	NA	NA	NA	NA	NA
cg05731808	0.0351318	0.392219	0.434232	0.315972	ITGA6;ITGA6	NM_001079818;NM_000210	Body;Body	chr2:173292099-173293183	S_Shore
cg05738152	0.0109974	0.259681	0.283278	0.192379	FAM150B	NM_001002919	Body	chr2:287353-290099	Island
cg05744184	0.0257415	0.480303	0.512059	0.403611	STAT5A	NM_003152	3'UTR	chr17:40464293-40464947	N_Shore
cg05765011	0.0378784	0.577673	0.601728	0.515595	ADCY9	NM_001116	Body	NA	NA
cg05768044	0.0156548	0.542375	0.586205	0.441823	CHD9	NM_025134	Body	NA	NA
cg05778424	0.0325524	0.631219	0.679236	0.544583	AKAP1	NM_003488	5'UTR	NA	NA
cg05810177	0.0109974	0.642358	0.622332	0.702292	NA	NA	NA	NA	NA
cg05820066	0.0351318	0.606261	0.659339	0.530631	LDHD;LDHD	NM_153486;NM_194436	3'UTR;3'UTR	chr16:75148398-75148864	N_Shelf
cg05822633	0.0170528	0.43117	0.44733	0.374622	BTBD3;BTBD3	NM_181443;NM_014962	5'UTR;TSS200	NA	NA
cg05824218	0.0201696	0.711981	0.722049	0.653546	RARA;RARA;RARA;RARA	NM_001024809;NM_001145301;NM_000964;NM_001145302	1stExon;Body;Body;Body	chr17:38497527-38498963	S_Shore
cg05845831	0.0185557	0.616091	0.640833	0.552152	NA	NA	NA	chr2:232478359-232479925	N_Shelf
cg05850338	0.0378784	0.711809	0.745807	0.632796	NA	NA	NA	chr17:79935137-79936051	N_Shelf
cg05869491	0.0278647	0.737696	0.719521	0.801595	NA	NA	NA	NA	NA
cg05872923	0.0185557	0.464695	0.510177	0.376184	TNFSF13;TNFSF13;TNFSF12-TNFSF13;TNFSF13	NM_003808;NM_172088;NM_172089;NM_172087	TSS1500;TSS1500;Body;TSS1500	chr17:7464666-7465823	N_Shelf
cg05875463	0.0351318	0.606895	0.652126	0.524457	PHLPP1	NM_194449	Body	chr18:60382304-60384371	S_Shore
cg05876564	0.00758655	0.393884	0.417558	0.310819	EFNB2	NM_004093	3'UTR	chr13:107145408-107145787	N_Shore
cg05884870	0.0185557	0.40059	0.405503	0.335891	ADAMTS17	NM_139057	Body	NA	NA
cg05890855	0.0301326	0.699997	0.668599	0.772539	NA	NA	NA	NA	NA
cg05894910	0.0219008	0.231733	0.247274	0.179694	CNRIP1;CNRIP1	NM_001111101;NM_015463	TSS200;TSS200	chr2:68546339-68547111	S_Shore
cg05904013	0.0201696	0.579573	0.628716	0.491057	IRF5;IRF5;IRF5;IRF5;IRF5;IRF5;IRF5	NM_001098630;NM_001098627;NM_032643;NM_001098631;NM_002200;NM_001098629;NM_001098628	5'UTR;TSS1500;5'UTR;5'UTR;5'UTR;5'UTR;5'UTR	chr7:128577818-128578756	S_Shore
cg05908442	0.0100399	0.502057	0.522905	0.445561	NA	NA	NA	NA	NA
cg05916684	0.0301326	0.503209	0.535394	0.409701	NA	NA	NA	chr17:49008487-49009155	N_Shore
cg05919685	0.0278647	0.702737	0.665865	0.774679	APCS	NM_001639	TSS1500	NA	NA
cg05924489	0.0472004	0.433518	0.454186	0.379431	AMT;AMT;AMT;NICN1;AMT;AMT;AMT;AMT;AMT;AMT	NR_028435;NM_000481;NM_000481;NM_032316;NM_001164712;NM_001164710;NM_001164712;NM_001164711;NM_001164711;NM_001164710	Body;5'UTR;1stExon;3'UTR;1stExon;1stExon;5'UTR;5'UTR;1stExon;5'UTR	NA	NA
cg05931439	0.0201696	0.387365	0.41404	0.313171	MMP14;MMP14	NM_004995;NM_004995	5'UTR;1stExon	chr14:23305893-23307013	Island
cg05933510	0.0301326	0.715561	0.752342	0.643625	NA	NA	NA	chr1:9258565-9258956	N_Shore
cg05933789	0.0100399	0.743181	0.702786	0.820452	NA	NA	NA	chr2:97192977-97193383	N_Shelf
cg05938423	0.0100399	0.474024	0.465815	0.540103	NA	NA	NA	chr1:85086321-85086766	N_Shore
cg05943077	0.0170528	0.762972	0.742052	0.813465	NA	NA	NA	NA	NA
cg05944661	0.0131502	0.632571	0.627298	0.686093	NA	NA	NA	chr1:6452814-6454185	S_Shelf
cg05948411	0.0301326	0.516683	0.544334	0.4636	NCOR2;NCOR2	NM_006312;NM_001077261	5'UTR;5'UTR	chr12:125003217-125003482	Island
cg05949397	0.0325524	0.706148	0.755144	0.621582	NA	NA	NA	chr11:44978615-44979030	N_Shelf
cg05976166	0.0472004	0.646336	0.627359	0.700437	NA	NA	NA	NA	NA
cg05976283	0.0201696	0.633078	0.677218	0.550678	NA	NA	NA	chr8:103135914-103136775	S_Shelf
cg05978306	0.0201696	0.484038	0.510851	0.419091	MYO1C;MYO1C;MYO1C	NM_001080779;NM_033375;NM_001080950	Body;Body;Body	chr17:1375216-1375460	N_Shore
cg05979400	0.0301326	0.434781	0.466491	0.351814	LOC100128731	NM_001134693	TSS1500	chr2:27294139-27294915	S_Shore
cg05980782	0.0201696	0.427279	0.449599	0.3635	NFKBIZ;NFKBIZ	NM_001005474;NM_031419	5'UTR;TSS1500	chr3:101568107-101569046	N_Shore
cg05981785	0.0472004	0.558024	0.60327	0.489441	NA	NA	NA	chr2:74211214-74212314	N_Shore
cg05987823	0.0237559	0.387347	0.383878	0.329702	HOXC4;HOXC5;HOXC5	NM_014620;NR_003084;NM_018953	5'UTR;Body;3'UTR	chr12:54427025-54428709	Island
cg05989862	0.0378784	0.394486	0.418288	0.331767	NA	NA	NA	chr11:67895786-67896104	S_Shore
cg05995576	0.00419333	0.744363	0.750097	0.80256	NA	NA	NA	chr15:35046443-35047480	S_Shelf
cg06003656	0.0170528	0.273534	0.290648	0.218409	NA	NA	NA	chr5:166405484-166405917	Island
cg06006907	0.0185557	0.750972	0.744521	0.800976	NA	NA	NA	chr2:127734403-127734677	S_Shore
cg06011086	0.0237559	0.342339	0.349114	0.266305	NA	NA	NA	chr8:61822358-61823028	S_Shore
cg06012428	0.0378784	0.78065	0.82454	0.714484	ARID1B;ARID1B;ARID1B	NM_017519;NM_175863;NM_020732	Body;Body;Body	NA	NA
cg06013494	0.0351318	0.435059	0.446015	0.366924	CD300LB	NM_174892	TSS1500	NA	NA
cg06024215	0.0237559	0.464242	0.50315	0.401485	SEC14L1;SEC14L1;SEC14L1;SEC14L1;SEC14L1	NM_003003;NM_001143999;NM_001143998;NM_001144001;NM_001039573	3'UTR;3'UTR;3'UTR;3'UTR;Body	chr17:75209459-75209672	S_Shore
cg06029700	0.0472004	0.35392	0.396609	0.276329	SCNN1A;SCNN1A;SCNN1A	NM_001159575;NM_001038;NM_001159576	Body;Body;Body	chr12:6472660-6473322	Island
cg06040872	0.0109974	0.80119	0.770515	0.866939	CCL18	NM_002988	Body	NA	NA
cg06041695	0.0472004	0.744522	0.773402	0.681881	SRGN	NM_002727	Body	NA	NA
cg06043201	0.0278647	0.669041	0.718466	0.591829	KIF13B	NM_015254	Body	NA	NA
cg06046490	0.0170528	0.302718	0.333338	0.235537	IFITM3	NM_021034	TSS200	chr11:318361-319052	S_Shore
cg06053959	0.0278647	0.514687	0.568216	0.4344	C17orf91;C17orf91;C17orf91;C17orf91;MIR22	NR_028505;NR_028503;NR_028504;NR_028502;NR_029494	Body;Body;Body;Body;TSS200	chr17:1619204-1620062	N_Shore
cg06061966	0.0131502	0.508684	0.52857	0.45433	DGKZ;DGKZ	NM_201533;NM_201532	TSS1500;Body	chr11:46366876-46367101	N_Shore
cg06068801	0.0439046	0.79697	0.824881	0.735686	PPP1R1B;PPP1R1B	NM_181505;NM_032192	TSS200;Body	chr17:37783314-37783919	S_Shore
cg06071476	0.0131502	0.409697	0.404069	0.460792	NA	NA	NA	chr16:22824616-22826459	N_Shelf
cg06078469	0.00567169	0.40096	0.4129	0.323571	MSI2;MSI2	NM_138962;NM_170721	Body;Body	chr17:55333068-55334245	S_Shore
cg06082883	0.0325524	0.673348	0.656176	0.726839	DPEP1;DPEP1	NM_001128141;NM_004413	5'UTR;TSS1500	NA	NA
cg06085579	0.00833902	0.585413	0.592915	0.651086	PLD1;PLD1	NM_001130081;NM_002662	5'UTR;5'UTR	NA	NA
cg06092310	0.0185557	0.364435	0.39427	0.28373	MAN1C1	NM_020379	Body	chr1:26097904-26098107	Island
cg06096184	0.00419333	0.400994	0.419197	0.321964	LRIG1	NM_015541	Body	chr3:66550318-66551848	N_Shore
cg06097557	0.0201696	0.280018	0.306137	0.219016	FYTTD1;KIAA0226;FYTTD1;FYTTD1	NM_001011537;NM_001145642;NM_032288;NR_027840	TSS1500;5'UTR;TSS1500;TSS1500	chr3:197476262-197477556	N_Shore
cg06098530	0.0351318	0.263765	0.262932	0.191542	MYST4	NM_012330	Body	NA	NA
cg06099439	0.0201696	0.638426	0.618216	0.693062	PRDM16;PRDM16	NM_022114;NM_199454	Body;Body	chr1:3147845-3148081	N_Shore
cg06100161	0.0278647	0.716582	0.66979	0.786696	RORA	NM_134261	Body	NA	NA
cg06100756	0.0325524	0.387334	0.427653	0.316242	NA	NA	NA	chr17:43221927-43222388	N_Shore
cg06106428	0.0325524	0.641497	0.641011	0.587592	ARHGAP20	NM_020809	TSS1500	chr11:110581839-110583883	S_Shore
cg06117093	0.0100399	0.302501	0.31759	0.240701	HDAC4	NM_006037	5'UTR	NA	NA
cg06120235	0.0378784	0.726085	0.764692	0.654561	NA	NA	NA	chr8:29210483-29210801	S_Shore
cg06126721	0.0131502	0.582168	0.628728	0.484309	SLC43A2	NM_152346	3'UTR	chr17:1478047-1478259	Island
cg06133110	0.0219008	0.339188	0.358304	0.277894	SCRN1;SCRN1;SCRN1;SCRN1	NM_014766;NM_001145514;NM_001145513;NM_001145515	5'UTR;Body;5'UTR;5'UTR	chr7:30028518-30029822	N_Shore
cg06136573	0.0325524	0.309855	0.332604	0.25645	NA	NA	NA	NA	NA
cg06150772	0.0257415	0.675359	0.662493	0.731058	HRNBP3	NM_001082575	5'UTR	NA	NA
cg06159340	0.0439046	0.673563	0.723297	0.60324	CTF1;CTF1	NM_001142544;NM_001330	TSS1500;TSS1500	chr16:30905549-30905783	S_Shore
cg06173720	0.0143558	0.428009	0.448247	0.355581	LRRC4;LRRC4;SND1	NM_022143;NM_022143;NM_014390	5'UTR;1stExon;Body	chr7:127671158-127672853	N_Shore
cg06178669	0.0378784	0.25013	0.226427	0.332662	NA	NA	NA	NA	NA
cg06188083	0.0378784	0.501314	0.481767	0.567271	IFIT3;IFIT3	NM_001549;NM_001031683	Body;Body	NA	NA
cg06190046	0.0143558	0.486446	0.492299	0.427777	OSGIN1;OSGIN1;OSGIN1	NM_182980;NM_182981;NM_013370	5'UTR;TSS1500;Body	NA	NA
cg06202778	0.00464327	0.82025	0.795859	0.872772	HOPX;HOPX;HOPX;HOPX;HOPX	NM_001145459;NM_001145460;NM_139211;NM_032495;NM_139212	3'UTR;3'UTR;3'UTR;3'UTR;3'UTR	NA	NA
cg06208158	0.0278647	0.537574	0.561589	0.478481	NA	NA	NA	chr16:29169898-29170414	N_Shore
cg06213060	0.0407999	0.46902	0.516164	0.399261	NA	NA	NA	NA	NA
cg06218079	0.0378784	0.727667	0.772503	0.649651	TBCD	NM_005993	Body	NA	NA
cg06219660	0.0237559	0.662708	0.701299	0.573726	NADK	NM_023018	Body	chr1:1691767-1692063	S_Shelf
cg06219806	0.0407999	0.72254	0.703655	0.774879	AHNAK;AHNAK	NM_024060;NM_001620	5'UTR;5'UTR	NA	NA
cg06228763	0.0237559	0.704865	0.677605	0.75701	ELFN1	NM_001128636	5'UTR	NA	NA
cg06235438	0.0378784	0.74873	0.707328	0.810743	ITGAL;ITGAL	NM_002209;NM_001114380	Body;Body	chr16:30485382-30485721	S_Shore
cg06237216	0.0407999	0.255205	0.297225	0.201149	NA	NA	NA	NA	NA
cg06242730	0.0351318	0.483494	0.540037	0.391103	C7orf50;C7orf50;MIR339;C7orf50	NM_001134395;NM_032350;NR_029898;NM_001134396	Body;Body;TSS1500;Body	chr7:1062496-1062966	S_Shore
cg06245711	0.0131502	0.574511	0.561289	0.636097	FAM100B	NM_182565	TSS1500	chr17:74261127-74262282	N_Shore
cg06264679	0.0325524	0.533679	0.555709	0.478768	PPT2;PPT2	NM_138717;NM_005155	Body;TSS200	chr6:32121829-32122529	N_Shore
cg06267200	0.0219008	0.392287	0.411496	0.340287	NA	NA	NA	chr2:73402638-73404802	Island
cg06309788	0.00625676	0.332876	0.347553	0.260558	LHFP	NM_005780	Body	NA	NA
cg06323332	0.0278647	0.43265	0.456554	0.363541	MGRN1;MGRN1;MGRN1;MGRN1	NM_015246;NM_001142291;NM_001142290;NM_001142289	Body;Body;Body;Body	NA	NA
cg06328750	0.0185557	0.742331	0.740557	0.793207	NA	NA	NA	chr7:157320462-157320669	S_Shore
cg06332621	0.00625676	0.840655	0.825781	0.891053	RBM47;RBM47	NM_019027;NM_001098634	TSS1500;5'UTR	NA	NA
cg06336535	0.0201696	0.598267	0.628859	0.525065	FCHO1;FCHO1;FCHO1;FCHO1	NM_015122;NM_001161358;NM_001161359;NM_001161357	Body;Body;Body;Body	chr19:17877468-17877777	Island
cg06339924	0.0109974	0.63235	0.626076	0.683983	TRIM42	NM_152616	TSS1500	NA	NA
cg06352803	0.0143558	0.401141	0.441855	0.324099	FDPS;FDPS;FDPS	NM_001135822;NM_002004;NM_001135821	TSS1500;TSS1500;TSS1500	chr1:155278407-155278743	N_Shore
cg06358171	0.00419333	0.512376	0.526431	0.413663	SSBP3;SSBP3;SSBP3	NM_001009955;NM_018070;NM_145716	Body;Body;Body	chr1:54821990-54822333	Island
cg06358608	0.0156548	0.228612	0.26119	0.156423	SGK1;SGK1;SGK1;SGK1	NM_001143676;NM_001143678;NM_001143677;NM_005627	Body;TSS200;Body;TSS1500	chr6:134497536-134497756	N_Shore
cg06363559	0.0185557	0.417662	0.444726	0.36305	RING1;MIR219-1	NM_002931;NR_029633	TSS1500;TSS1500	chr6:33175561-33176387	N_Shore
cg06373648	0.0219008	0.580502	0.60569	0.516338	SYNGAP1	NM_006772	Body	NA	NA
cg06376161	0.0219008	0.325029	0.350738	0.272351	NA	NA	NA	chr17:42295861-42299719	S_Shore
cg06380320	0.0219008	0.665065	0.683502	0.603638	SEPT9;SEPT9;SEPT9;SEPT9;SEPT9	NM_001113492;NM_001113493;NM_001113491;NM_006640;NM_001113494	Body;Body;Body;Body;Body	chr17:75398284-75398527	S_Shore
cg06394109	0.0143558	0.738189	0.690729	0.583975	NA	NA	NA	chr16:1152412-1152700	Island
cg06401414	0.0301326	0.554554	0.52978	0.631691	EIF2C2;EIF2C2	NM_012154;NM_001164623	Body;Body	NA	NA
cg06404572	0.0325524	0.779305	0.766706	0.845922	ASAP1	NM_018482	Body	chr8:131370087-131371317	S_Shelf
cg06408053	0.0237559	0.642764	0.622698	0.693781	HPSE2;HPSE2;HPSE2;HPSE2	NM_001166244;NM_001166245;NM_021828;NM_001166246	Body;Body;Body;Body	NA	NA
cg06420834	0.0143558	0.664641	0.688167	0.614417	MYL9;MYL9	NM_006097;NM_181526	TSS1500;TSS1500	chr20:35169189-35169540	Island
cg06422467	0.0237559	0.593055	0.641533	0.512403	NA	NA	NA	NA	NA
cg06436854	0.00833902	0.300776	0.316477	0.248278	CBFA2T3	NM_005187	TSS200	NA	NA
cg06453916	0.0301326	0.454799	0.488278	0.377727	QPRT	NM_014298	1stExon	NA	NA
cg06460691	0.0143558	0.531784	0.560097	0.480122	FAM169A	NM_015566	TSS1500	chr5:74161536-74162716	S_Shore
cg06471491	0.0219008	0.695247	0.672604	0.763001	MIR21	NR_029493	TSS1500	NA	NA
cg06474179	0.00625676	0.768072	0.767485	0.820547	NA	NA	NA	NA	NA
cg06474225	0.0439046	0.531776	0.605981	0.42097	HTRA1	NM_002775	Body	NA	NA
cg06478504	0.00306478	0.21316	0.219281	0.148428	HDAC4	NM_006037	Body	NA	NA
cg06480353	0.0439046	0.720763	0.687748	0.774427	NA	NA	NA	NA	NA
cg06482498	0.0185557	0.731452	0.727046	0.791944	C6orf48;SNORD48;C6orf48	NM_001040437;NR_002745;NM_001040438	TSS1500;TSS1500;TSS1500	chr6:31802598-31802823	N_Shore
cg06488150	0.0170528	0.32806	0.340612	0.231269	DAGLB;DAGLB	NM_001142936;NM_139179	Body;Body	NA	NA
cg06493612	0.0378784	0.76583	0.805333	0.698319	JARID2	NM_004973	Body	NA	NA
cg06495586	0.0472004	0.417597	0.442055	0.347884	LNX1;LNX1	NM_001126328;NM_032622	Body;TSS1500	NA	NA
cg06501716	0.0472004	0.66304	0.635539	0.731779	C22orf39;C22orf39	NM_001166242;NM_173793	TSS1500;TSS1500	chr22:19434797-19435556	S_Shore
cg06505273	0.0185557	0.231124	0.243852	0.172589	NA	NA	NA	NA	NA
cg06506868	0.0257415	0.778333	0.763718	0.845254	IQCG;IQCG	NM_001134435;NM_032263	Body;Body	NA	NA
cg06519434	0.0351318	0.625319	0.605078	0.686743	SCN5A;SCN5A;SCN5A;SCN5A;SCN5A;SCN5A	NM_001160161;NM_001099405;NM_000335;NM_198056;NM_001160160;NM_001099404	Body;Body;Body;Body;Body;Body	NA	NA
cg06524039	0.0472004	0.723285	0.74726	0.671113	BRI3;BRI3	NM_015379;NM_001159491	Body;Body	chr7:97910459-97911618	S_Shore
cg06527213	0.0439046	0.679748	0.732222	0.597637	KLHL25;MIR1276	NM_022480;NR_031682	5'UTR;TSS1500	chr15:86312153-86313047	S_Shelf
cg06528601	0.0143558	0.536849	0.568639	0.465748	COTL1	NM_021149	TSS1500	chr16:84650960-84651565	S_Shore
cg06530558	0.0325524	0.722073	0.711307	0.775749	UNC13C	NM_001080534	TSS1500	NA	NA
cg06538141	0.0219008	0.636191	0.590909	0.704948	COX4I2	NM_032609	Body	chr20:30225572-30225852	S_Shelf
cg06538345	0.0407999	0.695402	0.670631	0.758531	RPL13AP5;SNORD33;SNORD35A;SNORD34;RPL13A;SNORD32A	NR_026712;NR_000020;NR_000018;NR_000019;NM_012423;NR_000021	Body;TSS1500;TSS1500;TSS1500;Body;TSS200	chr19:49991240-49991518	S_Shore
cg06541968	0.0068938	0.721569	0.730935	0.655841	NA	NA	NA	NA	NA
cg06544693	0.0351318	0.446903	0.467423	0.392278	NA	NA	NA	chr16:85644089-85644323	N_Shelf
cg06549901	0.0325524	0.730742	0.75972	0.678604	CES1;CES1;CES1	NM_001266;NM_001025194;NM_001025195	Body;Body;Body	NA	NA
cg06551697	0.0407999	0.606637	0.639355	0.508923	NA	NA	NA	chr17:56609025-56609583	S_Shelf
cg06555227	0.0325524	0.740078	0.713535	0.7909	PTPRN2;PTPRN2;PTPRN2	NM_002847;NM_130842;NM_130843	Body;Body;Body	chr7:157369120-157369394	N_Shelf
cg06567290	0.0351318	0.516907	0.566091	0.431818	SLC37A4;SLC37A4;SLC37A4;SLC37A4;SLC37A4;SLC37A4	NM_001164277;NM_001164280;NM_001164278;NM_001164280;NM_001467;NM_001164279	5'UTR;5'UTR;5'UTR;1stExon;5'UTR;5'UTR	chr11:118900986-118901749	N_Shore
cg06570358	0.0237559	0.778336	0.805508	0.705472	ARHGAP10	NM_024605	Body	NA	NA
cg06573254	0.0439046	0.79433	0.807597	0.734222	SFXN1	NM_022754	5'UTR	chr5:174905342-174906065	S_Shelf
cg06580884	0.0185557	0.320524	0.344907	0.266329	KLHL18	NM_025010	Body	NA	NA
cg06591579	0.0351318	0.552035	0.609863	0.471999	NA	NA	NA	NA	NA
cg06598386	0.0351318	0.50943	0.518233	0.449717	NA	NA	NA	NA	NA
cg06599594	0.00625676	0.643826	0.661312	0.590412	ZDHHC23	NM_173570	Body	chr3:113666359-113667390	S_Shore
cg06600725	0.0407999	0.488692	0.529824	0.421279	NA	NA	NA	NA	NA
cg06603923	0.0100399	0.543939	0.568744	0.486884	RHEB	NM_005614	TSS1500	chr7:151216068-151217901	S_Shore
cg06620723	0.00833902	0.374254	0.398027	0.289996	VPS13D;VPS13D	NM_015378;NM_018156	Body;Body	NA	NA
cg06625767	0.0407999	0.65338	0.724488	0.54536	F12	NM_000505	TSS200	NA	NA
cg06627043	0.0278647	0.748744	0.703667	0.802288	NA	NA	NA	chr1:147834674-147835013	S_Shelf
cg06628679	0.0301326	0.60584	0.645664	0.523154	CLNK	NM_052964	Body	NA	NA
cg06633438	0.0351318	0.58755	0.646648	0.450039	MLLT1	NM_005934	Body	chr19:6271959-6272176	Island
cg06634460	0.0351318	0.351555	0.361542	0.301088	VPS37B	NM_024667	TSS200	chr12:123380333-123380894	Island
cg06638795	0.0143558	0.461759	0.492458	0.406559	KCNG3;KCNG3	NM_133329;NM_172344	Body;Body	chr2:42719784-42722166	Island
cg06640997	0.0472004	0.628386	0.563729	0.714727	NA	NA	NA	NA	NA
cg06647693	0.0278647	0.657887	0.699567	0.598299	ZFPM1	NM_153813	Body	chr16:88590204-88590410	Island
cg06650246	0.0237559	0.558331	0.603243	0.471779	MAPKAPK2;MAPKAPK2	NM_032960;NM_004759	Body;Body	NA	NA
cg06652210	0.0351318	0.697372	0.743429	0.596679	OVCA2;DPH1	NM_080822;NM_001383	TSS1500;Body	chr17:1944947-1945621	N_Shore
cg06652329	0.0120324	0.230641	0.229224	0.164887	IGF1;IGF1;IGF1	NM_001111285;NM_001111283;NM_000618	TSS200;TSS200;TSS200	NA	NA
cg06665453	0.0143558	0.561783	0.584219	0.505014	TSEN54;LLGL2;LLGL2;LLGL2	NM_207346;NM_001031803;NM_001015002;NM_004524	3'UTR;TSS1500;TSS1500;TSS1500	chr17:73520956-73522540	N_Shore
cg06671387	0.0185557	0.28194	0.319825	0.226475	ELMOD2	NM_153702	TSS1500	chr4:141445099-141445698	N_Shore
cg06676778	0.0237559	0.625449	0.615359	0.688262	NA	NA	NA	chr5:148206075-148206482	S_Shelf
cg06689816	0.0156548	0.480814	0.511296	0.383503	NA	NA	NA	chr5:158636218-158636949	S_Shelf
cg06697600	0.0257415	0.385132	0.407872	0.325316	GRPEL1	NM_025196	TSS1500	chr4:7069098-7070402	S_Shore
cg06727242	0.0185557	0.568342	0.627182	0.46564	RAD51L1;RAD51L1;RAD51L1	NM_133509;NM_002877;NM_133510	Body;Body;Body	NA	NA
cg06731865	0.0351318	0.749023	0.774636	0.695142	SLC19A1	NM_194255	5'UTR	chr21:46961668-46963078	N_Shore
cg06739107	0.0301326	0.693393	0.752431	0.583261	LPP;LPP;LPP	NM_005578;NM_001167671;NM_001167672	Body;Body;Body	NA	NA
cg06743703	0.00221321	0.310172	0.280172	0.206535	NA	NA	NA	chr13:23500589-23501398	N_Shore
cg06744119	0.00758655	0.194085	0.195203	0.143602	C10orf116;AGAP11;AGAP11	NM_006829;NM_133447;NM_133447	3'UTR;1stExon;5'UTR	chr10:88730554-88731632	Island
cg06745030	0.0170528	0.46771	0.5033	0.395121	B3GNT7	NM_145236	TSS200	chr2:232260100-232261134	Island
cg06753787	0.0325524	0.634437	0.683581	0.566306	ZFAND2B	NM_138802	3'UTR	chr2:220071305-220071759	S_Shelf
cg06758539	0.0407999	0.707124	0.778288	0.60024	IQGAP2	NM_006633	Body	NA	NA
cg06766034	0.0472004	0.667412	0.716667	0.580375	CERK	NM_022766	3'UTR	chr22:47081750-47082045	S_Shore
cg06769994	0.0257415	0.552562	0.544618	0.603002	NA	NA	NA	NA	NA
cg06779253	0.0472004	0.452032	0.41195	0.514158	SPSB1	NM_025106	5'UTR	NA	NA
cg06791979	0.0201696	0.779706	0.73996	0.831232	SEPT9;SEPT9;SEPT9;SEPT9;SEPT9;SEPT9;SEPT9	NM_001113492;NM_001113496;NM_001113493;NM_001113491;NM_006640;NM_001113495;NM_001113494	Body;5'UTR;Body;Body;Body;Body;Body	NA	NA
cg06806638	0.0120324	0.34471	0.372683	0.281257	CHD7	NM_017780	5'UTR	chr8:61590807-61593180	S_Shelf
cg06806891	0.0378784	0.652184	0.696152	0.578056	NA	NA	NA	chr3:128326937-128327507	N_Shelf
cg06813554	0.0237559	0.513355	0.532492	0.451557	ABHD4	NM_022060	TSS1500	chr14:23067443-23067773	N_Shore
cg06815950	0.0219008	0.558287	0.587275	0.481426	CUX2	NM_015267	Body	NA	NA
cg06823060	0.0351318	0.704508	0.760667	0.609472	CMIP;CMIP	NM_030629;NM_198390	Body;Body	NA	NA
cg06826457	0.0185557	0.24111	0.225745	0.295575	NA	NA	NA	chr12:12869798-12871248	N_Shelf
cg06829969	0.0301326	0.707539	0.739113	0.635297	PGD	NM_002631	Body	chr1:10458548-10459997	S_Shore
cg06832898	0.0219008	0.270427	0.306413	0.208611	CBFA2T3	NM_005187	Body	chr16:89033529-89033786	Island
cg06837040	0.0301326	0.690981	0.669464	0.747565	NA	NA	NA	NA	NA
cg06837067	0.0185557	0.662987	0.630919	0.715325	APOBEC3B	NM_004900	Body	NA	NA
cg06841499	0.0439046	0.553291	0.581769	0.482292	GSTP1	NM_000852	TSS1500	chr11:67350928-67351953	N_Shore
cg06847624	0.0237559	0.468135	0.472496	0.417652	PFN3	NM_001029886	TSS200	chr5:176827081-176827754	Island
cg06851000	0.0156548	0.416367	0.425222	0.365011	TRIM62	NM_018207	Body	chr1:33625259-33625527	S_Shore
cg06852461	0.0257415	0.310778	0.345592	0.241547	NA	NA	NA	NA	NA
cg06854264	0.0185557	0.521584	0.543063	0.46358	C1orf106	NM_018265	Body	chr1:200860076-200860576	S_Shore
cg06856720	0.0100399	0.396173	0.415231	0.334793	RIN2;RIN2	NM_018993;NM_018993	1stExon;5'UTR	NA	NA
cg06857116	0.0378784	0.650426	0.721334	0.555263	ZSWIM7;ZSWIM7	NM_001042698;NM_001042697	Body;Body	NA	NA
cg06858559	0.0301326	0.340521	0.372858	0.268886	SRGAP3;SRGAP3	NM_001033117;NM_014850	TSS1500;TSS1500	NA	NA
cg06869641	0.00915535	0.591365	0.566952	0.648538	NA	NA	NA	NA	NA
cg06875305	0.0068938	0.802393	0.802636	0.861348	CDH1	NM_004360	3'UTR	NA	NA
cg06879746	0.0325524	0.685566	0.709443	0.619003	VARS2;VARS2;VARS2	NM_020442;NM_001167733;NM_001167734	Body;Body;Body	chr6:30881533-30882296	S_Shore
cg06900257	0.0156548	0.3397	0.348725	0.281372	CD247;CD247	NM_198053;NM_000734	Body;Body	chr1:167408512-167409137	Island
cg06900494	0.0219008	0.594497	0.565299	0.649858	EPN3	NM_017957	TSS1500	NA	NA
cg06902099	0.0378784	0.495446	0.521229	0.423475	ANKS1A	NM_015245	Body	NA	NA
cg06903031	0.0407999	0.602638	0.63916	0.530941	NA	NA	NA	NA	NA
cg06905453	0.0325524	0.430123	0.486997	0.342717	RFX1	NM_002918	Body	chr19:14089570-14089796	N_Shore
cg06912936	0.0100399	0.776972	0.762539	0.837172	KCNIP1;KCNIP1;KCNIP1	NM_001034837;NM_014592;NM_001034838	Body;Body;Body	chr5:169931065-169931471	S_Shelf
cg06918917	0.0237559	0.772102	0.760176	0.823551	USP6NL;USP6NL	NM_001080491;NM_014688	Body;Body	NA	NA
cg06927305	0.0351318	0.324632	0.348147	0.268466	C17orf91;C17orf91;C17orf91;C17orf91;MIR22	NR_028505;NR_028503;NR_028504;NR_028502;NR_029494	Body;Body;Body;Body;TSS200	chr17:1619204-1620062	N_Shore
cg06928952	0.0131502	0.518446	0.559598	0.433651	LOC100129637	NR_024488	Body	chr16:87736652-87736907	Island
cg06931418	0.0378784	0.397814	0.439259	0.334167	GAMT;GAMT	NM_138924;NM_000156	TSS1500;TSS1500	chr19:1401092-1401784	S_Shore
cg06939451	0.0257415	0.627889	0.677456	0.538584	SSBP2	NM_012446	Body	chr5:81045904-81047849	N_Shelf
cg06942183	0.0439046	0.50244	0.560264	0.435235	HOXB2	NM_002145	TSS1500	chr17:46620367-46621373	S_Shore
cg06961439	0.00306478	0.361254	0.382469	0.264922	ATP6V0E2;ATP6V0E2;LOC401431	NM_145230;NM_001100592;NR_027040	TSS200;TSS200;Body	chr7:149570366-149571272	N_Shore
cg06970090	0.0109974	0.243406	0.236274	0.179123	SPOCK2;SPOCK2	NM_001134434;NM_014767	TSS200;TSS200	chr10:73846806-73848233	S_Shore
cg06970744	0.0100399	0.423167	0.436078	0.349029	GSTM2;GSTM2	NM_000848;NM_001142368	TSS1500;TSS1500	chr1:110210581-110210956	N_Shore
cg06974428	0.0156548	0.532824	0.491339	0.600409	PIP4K2A	NM_005028	Body	NA	NA
cg06978145	0.0407999	0.837999	0.873225	0.783972	TM9SF4	NM_014742	3'UTR	NA	NA
cg06982190	0.0257415	0.256043	0.285257	0.201102	NA	NA	NA	chr7:27199661-27200960	Island
cg07000713	0.0378784	0.728518	0.699845	0.795225	FAM19A2	NM_178539	5'UTR	NA	NA
cg07005444	0.0237559	0.472879	0.496612	0.418782	P2RX1	NM_002558	TSS1500	NA	NA
cg07006935	0.0156548	0.532369	0.563337	0.441541	VOPP1	NM_030796	Body	NA	NA
cg07007118	0.0185557	0.251933	0.284868	0.199096	CXCR7	NM_020311	TSS1500	chr2:237476311-237477263	Island
cg07010633	0.0351318	0.59417	0.588454	0.530115	UNC13D	NM_199242	Body	NA	NA
cg07020001	0.0068938	0.270724	0.288901	0.212656	KDM2B;KDM2B	NM_032590;NM_001005366	TSS200;TSS1500	chr12:122016170-122017693	S_Shore
cg07020596	0.0170528	0.720326	0.71304	0.772511	CTNNA3;CTNNA3	NM_001127384;NM_013266	Body;Body	NA	NA
cg07033395	0.0100399	0.757683	0.745599	0.812579	SNHG12;SNORD99;SNORA61	NR_024127;NR_003077;NR_002987	Body;TSS1500;TSS200	chr1:28908069-28908799	N_Shore
cg07033722	0.0439046	0.678904	0.746953	0.569975	PPT1;PPT1	NM_001142604;NM_000310	3'UTR;3'UTR	NA	NA
cg07035242	0.0219008	0.734794	0.76964	0.67182	UBIAD1	NM_013319	Body	chr1:11333259-11333547	S_Shelf
cg07041681	0.0201696	0.646409	0.669994	0.567811	LOC100129637	NR_024488	Body	chr16:87738617-87738851	N_Shore
cg07047589	0.0351318	0.397333	0.432371	0.340939	PHGR1	NM_001145643	TSS1500	NA	NA
cg07051833	0.0351318	0.546834	0.604183	0.463248	UBE2N	NM_003348	Body	NA	NA
cg07058918	0.0407999	0.647889	0.624017	0.707917	ALPI	NM_001631	TSS1500	chr2:233323380-233323936	N_Shelf
cg07060794	0.0257415	0.615105	0.657857	0.531796	IGF2BP3	NM_006547	Body	NA	NA
cg07065759	0.0120324	0.379795	0.41809	0.27028	ANKRD44	NM_153697	Body	NA	NA
cg07071036	0.0472004	0.424128	0.4594	0.362548	FCGRT;FCGRT	NM_001136019;NM_004107	TSS1500;TSS1500	chr19:50016531-50016851	N_Shore
cg07076915	0.0219008	0.565538	0.59163	0.482462	PKD1;PKD1	NM_001009944;NM_000296	Body;Body	chr16:2177128-2177329	N_Shelf
cg07079231	0.0219008	0.782488	0.837048	0.677096	DNAH3;TMEM159	NM_017539;NM_020422	Body;TSS1500	chr16:21169810-21170278	N_Shore
cg07081477	0.0100399	0.283099	0.32273	0.209489	NA	NA	NA	chr17:80250226-80251057	S_Shelf
cg07084627	0.0120324	0.450936	0.470992	0.39567	NFIL3	NM_005384	5'UTR	chr9:94183407-94183994	Island
cg07089399	0.00625676	0.379299	0.386812	0.306509	MCPH1	NM_024596	Body	NA	NA
cg07091500	0.0237559	0.470988	0.487832	0.379628	NA	NA	NA	NA	NA
cg07104135	0.0278647	0.401862	0.453261	0.341341	IPO9	NM_018085	Body	chr1:201798213-201798698	S_Shore
cg07105478	0.0439046	0.75807	0.800884	0.693269	NA	NA	NA	chr17:77763364-77767356	S_Shore
cg07108443	0.0156548	0.708536	0.742132	0.640752	NA	NA	NA	chr4:74964656-74965279	S_Shelf
cg07110356	0.0325524	0.678733	0.71644	0.593994	MPO	NM_000250	Body	chr17:56355207-56355502	Island
cg07112604	0.0257415	0.449881	0.41831	0.514404	CCDC88C	NM_001080414	Body	NA	NA
cg07116972	0.0439046	0.349274	0.359163	0.28844	CMTM7;CMTM7	NM_138410;NM_181472	Body;Body	NA	NA
cg07126783	0.0407999	0.538146	0.564189	0.476264	RPTOR;RPTOR	NM_001163034;NM_020761	Body;Body	chr17:78798780-78799160	S_Shore
cg07133930	0.0131502	0.529576	0.544036	0.460909	NA	NA	NA	NA	NA
cg07136715	0.0131502	0.295608	0.311326	0.230044	NA	NA	NA	NA	NA
cg07139162	0.0170528	0.654747	0.710591	0.568919	ST3GAL2	NM_006927	5'UTR	NA	NA
cg07145284	0.0351318	0.399718	0.436087	0.325637	CD248	NM_020404	TSS200	chr11:66083572-66083782	S_Shore
cg07147033	0.0325524	0.503592	0.539734	0.436254	MIB2;MIB2;MIB2;MIB2;MIB2	NM_001170687;NM_001170688;NM_080875;NR_033183;NM_001170686	TSS1500;TSS1500;TSS1500;TSS1500;TSS1500	chr1:1550453-1552015	N_Shore
cg07152355	0.0472004	0.706809	0.68022	0.760273	COBL	NM_015198	Body	NA	NA
cg07155422	0.0156548	0.70673	0.684362	0.767971	NA	NA	NA	NA	NA
cg07159023	0.00758655	0.649328	0.640338	0.709495	KRT32	NM_002278	3'UTR	NA	NA
cg07159230	0.0351318	0.385554	0.422463	0.305671	CASZ1;CASZ1	NM_017766;NM_001079843	Body;Body	NA	NA
cg07160871	0.0325524	0.441148	0.475189	0.384892	NA	NA	NA	NA	NA
cg07168526	0.0237559	0.652847	0.695141	0.571033	ST7;ST7	NM_018412;NM_021908	Body;Body	NA	NA
cg07170045	0.0325524	0.327001	0.350088	0.273195	FGF17	NM_003867	3'UTR	chr8:21905461-21905757	S_Shore
cg07170183	0.0257415	0.254938	0.292379	0.19065	TRAF6;TRAF6	NM_004620;NM_145803	TSS1500;TSS1500	chr11:36531167-36531915	S_Shore
cg07175301	0.0278647	0.447242	0.47122	0.393083	IGSF9;IGSF9	NM_020789;NM_001135050	TSS1500;TSS1500	chr1:159915368-159915797	S_Shore
cg07180646	0.0100399	0.662987	0.686695	0.595935	TMEM51;TMEM51;TMEM51;TMEM51	NM_001136218;NM_018022;NM_001136216;NM_001136217	5'UTR;5'UTR;5'UTR;5'UTR	chr1:15479219-15481471	S_Shore
cg07184013	0.0156548	0.210485	0.224573	0.145698	MIR148A	NR_029597	TSS200	chr7:25990012-25991320	N_Shore
cg07184465	0.0301326	0.749666	0.734022	0.804714	SPZ1	NM_032567	1stExon	NA	NA
cg07185587	0.0237559	0.75394	0.744856	0.818233	AKAP6	NM_004274	Body	NA	NA
cg07192734	0.00915535	0.353387	0.377684	0.280047	ACSF3;ACSF3;ACSF3	NM_174917;NR_023316;NM_001127214	Body;Body;Body	chr16:89186198-89186551	N_Shore
cg07211044	0.0237559	0.466976	0.466218	0.413775	TOX	NM_014729	TSS1500	chr8:60030134-60032356	S_Shore
cg07216133	0.0407999	0.841589	0.86932	0.787296	RREB1;RREB1;RREB1;RREB1	NM_001003700;NM_001003699;NM_001168344;NM_001003698	5'UTR;5'UTR;5'UTR;5'UTR	chr6:7141036-7141576	S_Shore
cg07217653	0.0100399	0.77849	0.765055	0.838715	LRRK1	NM_024652	Body	chr15:101593447-101593882	N_Shelf
cg07223106	0.0407999	0.644763	0.696114	0.556726	PCNXL2	NM_014801	Body	NA	NA
cg07225641	0.0378784	0.635757	0.679797	0.584659	LRRC2;TDGF1	NM_024750;NM_003212	5'UTR;TSS1500	chr3:46618307-46618669	Island
cg07234097	0.0278647	0.466008	0.494717	0.3996	FAM129A	NM_052966	3'UTR	NA	NA
cg07235053	0.0472004	0.656346	0.705554	0.584752	FUT4	NM_002033	1stExon	chr11:94276894-94278913	Island
cg07236781	0.0068938	0.786138	0.740691	0.844084	RUNX3	NM_001031680	1stExon	NA	NA
cg07237926	0.0378784	0.455464	0.421583	0.529908	IL10RA;IL10RA	NR_026691;NM_001558	Body;Body	chr11:117856638-117857298	S_Shore
cg07239716	0.0439046	0.39401	0.420029	0.327439	DUSP6;DUSP6	NM_001946;NM_022652	Body;Body	chr12:89745168-89748144	N_Shore
cg07241660	0.0219008	0.733489	0.76452	0.682376	NA	NA	NA	chr11:69258149-69258544	S_Shore
cg07243366	0.0378784	0.76766	0.80658	0.706443	NA	NA	NA	NA	NA
cg07243762	0.0472004	0.598362	0.581118	0.650051	NA	NA	NA	chr12:125028132-125028378	S_Shelf
cg07249730	0.0472004	0.236316	0.226783	0.175429	MSI2;MSI2	NM_138962;NM_170721	Body;Body	NA	NA
cg07253829	0.0185557	0.512262	0.533988	0.441675	DPPA4	NM_018189	1stExon	NA	NA
cg07263759	0.0068938	0.777851	0.781689	0.834522	NA	NA	NA	NA	NA
cg07275218	0.0472004	0.569644	0.537854	0.626716	BRD2;BRD2	NM_001113182;NM_005104	Body;Body	chr6:32939275-32940954	S_Shore
cg07277549	0.0257415	0.678389	0.704396	0.609548	NOD1	NM_006092	5'UTR	NA	NA
cg07286341	0.0278647	0.396706	0.415433	0.344129	PDLIM7;PDLIM7;PDLIM7	NM_005451;NM_203352;NM_213636	5'UTR;5'UTR;5'UTR	chr5:176923804-176925339	Island
cg07291349	0.0325524	0.644246	0.671096	0.559338	APBB2;APBB2;APBB2	NM_004307;NM_001166050;NM_173075	Body;Body;Body	NA	NA
cg07296256	0.0407999	0.407107	0.426037	0.344217	ATP11A;ATP11A	NM_015205;NM_032189	Body;Body	chr13:113440233-113441057	N_Shelf
cg07297964	0.0201696	0.736547	0.767105	0.656953	RB1	NM_000321	Body	chr13:48892635-48893857	S_Shelf
cg07298473	0.0301326	0.465289	0.504362	0.383969	NR1H3;NR1H3;NR1H3	NM_001130102;NM_005693;NM_001130101	5'UTR;TSS1500;TSS1500	NA	NA
cg07300408	0.0301326	0.640566	0.628293	0.541809	RNASE12;RNASE11;RNASE12;RNASE11	NM_001024822;NM_145250;NM_001024822;NM_145250	1stExon;1stExon;3'UTR;5'UTR	NA	NA
cg07306190	0.0237559	0.328754	0.345348	0.276356	UHRF1BP1	NM_017754	Body	chr6:34759534-34760309	S_Shore
cg07306253	0.0219008	0.415421	0.424403	0.349371	DNAJC17;C15orf62;C15orf62	NM_018163;NM_001130448;NM_001130448	Body;1stExon;5'UTR	NA	NA
cg07317449	0.0219008	0.765483	0.754542	0.817232	CYP27C1	NM_001001665	TSS1500	NA	NA
cg07317608	0.0351318	0.33168	0.345864	0.280004	UBR1	NM_174916	TSS1500	NA	NA
cg07323399	0.0100399	0.732836	0.725309	0.784345	SOD3	NM_003102	5'UTR	chr4:24801109-24801902	N_Shore
cg07324381	0.0219008	0.578488	0.602923	0.514869	GPSM1;GPSM1;LOC26102	NM_001145638;NM_015597;NR_026964	Body;Body;TSS1500	NA	NA
cg07327299	0.0407999	0.547572	0.586169	0.467396	GRB7;GRB7	NM_005310;NM_001030002	5'UTR;5'UTR	NA	NA
cg07328317	0.0301326	0.237093	0.238033	0.180829	NA	NA	NA	chr4:174430386-174430861	N_Shore
cg07330114	0.0156548	0.386584	0.411215	0.283259	VGLL4;VGLL4;VGLL4	NM_014667;NM_001128220;NM_001128219	Body;TSS200;Body	NA	NA
cg07337250	0.0170528	0.747956	0.737639	0.811237	USP43	NM_153210	Body	NA	NA
cg07340241	0.0219008	0.660763	0.694338	0.598374	CDR2	NM_001802	3'UTR	NA	NA
cg07349663	0.0156548	0.710452	0.737597	0.649339	COPA;COPA	NM_004371;NM_001098398	Body;Body	NA	NA
cg07372034	0.0237559	0.282603	0.310819	0.227082	NA	NA	NA	NA	NA
cg07382132	0.0170528	0.628404	0.629286	0.572987	NA	NA	NA	chr10:101281181-101282116	N_Shore
cg07385778	0.0219008	0.406907	0.428534	0.308719	NA	NA	NA	NA	NA
cg07394914	0.0219008	0.732213	0.722804	0.787162	IRF2	NM_002199	5'UTR	NA	NA
cg07410339	0.0170528	0.591056	0.60489	0.50682	MYST4	NM_012330	Body	NA	NA
cg07411111	0.0301326	0.798395	0.825016	0.744382	TPD52L2;TPD52L2;TPD52L2;TPD52L2;TPD52L2;TPD52L2	NM_199361;NM_199362;NM_199359;NM_199363;NM_199360;NM_003288	Body;Body;Body;Body;Body;Body	chr20:62509163-62509369	Island
cg07417146	0.0219008	0.706822	0.747716	0.626758	SYNGAP1	NM_006772	Body	NA	NA
cg07422329	0.0278647	0.78543	0.773467	0.839863	PTGS2	NM_000963	3'UTR	NA	NA
cg07425204	0.0257415	0.593612	0.637144	0.511295	PRKAR1A;PRKAR1A;PRKAR1A	NM_212471;NM_212472;NM_002734	5'UTR;5'UTR;5'UTR	chr17:66507790-66508956	S_Shelf
cg07429192	0.0012508	0.729278	0.730924	0.796736	NA	NA	NA	NA	NA
cg07432111	0.00833902	0.549056	0.548441	0.483108	NA	NA	NA	NA	NA
cg07435275	0.0257415	0.539082	0.506563	0.590639	NA	NA	NA	NA	NA
cg07435331	0.0257415	0.603335	0.647586	0.528624	NA	NA	NA	chr17:21178819-21179690	N_Shore
cg07450214	0.0219008	0.230879	0.207892	0.294334	ANKRD26	NM_014915	TSS1500	chr10:27389075-27389622	S_Shore
cg07456480	0.0278647	0.70194	0.6804	0.752173	ACCN1	NM_001094	Body	NA	NA
cg07466463	0.0131502	0.694702	0.699446	0.627917	EIF2C2;EIF2C2	NM_012154;NM_001164623	Body;Body	NA	NA
cg07481273	0.0237559	0.64471	0.707402	0.553033	C14orf109;C14orf109	NM_001098621;NM_015676	3'UTR;3'UTR	chr14:93650745-93651652	S_Shore
cg07483709	0.0351318	0.66628	0.663733	0.716397	NA	NA	NA	NA	NA
cg07493097	0.0301326	0.795316	0.763343	0.847916	UPP2;UPP2	NM_173355;NM_001135098	TSS1500;Body	NA	NA
cg07502444	0.0219008	0.561017	0.581827	0.482484	NA	NA	NA	chr19:57683596-57683850	N_Shore
cg07507418	0.0439046	0.503614	0.446835	0.575517	TRERF1	NM_033502	5'UTR	NA	NA
cg07512295	0.0301326	0.730829	0.709082	0.790389	UGT1A6;UGT1A10;UGT1A9;UGT1A7;UGT1A8	NM_205862;NM_019075;NM_021027;NM_019077;NM_019076	TSS1500;Body;Body;Body;Body	NA	NA
cg07512993	0.0351318	0.620928	0.655791	0.550144	TK2	NM_004614	Body	chr16:66583236-66584135	N_Shore
cg07533239	0.0472004	0.551976	0.513318	0.617123	PLEKHG6;PLEKHG6;PLEKHG6;PLEKHG6	NM_001144857;NM_001144856;NM_001144857;NM_018173	1stExon;Body;5'UTR;Body	chr12:6419603-6420024	S_Shelf
cg07533630	0.0325524	0.324704	0.351465	0.273595	IFI30	NM_006332	TSS1500	chr19:18284521-18285023	N_Shore
cg07536737	0.0257415	0.775967	0.743865	0.850242	NA	NA	NA	NA	NA
cg07541020	0.0439046	0.613815	0.629407	0.556178	ZNF239;ZNF239;ZNF239	NM_001099284;NM_001099282;NM_001099283	5'UTR;5'UTR;5'UTR	chr10:44069359-44070179	N_Shore
cg07541559	0.0156548	0.27635	0.299468	0.201637	ABTB2	NM_145804	Body	NA	NA
cg07544796	0.00625676	0.375188	0.409905	0.294217	NA	NA	NA	NA	NA
cg07545743	0.0278647	0.5548	0.596271	0.453883	C12orf27	NR_024345	Body	NA	NA
cg07546334	0.0472004	0.739345	0.712547	0.79932	NA	NA	NA	chr3:152552602-152553712	S_Shelf
cg07546943	0.0237559	0.524433	0.520554	0.594307	AGAP1;AGAP1	NM_014914;NM_001037131	Body;Body	NA	NA
cg07548791	0.0170528	0.352907	0.394697	0.287453	NA	NA	NA	NA	NA
cg07551364	0.0156548	0.510699	0.528388	0.446945	MAP3K6	NM_004672	TSS1500	chr1:27692412-27693243	S_Shore
cg07555731	0.0378784	0.582693	0.535666	0.649316	OR5AU1	NM_001004731	TSS1500	NA	NA
cg07556057	0.0170528	0.746752	0.76732	0.693125	NA	NA	NA	chr8:96145760-96146729	N_Shelf
cg07557690	0.0301326	0.378434	0.397266	0.322356	TGFBR3	NM_003243	TSS1500	chr1:92350913-92352085	S_Shore
cg07561747	0.0278647	0.662838	0.730704	0.541583	KIF21B	NM_017596	Body	NA	NA
cg07563400	0.0325524	0.439464	0.466494	0.380685	ADORA2B	NM_000676	Body	chr17:15847757-15849513	S_Shore
cg07570723	0.0325524	0.256827	0.270032	0.198706	KIAA0754;KIAA0754;MACF1;MACF1	NM_015038;NM_015038;NM_012090;NM_033044	5'UTR;1stExon;Body;Body	chr1:39874018-39875239	Island
cg07575193	0.0472004	0.590871	0.61582	0.512655	RBPMS;RBPMS;RBPMS;RBPMS	NM_001008712;NM_001008710;NM_001008711;NM_006867	Body;Body;Body;Body	NA	NA
cg07584494	0.0185557	0.602388	0.630782	0.549358	KDM4B	NM_015015	Body	chr19:5074591-5074814	Island
cg07584563	0.0170528	0.548226	0.529598	0.601743	NA	NA	NA	chr1:50880916-50881516	N_Shore
cg07593390	0.0378784	0.676424	0.713912	0.61414	IL20RB	NM_144717	Body	NA	NA
cg07599389	0.0325524	0.501472	0.550426	0.42188	CDYL;CDYL;CDYL;CDYL;CDYL	NM_001143971;NM_001143970;NM_004824;NR_026590;NM_001143971	5'UTR;5'UTR;Body;Body;1stExon	NA	NA
cg07605836	0.0325524	0.359495	0.391207	0.308918	YIF1A	NM_020470	Body	chr11:66056209-66057324	N_Shore
cg07608052	0.0237559	0.634116	0.68903	0.561288	DOK3;DOK3;DOK3	NM_001144876;NM_024872;NM_001144875	TSS200;TSS1500;TSS200	NA	NA
cg07618435	0.0237559	0.600749	0.571446	0.675662	HIST1H2BD	NM_138720	3'UTR	chr6:26156449-26157146	S_Shelf
cg07620230	0.0219008	0.439544	0.442235	0.368883	TNFRSF6B;TNFRSF6B;TNFRSF6B	NM_032945;NM_003823;NM_003823	5'UTR;5'UTR;1stExon	chr20:62328013-62328558	Island
cg07635227	0.0237559	0.174189	0.172524	0.119796	MGRN1;MGRN1;MGRN1;MGRN1	NM_015246;NM_001142291;NM_001142290;NM_001142289	Body;Body;Body;Body	NA	NA
cg07636142	0.0156548	0.310035	0.329372	0.236125	AUTS2;AUTS2;AUTS2	NM_015570;NM_001127232;NM_001127231	Body;Body;Body	NA	NA
cg07637239	0.0378784	0.687553	0.668621	0.739174	KCNK18	NM_181840	Body	NA	NA
cg07641497	0.00833902	0.791256	0.77129	0.84916	SYN3;TIMP3;SYN3;SYN3	NM_133633;NM_000362;NM_003490;NM_001135774	Body;TSS1500;Body;Body	chr22:33197380-33198267	N_Shelf
cg07646791	0.0378784	0.383922	0.420092	0.322888	NA	NA	NA	chr6:166666837-166667541	S_Shore
cg07659054	0.0219008	0.458686	0.486812	0.404719	HOXA1;HOXA1	NM_153620;NM_005522	3'UTR;Body	chr7:27134097-27134303	Island
cg07661904	0.0407999	0.772714	0.769247	0.822718	SAR1A;SAR1A	NM_020150;NM_001142648	TSS1500;TSS1500	chr10:71930007-71930587	S_Shore
cg07671752	0.0301326	0.720481	0.747611	0.663818	MXD3;MXD3	NM_031300;NM_001142935	Body;Body	chr5:176734599-176734944	Island
cg07674238	0.00275336	0.745647	0.719877	0.801404	WFDC5	NM_145652	TSS1500	NA	NA
cg07681579	0.0407999	0.241285	0.24354	0.186049	PDE1B;PDE1B	NM_001165975;NM_000924	TSS1500;Body	NA	NA
cg07681748	0.0439046	0.547921	0.582253	0.469263	CD200;CD200	NM_001004196;NM_005944	Body;Body	chr3:112051893-112052406	S_Shore
cg07684519	0.0278647	0.44042	0.468378	0.365134	NA	NA	NA	chr12:29302034-29302954	S_Shore
cg07689396	0.0351318	0.317594	0.333118	0.256036	PRKAR1B;PRKAR1B;PRKAR1B;PRKAR1B;PRKAR1B;PRKAR1B	NM_001164759;NM_001164762;NM_001164758;NM_001164760;NM_001164761;NM_002735	Body;Body;Body;Body;Body;Body	chr7:631836-632135	S_Shore
cg07696006	0.0185557	0.325154	0.329399	0.273393	CCDC33	NM_025055	TSS200	NA	NA
cg07697597	0.0257415	0.328426	0.345264	0.269401	SCUBE1	NM_173050	TSS1500	chr22:43738882-43740285	Island
cg07699978	0.0131502	0.831506	0.81786	0.884213	PPM1H	NM_020700	Body	chr12:63195657-63195909	N_Shore
cg07702424	0.0257415	0.788726	0.826109	0.704838	NA	NA	NA	NA	NA
cg07707586	0.0185557	0.7615	0.731074	0.811619	RAB27A;RAB27A;RAB27A;RAB27A	NM_183236;NM_183235;NM_183234;NM_004580	5'UTR;5'UTR;TSS1500;TSS200	NA	NA
cg07708453	0.0301326	0.593609	0.647395	0.485496	PRDM2;PRDM2;PRDM2;PRDM2;PRDM2	NM_012231;NM_015866;NM_012231;NM_001135610;NM_015866	1stExon;5'UTR;5'UTR;5'UTR;1stExon	NA	NA
cg07710335	0.0407999	0.769602	0.747378	0.824477	PMP22;PMP22;PMP22	NM_153322;NM_000304;NM_153321	Body;Body;Body	NA	NA
cg07718444	0.0301326	0.462168	0.493109	0.405691	NA	NA	NA	chr1:1093211-1093476	S_Shore
cg07719604	0.0472004	0.704128	0.742418	0.642379	ELMO3;E2F4	NM_024712;NM_001950	TSS1500;3'UTR	chr16:67233032-67233862	N_Shore
cg07721852	0.0219008	0.289741	0.308759	0.217862	NA	NA	NA	NA	NA
cg07723659	0.0278647	0.399585	0.426404	0.34154	SYMPK;RSPH6A	NM_004819;NM_030785	Body;TSS1500	chr19:46318490-46319266	Island
cg07725198	0.0378784	0.415502	0.421473	0.350602	NA	NA	NA	chr1:27226492-27227009	S_Shelf
cg07737135	0.0351318	0.752591	0.775828	0.688059	MUM1;MUM1	NM_032853;NR_024247	5'UTR;TSS1500	chr19:1354420-1355350	S_Shore
cg07737292	0.0237559	0.624879	0.64655	0.549648	MIR138-2	NR_029680	Body	NA	NA
cg07743805	0.0325524	0.432216	0.460012	0.375571	NA	NA	NA	chr10:116527524-116528474	S_Shore
cg07744502	0.0378784	0.454177	0.473233	0.402612	C11orf75	NM_020179	5'UTR	NA	NA
cg07757183	0.0472004	0.388184	0.409428	0.334599	NA	NA	NA	NA	NA
cg07758738	0.0407999	0.423163	0.434162	0.362769	NA	NA	NA	chr18:12911024-12912704	Island
cg07773434	0.0109974	0.611388	0.634784	0.538076	PPP1R14B	NM_138689	TSS1500	chr11:64013772-64015341	Island
cg07793638	0.0237559	0.203217	0.211316	0.146708	PHF13	NM_153812	Body	chr1:6672786-6675741	Island
cg07798602	0.0439046	0.694746	0.640986	0.766696	JAK1	NM_002227	5'UTR	NA	NA
cg07799277	0.0237559	0.551895	0.586194	0.472975	NA	NA	NA	NA	NA
cg07805500	0.0278647	0.532748	0.572395	0.432758	MTHFD1L	NM_015440	Body	NA	NA
cg07805604	0.0351318	0.421712	0.46206	0.348117	CCDC106	NM_013301	TSS200	chr19:56159257-56159937	N_Shore
cg07816074	0.0278647	0.475626	0.467463	0.41635	SH3TC1	NM_018986	5'UTR	NA	NA
cg07822928	0.0143558	0.41258	0.434893	0.347746	HCN2	NM_001194	Body	chr19:615691-623505	Island
cg07824483	0.0237559	0.667894	0.715225	0.586526	MAFG;MAFG	NM_032711;NM_002359	TSS1500;5'UTR	chr17:79880449-79880872	S_Shore
cg07826859	0.0301326	0.576116	0.557512	0.64739	MYO1G	NM_033054	TSS1500	NA	NA
cg07838483	0.0120324	0.354188	0.339808	0.284035	C19orf12;C19orf12	NM_001031726;NM_031448	Body;5'UTR	chr19:30206040-30206497	N_Shelf
cg07842386	0.0201696	0.714227	0.674857	0.783858	IL23R	NM_144701	TSS200	NA	NA
cg07850987	0.0185557	0.471335	0.502537	0.381306	HOXB3	NM_002146	5'UTR	chr17:46641534-46642110	S_Shelf
cg07852557	0.0351318	0.561039	0.589015	0.504357	BAHCC1	NM_001080519	Body	chr17:79425847-79426169	N_Shelf
cg07854954	0.0120324	0.70458	0.672229	0.765907	HNRPDL;HNRPDL	NR_003249;NM_031372	Body;Body	chr4:83350053-83352459	N_Shore
cg07855221	0.0185557	0.58598	0.626986	0.527552	MAFG;MAFG;SIRT7	NM_002359;NM_032711;NM_016538	3'UTR;3'UTR;TSS1500	chr17:79875425-79876124	S_Shore
cg07857469	0.0439046	0.50444	0.515774	0.451624	PRDM8	NM_020226	5'UTR	chr4:81104761-81105527	S_Shore
cg07859753	0.0325524	0.745418	0.736952	0.801317	NA	NA	NA	chr13:96296143-96297059	S_Shelf
cg07869839	0.0120324	0.315711	0.340969	0.263398	SIGLEC15	NM_213602	Body	chr18:43417388-43419103	S_Shore
cg07870237	0.0351318	0.432503	0.471778	0.363647	ACSL6;ACSL6	NM_015256;NM_001009185	TSS1500;TSS1500	chr5:131346892-131347776	S_Shore
cg07876162	0.0219008	0.606859	0.611546	0.537072	PALM;PALM	NM_002579;NM_001040134	Body;Body	chr19:727956-728177	Island
cg07888912	0.0170528	0.285583	0.313926	0.234088	KANK2;KANK2	NM_001136191;NM_015493	5'UTR;TSS1500	chr19:11307495-11308276	N_Shore
cg07889938	0.0170528	0.225831	0.239818	0.155661	AFF1	NM_001166693	TSS1500	chr4:87855873-87857204	N_Shore
cg07890553	0.0351318	0.351654	0.325928	0.409175	TMEM39A	NM_018266	TSS1500	NA	NA
cg07890839	0.0257415	0.236449	0.235061	0.184447	SMAD3	NM_005902	Body	chr15:67357339-67359061	S_Shore
cg07892374	0.0278647	0.445539	0.477409	0.376477	NA	NA	NA	NA	NA
cg07893474	0.0472004	0.737518	0.724835	0.789258	C3orf43	NM_001077657	TSS200	NA	NA
cg07904073	0.00758655	0.411063	0.460215	0.309201	NA	NA	NA	chr10:74020773-74021023	N_Shelf
cg07905054	0.0278647	0.383553	0.407367	0.323052	DRAM1	NM_018370	Body	chr12:102270754-102271801	S_Shore
cg07915516	0.0201696	0.427271	0.388914	0.491266	AXIN1;AXIN1	NM_003502;NM_181050	Body;Body	chr16:374732-375328	S_Shelf
cg07920414	0.0143558	0.744234	0.733037	0.807688	RIMS3	NM_014747	Body	NA	NA
cg07932300	0.0257415	0.377507	0.41202	0.313756	HECA	NM_016217	TSS1500	chr6:139456037-139457121	N_Shore
cg07935264	0.0219008	0.269459	0.276748	0.217398	IL1B	NM_000576	TSS200	NA	NA
cg07944862	0.0407999	0.691856	0.718174	0.635127	RARA;RARA;RARA;RARA	NM_001145301;NM_000964;NM_001024809;NM_001145302	Body;Body;Body;Body	chr17:38501396-38501839	N_Shore
cg07955126	0.0325524	0.79772	0.815342	0.732932	LRPAP1	NM_002337	Body	chr4:3526628-3526866	Island
cg07962303	0.0439046	0.292649	0.320715	0.239903	NA	NA	NA	NA	NA
cg07965335	0.0131502	0.791861	0.788472	0.844385	SORBS2;SORBS2;SORBS2;SORBS2;SORBS2	NM_003603;NM_021069;NM_001145670;NM_001145671;NM_001145672	5'UTR;5'UTR;5'UTR;5'UTR;5'UTR	NA	NA
cg07967717	0.0257415	0.447343	0.48021	0.388054	CNR2	NM_001841	5'UTR	chr1:24229115-24229537	S_Shore
cg07968770	0.0185557	0.292423	0.314148	0.215766	TMEM159;DNAH3	NM_020422;NM_017539	5'UTR;TSS200	chr16:21169810-21170278	S_Shore
cg07970248	0.00625676	0.239224	0.2499	0.187513	NA	NA	NA	chr10:65389875-65390835	Island
cg07977614	0.0325524	0.376335	0.377885	0.290897	PLD5	NM_152666	Body	NA	NA
cg07987449	0.0257415	0.66838	0.653897	0.724382	NA	NA	NA	chr16:87916188-87916469	S_Shelf
cg07988060	0.0278647	0.24117	0.246876	0.190487	NA	NA	NA	NA	NA
cg07989851	0.0325524	0.513576	0.552006	0.44872	NA	NA	NA	NA	NA
cg07993586	0.0278647	0.776062	0.743281	0.834647	DNAJB6	NM_058246	Body	chr7:157206934-157207348	N_Shore
cg07995200	0.0237559	0.797731	0.824006	0.746605	NA	NA	NA	NA	NA
cg07998213	0.0131502	0.282552	0.313393	0.22435	DGKZ;DGKZ	NM_201533;NM_201532	TSS200;Body	chr11:46366876-46367101	N_Shore
cg08003628	0.0278647	0.330003	0.341511	0.270354	ZFPM2	NM_012082	Body	chr8:106330518-106332120	S_Shore
cg08006727	0.0325524	0.772067	0.757735	0.825244	RNF183	NM_145051	TSS1500	NA	NA
cg08023751	0.00275336	0.72727	0.74077	0.672211	MERTK	NM_006343	TSS1500	chr2:112655491-112655727	N_Shore
cg08029287	0.0185557	0.595064	0.578827	0.646269	NA	NA	NA	chr4:1505254-1505560	N_Shelf
cg08031024	0.00567169	0.679606	0.670875	0.749463	GLI2	NM_005270	Body	NA	NA
cg08032476	0.0170528	0.485399	0.522282	0.413124	RAB34;RAB34;RAB34;RAB34;RAB34;RAB34;RAB34	NR_024579;NM_031934;NM_001142625;NM_001144942;NM_001142624;NR_024575;NM_001144943	Body;TSS1500;1stExon;TSS1500;1stExon;Body;1stExon	chr17:27046856-27047273	N_Shore
cg08036492	0.0407999	0.662498	0.739128	0.550477	COX10	NM_001303	Body	chr17:13972630-13973085	S_Shelf
cg08038033	0.0131502	0.394435	0.44139	0.300122	FOXP1;FOXP1	NM_032682;NM_001012505	5'UTR;5'UTR	NA	NA
cg08038178	0.0301326	0.723261	0.7022	0.773876	NA	NA	NA	chr6:39901852-39902299	S_Shelf
cg08038629	0.0325524	0.411809	0.445377	0.337242	RCC2;RCC2	NM_018715;NM_001136204	Body;Body	NA	NA
cg08039560	0.0219008	0.631561	0.591925	0.687202	NA	NA	NA	chr21:45575451-45575833	Island
cg08041014	0.0278647	0.373779	0.407163	0.313833	VAT1	NM_006373	TSS1500	chr17:41176670-41176966	N_Shore
cg08047482	0.00758655	0.248541	0.270551	0.179515	RAB3D	NM_004283	5'UTR	chr19:11450016-11450414	N_Shore
cg08053904	0.00198016	0.41579	0.392097	0.326641	GPR139	NM_001002911	TSS1500	chr16:20084707-20085305	S_Shore
cg08059112	0.0407999	0.640989	0.672406	0.585659	LINGO3	NM_001101391	5'UTR	chr19:2294886-2295101	Island
cg08066376	0.0156548	0.588294	0.609513	0.528754	MRPL16	NM_017840	Body	chr11:59578090-59578379	N_Shore
cg08069287	0.0439046	0.569304	0.612223	0.505121	NA	NA	NA	NA	NA
cg08070022	0.0407999	0.287896	0.31295	0.224295	FAM55C;FAM55C	NM_001134456;NM_145037	TSS1500;TSS1500	chr3:101497830-101498648	N_Shore
cg08079763	0.0143558	0.698594	0.694758	0.750137	DIP2C	NM_014974	Body	chr10:678262-679515	Island
cg08099797	0.0219008	0.630819	0.608357	0.690258	LIPH;LIPH	NM_139248;NM_139248	5'UTR;1stExon	NA	NA
cg08115618	0.0301326	0.77168	0.788138	0.715454	NA	NA	NA	NA	NA
cg08116775	0.0472004	0.307037	0.340248	0.235834	ZFAT	NM_020863	TSS1500	chr8:135724770-135725552	S_Shore
cg08120831	0.0170528	0.412345	0.450545	0.326218	LRRC43;LRRC43	NM_152759;NM_001098519	5'UTR;Body	chr12:122667648-122668038	S_Shore
cg08123701	0.00111097	0.683541	0.671303	0.737434	DAB1	NM_021080	5'UTR	NA	NA
cg08125755	0.00247025	0.57353	0.566306	0.510176	NA	NA	NA	chr4:174421347-174421559	S_Shore
cg08129017	0.00758655	0.515155	0.519226	0.418535	SREBF1;SREBF1	NM_004176;NM_001005291	Body;Body	chr17:17726855-17727282	S_Shore
cg08129583	0.0439046	0.549918	0.58971	0.472614	GYPC;GYPC	NM_016815;NM_002101	TSS1500;TSS1500	chr2:127413696-127414171	N_Shore
cg08130912	0.0237559	0.391987	0.418665	0.312045	SYNE2;SYNE2;SYNE2;SYNE2	NM_182914;NM_015180;NM_182910;NM_182913	Body;Body;Body;Body	NA	NA
cg08131309	0.0257415	0.568049	0.622255	0.482797	BMF;BMF;BMF;BMF	NM_033503;NM_001003943;NM_001003942;NM_001003940	TSS1500;TSS1500;TSS1500;5'UTR	chr15:40401053-40401298	N_Shore
cg08141424	0.00915535	0.239849	0.240004	0.177068	PDZRN3	NM_015009	TSS200	chr3:73673230-73674375	Island
cg08145067	0.0325524	0.350859	0.355989	0.279436	PIP5K1C	NM_012398	Body	chr19:3687786-3688262	Island
cg08149682	0.0143558	0.402481	0.436786	0.330513	MUM1;MUM1	NM_032853;NR_024247	5'UTR;TSS1500	chr19:1354420-1355350	S_Shore
cg08158952	0.0351318	0.183921	0.196469	0.129309	ZNF835	NM_001005850	Body	chr19:57182887-57183375	Island
cg08161480	0.0278647	0.58598	0.632369	0.500892	NA	NA	NA	chr1:226111642-226112552	S_Shelf
cg08161666	0.0257415	0.66667	0.651508	0.719152	NA	NA	NA	chr11:13030330-13032584	S_Shelf
cg08166767	0.0120324	0.701928	0.670028	0.758781	LCE2A	NM_178428	5'UTR	NA	NA
cg08168580	0.0131502	0.411125	0.426196	0.347585	NA	NA	NA	NA	NA
cg08173709	0.0378784	0.759293	0.806954	0.671493	FOXP1	NM_032682	Body	NA	NA
cg08178956	0.0170528	0.576082	0.618466	0.502748	NA	NA	NA	NA	NA
cg08180028	0.0472004	0.638523	0.697061	0.551174	LTK;LTK;LTK	NM_001135685;NM_002344;NM_206961	3'UTR;3'UTR;3'UTR	chr15:41793562-41795305	S_Shore
cg08184652	0.0278647	0.176621	0.187252	0.126529	NA	NA	NA	chr2:162270888-162271413	Island
cg08195176	0.0278647	0.723419	0.789666	0.609368	SIK3	NM_025164	Body	NA	NA
cg08198193	0.0201696	0.312414	0.32933	0.257232	NA	NA	NA	NA	NA
cg08209934	0.0237559	0.750979	0.767176	0.68129	MIR140;WWP2;WWP2	NR_029681;NM_199424;NM_007014	TSS200;Body;Body	NA	NA
cg08218799	0.0219008	0.703952	0.736199	0.64127	ADCY4	NM_139247	TSS1500	chr14:24802927-24803159	S_Shore
cg08220149	0.0325524	0.503472	0.524707	0.437298	NDE1;NDE1	NM_017668;NM_001143979	Body;Body	NA	NA
cg08224563	0.0301326	0.47095	0.505965	0.372723	LYRM1;LYRM1;LYRM1	NM_001128301;NM_001128302;NM_020424	5'UTR;5'UTR;5'UTR	chr16:20911566-20912616	S_Shelf
cg08227353	0.0237559	0.569542	0.593113	0.500529	KAZALD1;KAZALD1	NM_030929;NM_030929	1stExon;5'UTR	chr10:102820488-102822874	Island
cg08231648	0.0301326	0.490372	0.532668	0.416618	NA	NA	NA	NA	NA
cg08234878	0.0109974	0.277321	0.298263	0.222865	PAPLN	NM_173462	Body	NA	NA
cg08238215	0.0170528	0.347299	0.379422	0.289401	MEIS1	NM_002398	Body	chr2:66672431-66673636	S_Shore
cg08239753	0.0156548	0.273241	0.297847	0.202735	PPP1R3E	NR_026862	Body	chr14:23770512-23771902	N_Shore
cg08239858	0.0201696	0.310225	0.317431	0.25691	NA	NA	NA	chr5:2738953-2741237	Island
cg08243135	0.0439046	0.536315	0.532837	0.479029	NA	NA	NA	chr6:3456061-3457963	S_Shore
cg08243626	0.0257415	0.557544	0.606414	0.470785	NA	NA	NA	NA	NA
cg08250081	0.0185557	0.522386	0.56244	0.446229	NA	NA	NA	NA	NA
cg08261450	0.0156548	0.559637	0.538892	0.619751	TMEM132D	NM_133448	Body	chr12:130387609-130389139	N_Shelf
cg08267399	0.0201696	0.489807	0.474676	0.561265	LOC731779	NR_024441	TSS1500	NA	NA
cg08269188	0.0472004	0.408882	0.459554	0.32504	CBX5	NM_012117	5'UTR	NA	NA
cg08271804	0.00306478	0.195917	0.193679	0.133759	ZNF492	NM_020855	TSS1500	chr19:22817274-22817546	N_Shore
cg08273772	0.0237559	0.216171	0.236914	0.159288	ATXN2	NM_002973	Body	chr12:112035612-112037558	N_Shore
cg08297985	0.0170528	0.378568	0.395884	0.321592	NA	NA	NA	NA	NA
cg08298644	0.0201696	0.681913	0.664544	0.732567	PNPLA7;PNPLA7	NM_152286;NM_001098537	Body;Body	chr9:140361206-140361482	N_Shore
cg08298946	0.00758655	0.592169	0.596508	0.535838	NA	NA	NA	NA	NA
cg08304103	0.0325524	0.707174	0.693892	0.761272	FZD4	NM_012193	Body	chr11:86665901-86666567	N_Shelf
cg08305436	0.0472004	0.345904	0.346983	0.28051	NA	NA	NA	chr19:22805800-22806721	Island
cg08310837	0.0351318	0.393421	0.426707	0.337174	FAM65A	NM_024519	Body	chr16:67571252-67572728	S_Shore
cg08312149	0.0278647	0.582708	0.610943	0.530655	HDGF2;HDGF2	NM_032631;NM_001001520	Body;Body	chr19:4472119-4473123	S_Shore
cg08313420	0.0351318	0.292444	0.301049	0.222583	DAGLB;DAGLB	NM_001142936;NM_139179	Body;Body	NA	NA
cg08321366	0.0301326	0.377541	0.403013	0.320686	MMP14;MMP14	NM_004995;NM_004995	5'UTR;1stExon	chr14:23305893-23307013	N_Shore
cg08321942	0.0325524	0.387713	0.403903	0.331831	NA	NA	NA	chr19:34310744-34311517	N_Shore
cg08324090	0.0143558	0.72014	0.774746	0.630081	ACAP1	NM_014716	Body	chr17:7253298-7253764	N_Shore
cg08324157	0.0237559	0.616108	0.602079	0.668831	NA	NA	NA	NA	NA
cg08324801	0.0219008	0.456207	0.458507	0.398929	NA	NA	NA	NA	NA
cg08329754	0.0472004	0.702129	0.742759	0.626752	RPTOR;RPTOR	NM_001163034;NM_020761	Body;Body	chr17:78798780-78799160	N_Shore
cg08336300	0.0100399	0.345887	0.366797	0.2562	SESN1	NM_014454	Body	chr6:109330285-109331037	S_Shore
cg08347373	0.0378784	0.603207	0.654207	0.514788	CD302	NM_014880	Body	chr2:160654229-160654631	N_Shore
cg08351131	0.0378784	0.569554	0.635339	0.47295	HEXIM2	NM_144608	Body	chr17:43238260-43239233	S_Shelf
cg08358907	0.0170528	0.500346	0.530263	0.448565	FCHO1;FCHO1;FCHO1;FCHO1	NM_015122;NM_001161358;NM_001161359;NM_001161357	Body;Body;Body;Body	chr19:17877468-17877777	Island
cg08375286	0.0131502	0.221964	0.240002	0.171561	DAXX;DAXX;DAXX;DAXX	NM_001141970;NR_024517;NM_001350;NM_001141969	TSS1500;TSS1500;TSS1500;TSS1500	chr6:33290370-33291087	S_Shore
cg08384999	0.0170528	0.5166	0.530205	0.456632	BCOR;BCOR	NM_001123384;NM_001123383	5'UTR;5'UTR	chrX:40004305-40004536	Island
cg08402433	0.0378784	0.434521	0.47151	0.372089	CARD11	NM_032415	5'UTR	NA	NA
cg08409642	0.0131502	0.398266	0.428687	0.304568	MT2A	NM_005953	TSS1500	chr16:56642129-56642595	N_Shore
cg08413427	0.0439046	0.645384	0.711069	0.550771	DBF4B	NM_145663	Body	NA	NA
cg08423562	0.0185557	0.449439	0.474317	0.385352	FHL3	NM_004468	5'UTR	NA	NA
cg08425610	0.0325524	0.694488	0.730257	0.635191	VASP	NM_003370	3'UTR	chr19:46032304-46032855	N_Shelf
cg08426962	0.0170528	0.659544	0.637428	0.711934	MCTP1;MCTP1	NM_024717;NM_001002796	Body;Body	NA	NA
cg08438435	0.0201696	0.349419	0.371049	0.293923	APBA2;APBA2	NM_001130414;NM_005503	Body;Body	chr15:29407695-29408229	Island
cg08441138	0.0201696	0.423455	0.447257	0.359749	NA	NA	NA	NA	NA
cg08445550	0.0407999	0.738398	0.720777	0.792029	MYO10	NM_012334	Body	NA	NA
cg08448711	0.0407999	0.60084	0.648817	0.523294	NA	NA	NA	NA	NA
cg08454687	0.0219008	0.543489	0.583615	0.466768	NA	NA	NA	chr7:157092597-157093535	N_Shore
cg08463231	0.0237559	0.667352	0.651049	0.728577	NA	NA	NA	NA	NA
cg08470180	0.0156548	0.290112	0.297953	0.239739	C5orf24;C5orf24	NM_152409;NM_001135586	TSS200;TSS1500	chr5:134181483-134182250	N_Shore
cg08474929	0.0143558	0.567739	0.602671	0.514405	NA	NA	NA	NA	NA
cg08482979	0.0170528	0.521063	0.552958	0.435542	NA	NA	NA	NA	NA
cg08493581	0.0201696	0.713412	0.697248	0.763511	TCF7L1	NM_031283	Body	NA	NA
cg08493590	0.0068938	0.356616	0.384232	0.282458	SUPT3H	NM_181356	3'UTR	NA	NA
cg08494738	0.0378784	0.607657	0.558838	0.698236	NA	NA	NA	chr16:4364966-4365716	S_Shelf
cg08500763	0.0378784	0.400588	0.432646	0.338896	GRB7;GRB7;GRB7	NM_005310;NM_001030002;NM_001030002	5'UTR;5'UTR;1stExon	NA	NA
cg08516993	0.0378784	0.568398	0.589793	0.509964	SLC5A10;SLC5A10	NM_001042450;NM_152351	Body;Body	chr17:18874684-18874887	N_Shelf
cg08519905	0.0325524	0.522717	0.560326	0.458394	CD9	NM_001769	TSS1500	chr12:6309152-6310392	N_Shore
cg08526209	0.0472004	0.717413	0.700106	0.776602	NA	NA	NA	chr3:139396338-139396882	S_Shelf
cg08526412	0.00513498	0.21594	0.211125	0.153665	C1orf83;TMEM59	NM_153035;NM_004872	Body;TSS1500	chr1:54518601-54519299	S_Shore
cg08529481	0.00513498	0.364744	0.368228	0.29524	STK40	NM_032017	5'UTR	NA	NA
cg08531263	0.0156548	0.33668	0.346418	0.283411	ZNF468;ZNF468	NM_199132;NM_001008801	TSS1500;TSS1500	chr19:53360201-53360460	S_Shore
cg08534147	0.0325524	0.459144	0.495161	0.38422	PLXNB1;PLXNB1	NM_002673;NM_001130082	TSS1500;TSS1500	chr3:48470230-48471389	S_Shore
cg08538258	0.0143558	0.48148	0.500537	0.427182	POFUT2;POFUT2;LOC642852;POFUT2	NR_004858;NM_015227;NR_026943;NM_133635	Body;Body;TSS1500;Body	chr21:46706691-46707049	Island
cg08541457	0.00275336	0.825291	0.820783	0.76816	NA	NA	NA	NA	NA
cg08542715	0.0156548	0.610318	0.551276	0.697815	NA	NA	NA	NA	NA
cg08549335	0.0378784	0.269534	0.24015	0.349537	ZNRF2	NM_147128	Body	NA	NA
cg08557970	0.0219008	0.64539	0.696978	0.536087	RPS6KA2;RPS6KA2	NM_021135;NM_001006932	Body;Body	NA	NA
cg08562099	0.0325524	0.535715	0.586476	0.450508	MSI2;MSI2	NM_138962;NM_170721	Body;Body	NA	NA
cg08563601	0.00833902	0.580816	0.587017	0.510806	BARD1	NM_000465	TSS1500	chr2:215673995-215675052	S_Shore
cg08570691	0.0378784	0.789676	0.77742	0.849885	RPL13AP5;SNORD35A;SNORD33;SNORD34;RPL13A	NR_026712;NR_000018;NR_000020;NR_000019;NM_012423	Body;TSS1500;Body;TSS1500;Body	chr19:49990435-49990965	S_Shelf
cg08571738	0.0301326	0.739791	0.784296	0.672129	NA	NA	NA	NA	NA
cg08576185	0.0301326	0.541756	0.574187	0.475158	ZNF598	NM_178167	Body	chr16:2054011-2054288	S_Shore
cg08584947	0.0100399	0.653375	0.644356	0.709604	NA	NA	NA	NA	NA
cg08591048	0.0237559	0.770601	0.795882	0.716086	RIMBP3C;RIMBP3B	NM_001128633;NM_001128635	TSS1500;TSS1500	chr22:21903231-21905437	S_Shore
cg08591265	0.00833902	0.612567	0.583206	0.697512	SFRS1;SFRS1	NM_001078166;NM_006924	3'UTR;Body	chr17:56083750-56085373	N_Shore
cg08592104	0.0143558	0.759252	0.746656	0.813455	ST5;ST5;ST5	NM_139157;NM_213618;NM_005418	Body;Body;Body	NA	NA
cg08594651	0.0325524	0.579972	0.617461	0.500127	NA	NA	NA	chr11:47416357-47416598	N_Shore
cg08594681	0.0109974	0.411041	0.44504	0.321744	CLU;CLU;CLU;CLU	NM_203339;NM_001831;NM_001171138;NM_203339	1stExon;Body;Body;5'UTR	chr8:27471954-27472523	N_Shelf
cg08598221	0.0201696	0.63653	0.665619	0.561234	SNTB1	NM_021021	TSS1500	chr8:121823534-121824720	S_Shore
cg08600862	0.0219008	0.332597	0.336299	0.269811	NA	NA	NA	chr5:76941395-76941888	N_Shore
cg08606497	0.0278647	0.613022	0.650469	0.540176	ZNF395	NM_018660	TSS1500	chr8:28243684-28244283	S_Shore
cg08614871	0.0325524	0.540627	0.512921	0.602871	KLF6;KLF6;KLF6;KLF6	NR_027653;NM_001160124;NM_001160125;NM_001300	Body;Body;Body;Body	chr10:3823789-3824017	S_Shore
cg08621624	0.0201696	0.310989	0.33713	0.246867	NA	NA	NA	NA	NA
cg08623535	0.00833902	0.251287	0.266302	0.192117	LOX	NM_002317	TSS1500	chr5:121412500-121414077	S_Shore
cg08628233	0.0185557	0.352938	0.364205	0.288702	NA	NA	NA	NA	NA
cg08632810	0.0185557	0.377135	0.388218	0.281464	EIF2C2;EIF2C2	NM_012154;NM_001164623	Body;Body	NA	NA
cg08634133	0.00275336	0.410885	0.423243	0.301927	ATP6V0E2;LOC401431;ATP6V0E2;ATP6V0E2;ATP6V0E2	NM_001100592;NR_027040;NM_145230;NM_145230;NM_001100592	5'UTR;Body;5'UTR;1stExon;1stExon	chr7:149570366-149571272	N_Shore
cg08636573	0.0143558	0.771326	0.792301	0.70977	CLDN15	NM_014343	TSS1500	NA	NA
cg08638320	0.0143558	0.552917	0.564663	0.471438	FOXD2;MGC12982	NM_004474;NR_026878	TSS1500;Body	chr1:47899661-47900385	Island
cg08641990	0.00198016	0.3973	0.412154	0.312265	SSBP3;SSBP3;SSBP3	NM_001009955;NM_018070;NM_145716	Body;Body;Body	chr1:54821990-54822333	S_Shore
cg08642285	0.0185557	0.391887	0.418049	0.332641	CALML4;CALML4	NM_001031733;NM_033429	TSS200;TSS200	NA	NA
cg08644381	0.0325524	0.673986	0.678727	0.620592	SSPO	NM_198455	Body	NA	NA
cg08645907	0.0472004	0.374127	0.392074	0.322917	ATXN7L1;ATXN7L1	NM_138495;NM_020725	TSS200;Body	NA	NA
cg08675521	0.0100399	0.77941	0.76519	0.831863	NA	NA	NA	chr11:18720271-18720821	N_Shelf
cg08676438	0.0301326	0.482901	0.505889	0.425172	ONECUT3	NM_001080488	Body	chr19:1762372-1762848	S_Shore
cg08677655	0.0325524	0.347781	0.370414	0.286249	SCARF1;SCARF1;SCARF1;SCARF1;SCARF1	NR_028076;NM_003693;NM_145352;NM_145350;NR_028075	TSS200;TSS200;TSS200;TSS200;TSS200	chr17:1546742-1547324	S_Shore
cg08677954	0.0237559	0.776811	0.813291	0.70899	BAT2	NM_080686	Body	NA	NA
cg08678044	0.0325524	0.384103	0.403338	0.326797	CLEC11A	NM_002975	1stExon	chr19:51227661-51228883	N_Shore
cg08679800	0.0257415	0.690799	0.670591	0.755891	NA	NA	NA	NA	NA
cg08682036	0.0472004	0.580837	0.548018	0.643364	HNRNPF;HNRNPF;HNRNPF;HNRNPF	NM_001098205;NM_001098206;NM_001098204;NM_004966	5'UTR;5'UTR;5'UTR;5'UTR	NA	NA
cg08684893	0.00378216	0.513584	0.486676	0.411991	ZNF225	NM_013362	TSS1500	chr19:44617490-44617831	N_Shore
cg08691328	0.0100399	0.295451	0.327609	0.222347	C7orf72	NM_001161834	Body	chr7:50198771-50198986	N_Shelf
cg08691577	0.0170528	0.760618	0.726527	0.832232	FAM105B	NM_138348	Body	chr5:14664247-14664989	S_Shelf
cg08691775	0.0351318	0.445856	0.496245	0.376088	NDRG1;NDRG1	NM_001135242;NM_006096	TSS1500;TSS1500	chr8:134308328-134310145	S_Shore
cg08692733	0.00915535	0.328716	0.342813	0.26408	RBM20	NM_001134363	Body	chr10:112402953-112404328	S_Shore
cg08693490	0.0351318	0.372658	0.394923	0.312697	NA	NA	NA	NA	NA
cg08696470	0.00275336	0.465469	0.469144	0.390426	PAFAH1B1	NM_000430	TSS1500	chr17:2496493-2498023	N_Shore
cg08696931	0.0237559	0.337679	0.363355	0.276247	CDK2AP1	NM_004642	Body	chr12:123754049-123754373	Island
cg08700306	0.0257415	0.52404	0.566759	0.471467	LRP3	NM_002333	Body	chr19:33685146-33686085	S_Shore
cg08701621	0.0378784	0.253918	0.276376	0.196743	ZNF135;ZNF135;ZNF135;ZNF135;ZNF135	NM_001164527;NM_003436;NM_001164529;NM_007134;NM_001164530	TSS200;TSS200;TSS200;TSS200;TSS200	chr19:58570393-58571779	Island
cg08702879	0.0143558	0.728439	0.711194	0.797262	NA	NA	NA	NA	NA
cg08708079	0.0439046	0.800697	0.835822	0.738567	SPEF1	NM_015417	TSS1500	chr20:3766343-3767636	N_Shelf
cg08713365	0.0378784	0.277365	0.279491	0.226751	NRSN2;NRSN2	NM_024958;NM_024958	1stExon;5'UTR	chr20:327376-328977	Island
cg08716584	0.0201696	0.506168	0.524397	0.412027	MS4A7;MS4A7;MS4A7;MS4A7	NM_206938;NM_206940;NM_206939;NM_021201	Body;Body;Body;Body	NA	NA
cg08721324	0.0439046	0.657998	0.704591	0.58026	ANKRD11	NM_013275	5'UTR	NA	NA
cg08747557	0.0278647	0.694125	0.684381	0.752119	MMP8	NM_002424	3'UTR	NA	NA
cg08753172	0.0301326	0.585446	0.634976	0.484226	INPP5K;INPP5K;INPP5K	NM_130766;NM_001135642;NM_016532	Body;Body;Body	NA	NA
cg08774009	0.00464327	0.567723	0.555038	0.497664	NA	NA	NA	chr8:49309063-49309633	Island
cg08774280	0.0301326	0.59328	0.632809	0.520638	SYNPO2;SYNPO2;SYNPO2	NM_001128934;NM_133477;NM_001128933	Body;Body;Body	NA	NA
cg08778851	0.00567169	0.286407	0.297658	0.211243	NA	NA	NA	chr17:29885900-29887377	S_Shore
cg08783253	0.0378784	0.663148	0.719634	0.560902	AOC2;AOC2	NM_001158;NM_009590	TSS200;TSS200	NA	NA
cg08792630	0.0301326	0.549799	0.594999	0.462432	FOXO3;FOXO3	NM_001455;NM_201559	Body;Body	chr6:108878830-108883404	S_Shore
cg08792703	0.0378784	0.422677	0.481111	0.344136	CD6	NM_006725	Body	chr11:60775036-60776307	S_Shelf
cg08796391	0.0378784	0.777317	0.811546	0.691444	MAD1L1;MAD1L1;MAD1L1	NM_003550;NM_001013837;NM_001013836	Body;Body;Body	chr7:2116367-2116781	N_Shelf
cg08798862	0.0131502	0.717058	0.68705	0.791588	FAM38A	NM_001142864	Body	NA	NA
cg08799816	0.00340686	0.365048	0.326709	0.252858	RADIL	NM_018059	Body	chr7:4855990-4856212	N_Shore
cg08814800	0.000771332	0.502774	0.492937	0.431155	NA	NA	NA	chr4:174421347-174421559	Island
cg08815340	0.0439046	0.353655	0.375079	0.295528	NA	NA	NA	NA	NA
cg08817540	0.0472004	0.432982	0.35815	0.537231	HHLA2	NM_007072	TSS1500	NA	NA
cg08822625	0.0237559	0.65196	0.66974	0.573042	NEDD9	NM_001142393	5'UTR	NA	NA
cg08825075	0.0185557	0.709976	0.685266	0.762162	NA	NA	NA	chr16:3930648-3931651	S_Shelf
cg08825699	0.0170528	0.783372	0.801661	0.709671	HDAC4	NM_006037	Body	NA	NA
cg08826152	0.0472004	0.495595	0.528519	0.413065	ADORA2B	NM_000676	Body	NA	NA
cg08827454	0.0301326	0.500041	0.539011	0.421323	NA	NA	NA	chr6:30923208-30923624	N_Shore
cg08834573	0.0351318	0.696934	0.670588	0.748768	NA	NA	NA	NA	NA
cg08835847	0.0120324	0.37737	0.399373	0.315209	NA	NA	NA	chr17:72449982-72450617	S_Shore
cg08861115	0.0237559	0.755565	0.72192	0.812748	IL1F9	NM_019618	TSS1500	NA	NA
cg08874645	0.0301326	0.401002	0.426224	0.344953	SLC29A3	NM_018344	Body	NA	NA
cg08886823	0.0407999	0.325438	0.353686	0.262798	ESRP2	NM_024939	TSS1500	chr16:68269010-68272143	Island
cg08892370	0.00567169	0.222197	0.218281	0.161482	MGC12982	NR_026878	Body	chr1:47899125-47899398	N_Shore
cg08894273	0.0439046	0.60194	0.648471	0.522704	NA	NA	NA	chr1:161110859-161111107	N_Shore
cg08899667	0.0219008	0.666418	0.705471	0.607261	VARS	NM_006295	Body	chr6:31763240-31763905	N_Shelf
cg08900409	0.0407999	0.629787	0.650772	0.539448	PGPEP1	NM_017712	3'UTR	NA	NA
cg08903019	0.0325524	0.395249	0.435511	0.324965	NA	NA	NA	chr17:42295861-42299719	S_Shore
cg08903069	0.0439046	0.678064	0.654941	0.735654	TCF7L1	NM_031283	Body	NA	NA
cg08904394	0.0407999	0.759429	0.796508	0.686263	CCDC88B	NM_032251	Body	chr11:64109822-64110228	N_Shore
cg08908247	0.0351318	0.563962	0.623857	0.47244	YIF1A	NM_020470	Body	chr11:66056209-66057324	N_Shore
cg08915824	0.0351318	0.453742	0.496043	0.396336	NFASC;NFASC;NFASC;NFASC;NFASC;NFASC	NM_015090;NM_001160333;NM_001005388;NM_001005389;NM_001160331;NM_001160332	5'UTR;5'UTR;5'UTR;5'UTR;TSS1500;5'UTR	NA	NA
cg08917117	0.0351318	0.682412	0.670296	0.749755	NA	NA	NA	NA	NA
cg08919597	0.0301326	0.300811	0.331516	0.238222	TNFAIP3	NM_006290	Body	NA	NA
cg08920210	0.0219008	0.438442	0.469289	0.379264	DNMBP;NCRNA00093	NM_015221;NR_024130	Body;TSS200	NA	NA
cg08928408	0.0325524	0.651058	0.672827	0.581585	NA	NA	NA	NA	NA
cg08937102	0.0439046	0.625989	0.656415	0.553972	NADK	NM_023018	Body	chr1:1691767-1692063	N_Shore
cg08939850	0.0472004	0.566707	0.597841	0.499292	RPTOR;RPTOR	NM_001163034;NM_020761	Body;Body	chr17:78798780-78799160	S_Shore
cg08941853	0.0143558	0.520057	0.558463	0.421947	NA	NA	NA	NA	NA
cg08943494	0.0301326	0.360813	0.379196	0.307533	PRR5L;PRR5L;PRR5L;PRR5L;PRR5L	NM_024841;NM_001160167;NM_001160169;NM_001160169;NM_001160168	5'UTR;5'UTR;1stExon;5'UTR;Body	NA	NA
cg08965235	0.00915535	0.292943	0.302793	0.224072	LTBP3;LTBP3;LTBP3;LTBP3	NM_001164266;NM_001130144;NM_021070;NM_001164266	1stExon;1stExon;1stExon;5'UTR	chr11:65325081-65326209	Island
cg08966889	0.0439046	0.706489	0.759756	0.628182	TRAM2	NM_012288	Body	chr6:52441269-52441793	N_Shore
cg08968034	0.0439046	0.62241	0.60774	0.677061	GRK4;GRK4;GRK4	NM_001004057;NM_182982;NM_001004056	Body;Body;Body	NA	NA
cg09006487	0.0201696	0.33519	0.329621	0.277141	RYBP	NM_012234	3'UTR	NA	NA
cg09007354	0.0325524	0.630292	0.681455	0.555768	GLIS1	NM_147193	5'UTR	NA	NA
cg09018739	0.0237559	0.763406	0.792184	0.698712	CPNE2	NM_152727	Body	NA	NA
cg09022607	0.0109974	0.494602	0.51632	0.440299	TCF7L2;TCF7L2;TCF7L2;TCF7L2;TCF7L2;TCF7L2	NM_001146284;NM_001146285;NM_030756;NM_001146274;NM_001146286;NM_001146283	Body;Body;Body;Body;Body;Body	chr10:114712115-114712544	S_Shore
cg09025210	0.0219008	0.672063	0.636476	0.730924	ZBTB38	NM_001080412	5'UTR	NA	NA
cg09067029	0.0472004	0.779508	0.764665	0.836805	PLA2G4A	NM_024420	Body	NA	NA
cg09076010	0.0068938	0.688089	0.690153	0.740983	ARHGEF10L;ARHGEF10L	NM_001011722;NM_018125	Body;Body	chr1:18023481-18023792	N_Shore
cg09076337	0.0439046	0.347358	0.368186	0.2876	TSHR;TSHR;TSHR;TSHR;TSHR;TSHR	NM_001018036;NM_000369;NM_001142626;NM_001018036;NM_001142626;NM_000369	5'UTR;5'UTR;1stExon;1stExon;5'UTR;1stExon	chr14:81421294-81421561	S_Shore
cg09076650	0.0185557	0.644334	0.634779	0.705803	NA	NA	NA	NA	NA
cg09076821	0.0100399	0.661171	0.687445	0.605655	UBA1;UBA1	NM_153280;NM_003334	5'UTR;TSS1500	chrX:47053103-47053605	N_Shore
cg09082617	0.0407999	0.79685	0.82402	0.742961	MIR645	NR_030375	TSS1500	NA	NA
cg09083947	0.0351318	0.328231	0.338903	0.269544	NA	NA	NA	chr12:66122788-66123328	S_Shore
cg09092280	0.0325524	0.52427	0.55543	0.437429	NA	NA	NA	NA	NA
cg09101151	0.0120324	0.412513	0.448926	0.329272	NA	NA	NA	NA	NA
cg09101894	0.0257415	0.753679	0.722498	0.813207	PIK3R1;PIK3R1	NM_181523;NM_181524	Body;TSS1500	chr5:67584213-67584451	N_Shore
cg09108394	0.0407999	0.76671	0.740163	0.820548	PRKCB;PRKCB	NM_002738;NM_212535	Body;Body	chr16:23846941-23848102	S_Shelf
cg09113070	0.0325524	0.535519	0.584377	0.470431	ST3GAL5	NM_003896	Body	chr2:86115590-86116327	N_Shore
cg09128944	0.0219008	0.539962	0.592232	0.455788	NA	NA	NA	NA	NA
cg09136878	0.0219008	0.571911	0.620138	0.499949	NA	NA	NA	NA	NA
cg09151742	0.0100399	0.240121	0.260897	0.188172	KDM2B;KDM2B;KDM2B	NM_032590;NM_032590;NM_001005366	5'UTR;1stExon;TSS1500	chr12:122016170-122017693	S_Shore
cg09163720	0.0439046	0.737532	0.805843	0.638154	INPP5A	NM_005539	Body	NA	NA
cg09168692	0.0237559	0.651279	0.649815	0.703346	PER3	NM_016831	Body	chr1:7887198-7887476	S_Shore
cg09183316	0.0100399	0.22623	0.230853	0.154074	CTDSP2	NM_005730	Body	chr12:58238840-58241046	N_Shore
cg09183450	0.0120324	0.528053	0.51051	0.592191	AHNAK;AHNAK	NM_024060;NM_001620	5'UTR;5'UTR	NA	NA
cg09185884	0.0439046	0.352997	0.399434	0.267257	KCTD2	NM_015353	Body	NA	NA
cg09192369	0.0100399	0.485019	0.492209	0.422186	NA	NA	NA	NA	NA
cg09195098	0.0257415	0.40069	0.4014	0.346131	GCNT2	NM_145649	Body	NA	NA
cg09228051	0.0237559	0.302874	0.321363	0.242164	ABCC11;ABCC11;ABCC11	NM_033151;NM_145186;NM_032583	1stExon;Body;Body	NA	NA
cg09229620	0.0378784	0.544894	0.556953	0.490379	NLGN1;NLGN1	NM_014932;NM_014932	5'UTR;1stExon	chr3:173115404-173115775	S_Shore
cg09233980	0.00833902	0.635675	0.664131	0.582673	GRAMD4	NM_015124	Body	chr22:47069523-47069800	Island
cg09234161	0.0257415	0.499192	0.528384	0.448383	CCDC102A	NM_033212	5'UTR	chr16:57562451-57563325	S_Shore
cg09234616	0.0120324	0.245141	0.246074	0.190775	WT1;WT1;WT1;WT1	NM_024425;NM_024426;NM_000378;NM_024424	Body;Body;Body;Body	chr11:32452144-32452708	Island
cg09235539	0.0378784	0.235471	0.264112	0.172904	DNAJC6;DNAJC6	NM_014787;NM_014787	5'UTR;1stExon	chr1:65731411-65731849	N_Shore
cg09236163	0.0407999	0.30785	0.308045	0.246896	C15orf26;C15orf26	NM_173528;NM_173528	1stExon;5'UTR	chr15:81426499-81426702	Island
cg09236311	0.0237559	0.787389	0.772903	0.838398	CLDN18;CLDN18	NM_001002026;NM_016369	3'UTR;3'UTR	NA	NA
cg09242181	0.0219008	0.449471	0.457012	0.394681	LRP4	NM_002334	TSS1500	chr11:46939358-46940118	S_Shore
cg09253473	0.0120324	0.724526	0.751543	0.670327	MAFG;MAFG;SIRT7	NM_002359;NM_032711;NM_016538	3'UTR;3'UTR;TSS1500	chr17:79875425-79876124	S_Shore
cg09259843	0.0201696	0.692123	0.734213	0.635252	NA	NA	NA	NA	NA
cg09262442	0.0257415	0.456323	0.457684	0.508933	C10orf18	NM_017782	5'UTR	chr10:5726455-5727697	S_Shore
cg09269866	0.0156548	0.353765	0.370328	0.285498	FOXD2;MGC12982	NM_004474;NR_026878	TSS1500;Body	chr1:47899661-47900385	Island
cg09273112	0.0472004	0.778779	0.828317	0.67861	VPS24;VPS24	NM_001005753;NM_016079	3'UTR;3'UTR	NA	NA
cg09275986	0.0257415	0.59051	0.619053	0.498894	NPHP4	NM_015102	Body	NA	NA
cg09278107	0.0156548	0.478439	0.483736	0.423747	PACS2;PACS2	NM_015197;NM_001100913	TSS1500;TSS1500	chr14:105780339-105782027	N_Shore
cg09282085	0.0156548	0.624153	0.619514	0.674839	RPL3;RNU86;RPL3	NM_000967;NR_000026;NM_001033853	Body;TSS200;Body	chr22:39715473-39715945	N_Shelf
cg09284275	0.0351318	0.608054	0.675826	0.505304	MYH11;MYH11;MYH11;MYH11	NM_022844;NM_002474;NM_001040114;NM_001040113	Body;Body;Body;Body	NA	NA
cg09285543	0.0378784	0.764204	0.743052	0.816664	MEG3;MEG3;MEG3	NR_003531;NR_003530;NR_002766	Body;Body;Body	chr14:101293427-101294433	S_Shore
cg09287629	0.0378784	0.432919	0.448425	0.374087	NA	NA	NA	chr2:203036051-203036296	Island
cg09290120	0.0301326	0.717623	0.755967	0.630295	GPD2;GPD2	NM_000408;NM_001083112	TSS1500;TSS1500	chr2:157292102-157292646	N_Shore
cg09297903	0.0219008	0.61865	0.638457	0.564841	DKK4	NM_014420	TSS200	NA	NA
cg09299075	0.0472004	0.762698	0.804281	0.697356	ADK;ADK	NM_001123;NM_006721	Body;Body	NA	NA
cg09302474	0.0201696	0.780986	0.808675	0.716578	PIK3R5	NM_001142633	TSS1500	chr17:8868469-8869372	S_Shore
cg09308580	0.0185557	0.55903	0.587062	0.488822	NA	NA	NA	NA	NA
cg09317128	0.0378784	0.6302	0.586622	0.698592	TMEM165	NM_018475	Body	chr4:56261697-56262503	S_Shelf
cg09317371	0.0378784	0.729363	0.766392	0.65723	CPNE2	NM_152727	Body	NA	NA
cg09322555	0.0201696	0.64452	0.699334	0.562083	PSMB9;PSMB9	NM_002800;NM_148954	Body;Body	chr6:32820849-32822370	S_Shelf
cg09324018	0.0472004	0.603088	0.665979	0.504309	FAM49A	NM_030797	5'UTR	NA	NA
cg09324669	0.0100399	0.277903	0.284986	0.193831	NA	NA	NA	chr1:234744276-234747024	S_Shelf
cg09326832	0.0201696	0.449102	0.495235	0.350407	RREB1;RREB1;RREB1;RREB1	NM_001003698;NM_001003700;NM_001168344;NM_001003699	Body;Body;Body;Body	chr6:7246665-7247572	N_Shelf
cg09327847	0.0378784	0.740874	0.721014	0.797551	PRKCB;PRKCB	NM_002738;NM_212535	Body;Body	NA	NA
cg09351315	0.0156548	0.454899	0.470482	0.375012	NA	NA	NA	chr17:77770672-77778468	Island
cg09358725	0.0378784	0.619222	0.669731	0.534497	LMO2	NM_005574	TSS1500	NA	NA
cg09360044	0.0351318	0.703041	0.663309	0.763653	NA	NA	NA	NA	NA
cg09375033	0.0237559	0.44477	0.469048	0.382467	DZIP1L;DZIP1L	NM_173543;NM_001170538	5'UTR;TSS1500	chr3:137833848-137834592	N_Shore
cg09375907	0.0351318	0.781506	0.761503	0.831655	CRISP3	NM_006061	5'UTR	NA	NA
cg09385371	0.0237559	0.726911	0.720905	0.785447	LOC153910;LOC153910	NR_027311;NR_027312	TSS1500;TSS1500	NA	NA
cg09390594	0.0219008	0.451555	0.482994	0.378776	NA	NA	NA	NA	NA
cg09397246	0.0156548	0.338033	0.358293	0.259997	FES;FES;FES;FES	NM_002005;NM_001143783;NM_001143784;NM_001143785	TSS1500;TSS1500;TSS1500;TSS1500	chr15:91427540-91427905	N_Shore
cg09404516	0.0201696	0.408382	0.438981	0.337616	SPTBN1;SPTBN1	NM_178313;NM_003128	Body;Body	NA	NA
cg09411999	0.0131502	0.463644	0.490577	0.401429	HOXA10;HOXA10	NM_018951;NM_153715	TSS1500;Body	chr7:27212416-27214396	Island
cg09417547	0.0278647	0.660815	0.723441	0.561631	NA	NA	NA	NA	NA
cg09435170	0.0378784	0.664525	0.653721	0.723241	NA	NA	NA	NA	NA
cg09436375	0.0301326	0.359568	0.390705	0.309308	GNMT	NM_018960	TSS1500	chr6:42928218-42928810	N_Shore
cg09439920	0.0143558	0.530054	0.560284	0.454212	TBC1D23	NM_018309	TSS1500	chr3:99979678-99980038	N_Shore
cg09441164	0.000310848	0.228271	0.245283	0.177067	NA	NA	NA	chr5:77140542-77140914	N_Shore
cg09447621	0.0472004	0.363373	0.397387	0.295379	B3GAT1;B3GAT1	NM_018644;NM_054025	Body;Body	chr11:134253449-134254151	S_Shore
cg09455513	0.0325524	0.510173	0.543212	0.441675	NA	NA	NA	NA	NA
cg09456782	0.00915535	0.415229	0.435223	0.342192	TMCO3;DCUN1D2	NM_017905;NM_001014283	5'UTR;TSS1500	chr13:114145965-114146172	Island
cg09472600	0.0185557	0.49215	0.516161	0.411759	NCF2;NCF2	NM_001127651;NM_000433	Body;Body	NA	NA
cg09473745	0.0472004	0.277388	0.296516	0.22414	NA	NA	NA	chr10:31422709-31423316	S_Shore
cg09477895	0.00111097	0.683681	0.673467	0.748096	NA	NA	NA	NA	NA
cg09500196	0.0219008	0.481031	0.50315	0.424306	CARHSP1	NM_014316	TSS1500	chr16:8962189-8963190	S_Shore
cg09504131	0.0170528	0.634341	0.676264	0.580225	STK24;STK24	NM_003576;NM_001032296	TSS1500;Body	NA	NA
cg09504612	0.0351318	0.637987	0.627895	0.689923	NA	NA	NA	NA	NA
cg09529437	0.0325524	0.46142	0.511752	0.388961	PRKCB;PRKCB	NM_002738;NM_212535	Body;Body	NA	NA
cg09535924	0.0237559	0.442139	0.48415	0.376187	MEIS1	NM_002398	Body	chr2:66672431-66673636	N_Shore
cg09540738	0.0170528	0.709289	0.728188	0.641594	TPD52;TPD52	NM_005079;NM_001025253	Body;Body	chr8:81083320-81084057	N_Shelf
cg09550083	0.0325524	0.396707	0.430729	0.31868	MEIS1	NM_002398	Body	chr2:66672431-66673636	N_Shore
cg09566069	0.0131502	0.50082	0.510193	0.447654	CA9	NM_001216	Body	chr9:35675648-35676375	Island
cg09570614	0.0278647	0.589645	0.610194	0.535708	NA	NA	NA	NA	NA
cg09577455	0.0325524	0.613393	0.641785	0.559806	GABBR1;GABBR1;GABBR1	NM_021904;NM_021903;NM_001470	Body;Body;Body	chr6:29595298-29595795	N_Shore
cg09579281	0.0170528	0.658673	0.666828	0.606184	NOD1	NM_006092	5'UTR	chr7:30517987-30518610	N_Shelf
cg09584785	0.0156548	0.815304	0.797017	0.868713	NOS1AP;NOS1AP;NOS1AP;NOS1AP	NM_014697;NM_001126060;NM_001126060;NM_001164757	Body;1stExon;5'UTR;Body	chr1:162336876-162337321	N_Shelf
cg09594635	0.00198016	0.782635	0.77374	0.847196	NA	NA	NA	chr16:89127604-89127815	N_Shore
cg09596674	0.0219008	0.392746	0.417074	0.326165	LRRC2;LRRC2	NM_024750;NM_024512	5'UTR;5'UTR	chr3:46607346-46607806	Island
cg09597638	0.0325524	0.705595	0.746606	0.631273	NA	NA	NA	chr17:3907378-3907703	N_Shore
cg09607915	0.0351318	0.785108	0.757387	0.836494	FBXO11;FBXO11;FBXO11	NM_018693;NM_012167;NM_025133	5'UTR;5'UTR;5'UTR	NA	NA
cg09608652	0.0170528	0.266389	0.293287	0.211692	CHD9	NM_025134	5'UTR	NA	NA
cg09615056	0.0012508	0.350438	0.369787	0.295	C16orf91	NM_001010878	Body	chr16:1478221-1478812	Island
cg09626867	0.0201696	0.407425	0.423145	0.353589	EXOSC7	NR_023353	Body	NA	NA
cg09629675	0.0439046	0.70037	0.689225	0.754737	PRMT8	NM_019854	Body	NA	NA
cg09631059	0.00833902	0.725843	0.702482	0.794705	TSPAN4;TSPAN4;TSPAN4;TSPAN4;TSPAN4;TSPAN4;TSPAN4	NM_001025239;NM_001025237;NM_001025234;NM_001025235;NM_001025236;NM_001025238;NM_003271	5'UTR;Body;Body;Body;Body;Body;Body	chr11:858575-858932	N_Shore
cg09632976	0.0351318	0.796952	0.830565	0.722765	NA	NA	NA	NA	NA
cg09635667	0.0278647	0.518099	0.550138	0.455613	MNT	NM_020310	Body	chr17:2302892-2305402	N_Shelf
cg09640300	0.0219008	0.833707	0.824522	0.883851	NA	NA	NA	NA	NA
cg09648454	0.0439046	0.675343	0.661003	0.729579	ABCC12	NM_033226	Body	NA	NA
cg09651145	0.0201696	0.268194	0.270699	0.21569	AFAP1L1;AFAP1L1	NM_152406;NM_001146337	TSS1500;TSS1500	chr5:148650920-148651772	Island
cg09652526	0.0143558	0.197968	0.199697	0.145248	ZNF831	NM_178457	3'UTR	NA	NA
cg09659400	0.0278647	0.758563	0.743143	0.81923	WFDC5	NM_145652	TSS1500	NA	NA
cg09664186	0.0278647	0.836464	0.862942	0.780971	FBXO11;FBXO11;FBXO11	NM_018693;NM_012167;NM_025133	5'UTR;5'UTR;5'UTR	NA	NA
cg09667394	0.00833902	0.439236	0.440668	0.381076	AK5;AK5	NM_174858;NM_012093	Body;Body	NA	NA
cg09670127	0.0257415	0.800303	0.826255	0.743799	BCL11A;BCL11A;BCL11A	NM_022893;NM_138559;NM_018014	Body;Body;Body	NA	NA
cg09674546	0.0237559	0.444282	0.48046	0.38662	SNORA30;SRCAP	NR_002966;NM_006662	TSS1500;Body	NA	NA
cg09682213	0.00915535	0.285504	0.288668	0.233697	TM6SF1;TM6SF1	NM_023003;NM_001144903	Body;Body	chr15:83775861-83776922	S_Shore
cg09684429	0.0378784	0.425042	0.46128	0.367962	ROBO4	NM_019055	TSS200	NA	NA
cg09684846	0.0156548	0.824406	0.832065	0.773245	FAM18A	NM_001079512	TSS200	chr16:10912159-10912719	Island
cg09690215	0.00833902	0.579381	0.569252	0.648795	NA	NA	NA	NA	NA
cg09704544	0.0170528	0.826796	0.815632	0.884195	PDE8A;PDE8A	NM_173454;NM_002605	Body;Body	NA	NA
cg09704750	0.00247025	0.207236	0.215177	0.155704	JAM2	NM_021219	TSS1500	chr21:27011624-27012398	N_Shore
cg09706122	0.0143558	0.295963	0.319041	0.231627	ATP5G2;ATP5G2	NM_005176;NM_001002031	TSS1500;TSS1500	chr12:54071053-54071265	Island
cg09709457	0.0325524	0.578563	0.642024	0.486597	C3orf21	NM_152531	Body	NA	NA
cg09721612	0.0257415	0.768633	0.762734	0.826267	NA	NA	NA	NA	NA
cg09725286	0.0219008	0.732176	0.710627	0.796431	NA	NA	NA	NA	NA
cg09732335	0.0407999	0.701252	0.654672	0.766884	MAP3K5	NM_005923	Body	NA	NA
cg09740468	0.0325524	0.622876	0.667059	0.544624	NA	NA	NA	NA	NA
cg09750084	0.0109974	0.462072	0.496094	0.375274	LPAR6;RB1	NM_005767;NM_000321	5'UTR;Body	NA	NA
cg09757109	0.0120324	0.388187	0.4138	0.305615	DIXDC1;DIXDC1	NM_033425;NM_001037954	Body;Body	chr11:111847927-111848401	S_Shore
cg09763644	0.0378784	0.286263	0.30775	0.228531	PIGR	NM_002644	3'UTR	NA	NA
cg09770579	0.0185557	0.569798	0.601355	0.496241	XYLT1	NM_022166	Body	NA	NA
cg09781650	0.0407999	0.695651	0.677065	0.76135	NA	NA	NA	NA	NA
cg09782560	0.0472004	0.507259	0.55953	0.420985	NA	NA	NA	NA	NA
cg09791366	0.0278647	0.496513	0.537229	0.419504	NA	NA	NA	chr1:228658937-228659152	S_Shelf
cg09797463	0.0325524	0.703784	0.740689	0.630014	LIPA;LIPA	NM_001127605;NM_000235	Body;Body	NA	NA
cg09798801	0.0170528	0.690818	0.67962	0.741457	NA	NA	NA	chr4:137277210-137277487	S_Shore
cg09813400	0.0439046	0.691332	0.723445	0.630136	TNIP1	NM_006058	Body	NA	NA
cg09816756	0.0301326	0.727262	0.703937	0.782683	LOC100130017	NR_015446	TSS1500	chr4:69048062-69048437	N_Shore
cg09818385	0.0378784	0.64083	0.621444	0.691491	BACH2;BACH2	NM_021813;NM_001170794	5'UTR;5'UTR	NA	NA
cg09825309	0.0278647	0.42892	0.453648	0.350669	NCOR2;NCOR2	NM_006312;NM_001077261	5'UTR;5'UTR	NA	NA
cg09832245	0.0439046	0.510469	0.575566	0.415959	NA	NA	NA	NA	NA
cg09832613	0.0439046	0.614291	0.594151	0.666304	SDK1	NM_152744	Body	NA	NA
cg09835408	0.0378784	0.519258	0.568291	0.429656	DNMT3B;DNMT3B;DNMT3B	NM_175849;NM_006892;NM_175848	5'UTR;5'UTR;5'UTR	chr20:31350149-31351263	S_Shore
cg09839177	0.0407999	0.661604	0.641742	0.717263	LOC285419	NR_027105	Body	NA	NA
cg09850101	0.0131502	0.765785	0.74485	0.820365	RTN1;RTN1	NM_021136;NM_206857	Body;TSS1500	chr14:60193831-60194302	S_Shore
cg09859240	0.0237559	0.628983	0.645087	0.567096	C10orf119	NM_024834	TSS1500	chr10:121631654-121633104	S_Shore
cg09873215	0.0472004	0.547822	0.587224	0.488569	CNNM2;CNNM2;CNNM2	NM_199076;NM_199077;NM_017649	Body;3'UTR;Body	NA	NA
cg09888840	0.0351318	0.621184	0.673454	0.53762	SLC43A1	NM_003627	3'UTR	chr11:57249946-57250848	S_Shore
cg09890339	0.0170528	0.728405	0.750247	0.659209	CACNA1C;CACNA1C;CACNA1C;CACNA1C;CACNA1C;CACNA1C;CACNA1C;CACNA1C;CACNA1C;CACNA1C;CACNA1C;CACNA1C;CACNA1C;CACNA1C;CACNA1C;CACNA1C;CACNA1C;CACNA1C;CACNA1C;CACNA1C;CACNA1C;CACNA1C;CACNA1C	NM_001129844;NM_001129827;NM_001129839;NM_001129834;NM_001129841;NM_000719;NM_001129830;NM_001167625;NM_001129843;NM_001167624;NM_001129835;NM_001129837;NM_001167623;NM_001129840;NM_199460;NM_001129833;NM_001129832;NM_001129829;NM_001129846;NM_001129836;NM_001129838;NM_001129831;NM_001129842	Body;Body;Body;Body;Body;Body;Body;Body;Body;Body;Body;Body;Body;Body;Body;Body;Body;Body;Body;Body;Body;Body;Body	NA	NA
cg09890699	0.0100399	0.322035	0.343615	0.24716	SSBP3;SSBP3;SSBP3	NM_001009955;NM_018070;NM_145716	Body;Body;Body	chr1:54821990-54822333	N_Shore
cg09893504	0.0109974	0.619368	0.636103	0.565243	C2orf50	NM_182500	Body	NA	NA
cg09899220	0.0351318	0.63474	0.674379	0.579623	ELMO3;E2F4	NM_024712;NM_001950	TSS1500;3'UTR	chr16:67233032-67233862	N_Shore
cg09906382	0.0131502	0.742079	0.769686	0.676488	NR4A2	NM_006186	Body	chr2:157184389-157184632	Island
cg09907542	0.0131502	0.779564	0.778291	0.723245	TBC1D14;TBC1D14;TBC1D14	NM_001113361;NM_020773;NM_001113363	3'UTR;3'UTR;3'UTR	NA	NA
cg09915396	0.0170528	0.422364	0.459357	0.347177	RAP1GAP2;RAP1GAP2	NM_015085;NM_001100398	Body;Body	NA	NA
cg09918077	0.0378784	0.304136	0.328819	0.245896	NA	NA	NA	NA	NA
cg09920804	0.0407999	0.693258	0.670588	0.750945	PLAT;PLAT	NM_033011;NM_000930	5'UTR;5'UTR	NA	NA
cg09937438	0.00625676	0.3631	0.382018	0.272496	C7orf50;C7orf50;C7orf50	NM_001134395;NM_032350;NM_001134396	Body;Body;Body	chr7:1097405-1097953	N_Shelf
cg09941713	0.0257415	0.191563	0.197252	0.123792	CHD7	NM_017780	Body	NA	NA
cg09948419	0.0170528	0.790313	0.778134	0.840872	MYO1G	NM_033054	TSS1500	NA	NA
cg09956615	0.0351318	0.252951	0.265939	0.200875	TTYH3	NM_025250	Body	chr7:2671156-2671937	S_Shore
cg09958065	0.0278647	0.447282	0.469938	0.386425	CAMK1D;CAMK1D	NM_020397;NM_153498	Body;Body	NA	NA
cg09958402	0.0237559	0.447898	0.498906	0.354703	ATP10A	NM_024490	Body	NA	NA
cg09978533	0.0201696	0.448188	0.461963	0.350847	NA	NA	NA	chr22:46465976-46468528	N_Shore
cg10004897	0.0351318	0.397412	0.417992	0.33322	TADA2B	NM_152293	Body	chr4:7056020-7056581	N_Shore
cg10017105	0.0351318	0.771593	0.797909	0.719078	SLC44A4	NM_025257	Body	chr6:31830299-31830948	S_Shore
cg10018167	0.0351318	0.346854	0.378364	0.28617	SYNE2;SYNE2	NM_182914;NM_015180	Body;Body	NA	NA
cg10026317	0.0237559	0.285356	0.313577	0.227461	TAL1;TAL1	NM_003189;NM_003189	5'UTR;1stExon	chr1:47696504-47698197	N_Shore
cg10028625	0.0301326	0.770016	0.820774	0.662154	ECT2	NM_018098	Body	NA	NA
cg10031793	0.0201696	0.755458	0.781496	0.693305	CACNA1C;CACNA1C;CACNA1C;CACNA1C;CACNA1C;CACNA1C;CACNA1C;CACNA1C;CACNA1C;CACNA1C;CACNA1C;CACNA1C;CACNA1C;CACNA1C;CACNA1C;CACNA1C;CACNA1C;CACNA1C;CACNA1C;CACNA1C;CACNA1C;CACNA1C;CACNA1C	NM_001129844;NM_001129827;NM_001129839;NM_001129834;NM_001129841;NM_000719;NM_001129830;NM_001167625;NM_001129843;NM_001167624;NM_001129835;NM_001129837;NM_001167623;NM_001129840;NM_199460;NM_001129833;NM_001129832;NM_001129829;NM_001129846;NM_001129836;NM_001129838;NM_001129831;NM_001129842	Body;Body;Body;Body;Body;Body;Body;Body;Body;Body;Body;Body;Body;Body;Body;Body;Body;Body;Body;Body;Body;Body;Body	NA	NA
cg10037049	0.0170528	0.20425	0.213326	0.144961	VDR;VDR	NM_000376;NM_001017535	5'UTR;5'UTR	NA	NA
cg10040748	0.0301326	0.272687	0.292004	0.210208	RCOR3;RCOR3;RCOR3	NM_001136225;NM_001136224;NM_001136223	TSS1500;TSS1500;TSS1500	chr1:211432105-211434134	N_Shore
cg10043058	0.0120324	0.639695	0.620351	0.693384	NA	NA	NA	chr22:30950862-30952075	N_Shore
cg10058766	0.0120324	0.517329	0.547576	0.432712	TNFRSF8;TNFRSF8;TNFRSF8	NM_152942;NM_152942;NM_001243	1stExon;5'UTR;Body	NA	NA
cg10061770	0.0219008	0.563628	0.605976	0.46071	PRMT7	NM_019023	Body	NA	NA
cg10066188	0.0407999	0.552053	0.577058	0.483113	NAT8B;NAT8B	NM_016347;NM_016347	1stExon;3'UTR	NA	NA
cg10067723	0.0407999	0.207231	0.22171	0.149408	NA	NA	NA	chr13:113807288-113807865	Island
cg10081994	0.0237559	0.658884	0.648974	0.711307	LONRF2	NM_198461	Body	NA	NA
cg10089801	0.0301326	0.350277	0.377548	0.299776	NA	NA	NA	chr2:203036051-203036296	Island
cg10089963	0.0185557	0.654734	0.682176	0.578253	NR4A2	NM_006186	Body	chr2:157184389-157184632	N_Shore
cg10096215	0.0278647	0.263175	0.285298	0.192479	DPEP2	NM_022355	TSS1500	NA	NA
cg10096378	0.0100399	0.622505	0.638065	0.564667	FAM83F	NM_138435	Body	chr22:40390484-40391490	S_Shore
cg10096929	0.0131502	0.55237	0.595787	0.487103	TMEM79;TMEM79	NR_026678;NM_032323	Body;3'UTR	chr1:156261199-156261425	Island
cg10101773	0.0378784	0.340002	0.376467	0.267291	JDP2;JDP2;JDP2	NM_001135047;NM_001135048;NM_130469	TSS1500;TSS1500;TSS1500	chr14:75894308-75895469	N_Shore
cg10114555	0.0170528	0.441185	0.462131	0.382291	MOV10;MOV10	NM_001130079;NM_020963	TSS1500;TSS1500	chr1:113217475-113218097	N_Shore
cg10124710	0.0278647	0.304709	0.324817	0.24853	NA	NA	NA	chr1:146543987-146544439	Island
cg10126181	0.00419333	0.315807	0.329546	0.248295	FLJ22536	NR_015410	Body	NA	NA
cg10129493	0.00915535	0.306149	0.318569	0.243821	CD33;CD33	NM_001772;NM_001082618	Body;Body	NA	NA
cg10133100	0.0472004	0.579197	0.634843	0.495874	SAPS3;SAPS3;SAPS3;SAPS3;SAPS3;SAPS3	NM_001164161;NM_001164163;NM_001164160;NM_001164164;NM_001164162;NM_018312	5'UTR;5'UTR;5'UTR;5'UTR;5'UTR;5'UTR	NA	NA
cg10133908	0.0219008	0.314834	0.3398	0.249969	HECTD2;LOC100188947;HECTD2	NM_173497;NR_024467;NM_182765	TSS1500;Body;TSS1500	chr10:93169487-93170573	N_Shore
cg10142237	0.0301326	0.623307	0.648996	0.55263	CSNK1E;CSNK1E	NM_001894;NM_152221	TSS1500;TSS1500	chr22:38712684-38713333	S_Shore
cg10142436	0.0068938	0.427396	0.458997	0.345661	EHD4	NM_139265	Body	chr15:42211419-42211701	N_Shelf
cg10151085	0.0301326	0.315226	0.327594	0.258216	CBX5;CBX5;CBX5	NM_001127321;NM_001127322;NM_012117	TSS1500;TSS1500;5'UTR	NA	NA
cg10155026	0.0185557	0.484285	0.45938	0.534531	FGF6	NM_020996	Body	chr12:4554405-4554624	N_Shore
cg10166664	0.0472004	0.677305	0.668002	0.734001	NA	NA	NA	chr5:60626505-60629809	N_Shelf
cg10168457	0.0351318	0.411849	0.418417	0.358749	MAFG;MAFG	NM_032711;NM_002359	TSS1500;5'UTR	chr17:79884679-79887084	N_Shore
cg10177030	0.0472004	0.732087	0.704088	0.786939	C20orf199;C20orf199;SNORD12;C20orf199	NR_003605;NR_003606;NR_003030;NR_003604	Body;Body;TSS200;Body	chr20:47894197-47895199	S_Shelf
cg10182421	0.0378784	0.745772	0.729816	0.801057	NA	NA	NA	chr8:49647702-49647988	S_Shelf
cg10183965	0.0219008	0.676476	0.690949	0.625447	NA	NA	NA	chr17:3827795-3828137	N_Shelf
cg10185478	0.0131502	0.291332	0.287686	0.22984	NDE1;NDE1	NM_017668;NM_001143979	Body;Body	NA	NA
cg10205045	0.0472004	0.255087	0.276808	0.202251	ANP32A	NM_006305	Body	NA	NA
cg10207553	0.0237559	0.38085	0.404432	0.294339	SPG21;SPG21;SPG21	NM_001127889;NM_001127890;NM_016630	5'UTR;5'UTR;5'UTR	chr15:65281928-65282375	N_Shelf
cg10211414	0.0325524	0.722085	0.73921	0.658634	RERE;RERE	NM_012102;NM_001042681	5'UTR;5'UTR	chr1:8877012-8877283	N_Shore
cg10215401	0.0237559	0.258244	0.263842	0.191655	NA	NA	NA	NA	NA
cg10231746	0.0301326	0.65273	0.6322	0.71982	OR1E2	NM_003554	TSS1500	NA	NA
cg10239163	0.0185557	0.670129	0.695993	0.590852	DNMT3A;DNMT3A;DNMT3A	NM_022552;NM_175630;NM_175629	Body;Body;Body	NA	NA
cg10251594	0.0156548	0.673797	0.687088	0.611124	NA	NA	NA	chr6:106433984-106434459	N_Shore
cg10257049	0.0257415	0.528354	0.561701	0.457718	C5orf4	NM_032385	TSS200	NA	NA
cg10263370	0.0301326	0.216692	0.219809	0.162705	ZNF502;ZNF502;ZNF502;ZNF502	NM_001134441;NM_001134440;NM_001134442;NM_033210	TSS200;TSS200;TSS200;TSS200	chr3:44754099-44754399	Island
cg10266211	0.0185557	0.361151	0.380753	0.31075	MSX1	NM_002448	TSS1500	chr4:4859632-4860191	Island
cg10270150	0.0278647	0.404443	0.43801	0.346453	DUSP22	NM_020185	Body	NA	NA
cg10271192	0.0201696	0.415015	0.429921	0.355246	OTX1	NM_014562	5'UTR	chr2:63281034-63281347	N_Shore
cg10282330	0.00625676	0.608953	0.611315	0.66877	NA	NA	NA	NA	NA
cg10287970	0.0278647	0.595172	0.643077	0.500229	RREB1;RREB1;RREB1;RREB1	NM_001003700;NM_001003699;NM_001168344;NM_001003698	5'UTR;5'UTR;5'UTR;5'UTR	NA	NA
cg10296205	0.0439046	0.475455	0.520195	0.384013	SYTL3	NM_001009991	5'UTR	NA	NA
cg10296799	0.0301326	0.651069	0.694815	0.592153	NA	NA	NA	NA	NA
cg10299128	0.0120324	0.586647	0.610723	0.535662	NA	NA	NA	NA	NA
cg10299383	0.0351318	0.713453	0.684106	0.779057	RGS20;RGS20	NM_170587;NM_003702	Body;Body	chr8:54791845-54795141	S_Shelf
cg10313947	0.0325524	0.232674	0.256615	0.181875	VSIG2	NM_014312	TSS1500	NA	NA
cg10316922	0.0301326	0.381872	0.40151	0.331047	MYH11;MYH11;MYH11;MYH11	NM_022844;NM_001040113;NM_001040114;NM_002474	TSS1500;TSS1500;TSS1500;TSS1500	chr16:15950839-15951266	S_Shore
cg10319640	0.0257415	0.705013	0.691421	0.758142	SERPINA3	NM_001085	3'UTR	NA	NA
cg10322443	0.0143558	0.538376	0.540781	0.487854	NA	NA	NA	NA	NA
cg10327067	0.00221321	0.45224	0.448419	0.394045	NA	NA	NA	chr8:37551944-37555922	N_Shelf
cg10328171	0.0237559	0.326382	0.353333	0.274046	KIAA0513	NM_014732	Body	NA	NA
cg10334053	0.0201696	0.630241	0.594898	0.709554	PRKCZ;PRKCZ;PRKCZ	NM_001033581;NM_001033582;NM_002744	Body;Body;Body	NA	NA
cg10340048	0.0351318	0.731254	0.695017	0.791822	NA	NA	NA	NA	NA
cg10341242	0.0472004	0.47198	0.487059	0.410746	ADCY7	NM_001114	Body	NA	NA
cg10348234	0.0439046	0.407452	0.4408	0.336678	NA	NA	NA	NA	NA
cg10361005	0.0201696	0.683281	0.696003	0.632847	NA	NA	NA	chr7:47621112-47621727	N_Shelf
cg10366093	0.0301326	0.22001	0.236871	0.159645	YPEL4	NM_145008	Body	chr11:57414400-57414664	Island
cg10376161	0.0219008	0.591117	0.647664	0.49703	ADORA3	NM_001081976	Body	chr1:112058184-112058590	N_Shore
cg10385101	0.00419333	0.418454	0.412065	0.357766	PRKAR1B;PRKAR1B;PRKAR1B;PRKAR1B;PRKAR1B;PRKAR1B	NM_001164759;NM_001164762;NM_001164758;NM_001164760;NM_001164761;NM_002735	Body;Body;Body;Body;Body;Body	chr7:710146-710630	N_Shelf
cg10395101	0.0100399	0.693984	0.70947	0.615749	ANGPT2;ANGPT2;ANGPT2;MCPH1	NM_001118887;NM_001118888;NM_001147;NM_024596	TSS200;TSS200;TSS200;Body	chr8:6424215-6424888	N_Shelf
cg10401017	0.0472004	0.864672	0.895975	0.812322	TRIM27	NM_006510	Body	chr6:28890951-28892013	N_Shelf
cg10421029	0.0257415	0.41895	0.443704	0.35801	FBXL19;FBXL19;NCRNA00095	NM_001099784;NM_001099784;NR_024348	1stExon;5'UTR;TSS1500	chr16:30933637-30935774	S_Shore
cg10422334	0.0351318	0.60191	0.572121	0.652788	ATPGD1;ATPGD1	NM_020811;NM_001166222	5'UTR;5'UTR	chr11:67182965-67183393	S_Shore
cg10426951	0.00111097	0.213069	0.218849	0.153862	SSBP3;SSBP3;SSBP3	NM_001009955;NM_018070;NM_145716	Body;Body;Body	chr1:54821990-54822333	N_Shore
cg10432093	0.0351318	0.40597	0.435224	0.350685	HCG9	NR_028032	Body	chr6:29944402-29945169	Island
cg10437265	0.0351318	0.346412	0.370717	0.294284	NA	NA	NA	NA	NA
cg10446869	0.0257415	0.400669	0.41497	0.333411	TRIM46	NM_025058	Body	chr1:155147185-155147444	Island
cg10460350	0.0351318	0.487978	0.527769	0.431577	PRPF19	NM_014502	3'UTR	NA	NA
cg10464312	0.0170528	0.390956	0.410447	0.332326	MEIS1	NM_002398	Body	chr2:66672431-66673636	Island
cg10480239	0.00833902	0.522299	0.550272	0.464945	BCR;BCR	NM_021574;NM_004327	TSS1500;TSS1500	chr22:23522550-23524465	N_Shore
cg10491452	0.0170528	0.435523	0.477644	0.359366	NA	NA	NA	chr16:88869780-88870592	N_Shelf
cg10498502	0.0301326	0.498952	0.535391	0.42692	DGKG;DGKG;DGKG	NM_001346;NM_001080744;NM_001080745	Body;Body;Body	NA	NA
cg10499974	0.0301326	0.68587	0.715688	0.612678	CCR1	NM_001295	3'UTR	NA	NA
cg10500084	0.0407999	0.666798	0.635924	0.720993	NA	NA	NA	NA	NA
cg10501360	0.0156548	0.761947	0.778113	0.710544	ARHGAP22	NM_021226	Body	chr10:49674243-49674776	N_Shelf
cg10502231	0.0378784	0.433715	0.44698	0.377186	NA	NA	NA	NA	NA
cg10510775	0.0100399	0.321438	0.347475	0.268861	ANKS1A	NM_015245	Body	NA	NA
cg10511357	0.0201696	0.738666	0.731096	0.796398	CAMTA1	NM_015215	Body	NA	NA
cg10512278	0.0257415	0.52226	0.551629	0.447313	DPEP2	NM_022355	5'UTR	chr16:68027074-68027396	S_Shore
cg10521852	0.0237559	0.382384	0.408751	0.313608	LPAR2	NM_004720	TSS1500	chr19:19738572-19739821	Island
cg10522770	0.0219008	0.442568	0.474409	0.368924	NA	NA	NA	chr7:158648984-158649759	N_Shelf
cg10528576	0.00567169	0.563147	0.55005	0.489401	DLK1	NM_003836	TSS1500	chr14:101192851-101193499	Island
cg10529845	0.0278647	0.615994	0.593116	0.678986	NA	NA	NA	chr16:49526248-49526664	N_Shelf
cg10536916	0.0325524	0.349285	0.365674	0.290028	HIST1H4L	NM_003546	TSS1500	chr6:27839698-27840069	S_Shore
cg10542562	0.0100399	0.341157	0.350501	0.284997	NA	NA	NA	chr11:128560103-128560537	N_Shelf
cg10549831	0.0109974	0.364865	0.374172	0.314758	NET1;NET1	NM_001047160;NM_005863	Body;TSS200	chr10:5488484-5488686	N_Shore
cg10555383	0.0407999	0.613845	0.637649	0.554598	LYNX1;LYNX1;LYNX1	NM_177457;NM_023946;NM_177477	TSS1500;TSS1500;TSS1500	chr8:143858279-143859411	S_Shore
cg10575089	0.0201696	0.683475	0.663278	0.744235	SEPT4;SEPT4;SEPT4;SEPT4	NM_080415;NM_080416;NM_004574;NM_004574	Body;Body;5'UTR;1stExon	chr17:56609025-56609583	N_Shelf
cg10585486	0.00221321	0.211643	0.214531	0.160221	EGLN2	NM_080732	TSS1500	chr19:41304467-41305050	N_Shore
cg10585941	0.0201696	0.598124	0.557607	0.654676	SMYD2	NM_020197	Body	NA	NA
cg10588962	0.0201696	0.467536	0.484086	0.384819	LOC404266;LOC404266	NR_033201;NR_033202	TSS1500;TSS1500	chr17:46669434-46669811	N_Shore
cg10608596	0.00419333	0.321198	0.35302	0.262712	ZNF833	NR_028594	Body	chr19:11785042-11785282	Island
cg10615591	0.0156548	0.313201	0.338574	0.242866	RTEL1;RTEL1	NM_016434;NM_032957	Body;Body	chr20:62318359-62318658	Island
cg10627428	0.0201696	0.44783	0.486242	0.362048	DIRC2	NM_032839	Body	chr3:122513726-122514477	S_Shore
cg10631716	0.0278647	0.270727	0.295342	0.218743	NA	NA	NA	NA	NA
cg10633463	0.0201696	0.318914	0.365405	0.236979	AZI1;AZI1	NM_001009811;NM_014984	TSS1500;TSS1500	chr17:79196345-79197419	S_Shore
cg10646395	0.00625676	0.275155	0.290104	0.218303	PRDM11	NM_020229	Body	chr11:45168618-45169101	N_Shore
cg10647833	0.0351318	0.778796	0.811157	0.687766	RPS6KA2	NM_001006932	Body	NA	NA
cg10648763	0.0219008	0.474862	0.501352	0.416392	TGFBI	NM_000358	TSS200	chr5:135364507-135365036	N_Shore
cg10651007	0.0257415	0.408624	0.424226	0.3568	PLSCR3	NM_020360	TSS1500	chr17:7296504-7298466	S_Shore
cg10660253	0.0325524	0.765894	0.739008	0.831577	NANOG	NM_024865	TSS1500	NA	NA
cg10661163	0.0257415	0.603515	0.615324	0.549271	ST7OT4;ST7OT1;ST7;ST7	NR_002329;NR_002330;NM_021908;NM_018412	TSS1500;Body;TSS1500;TSS1500	chr7:116593880-116594325	N_Shore
cg10689689	0.0170528	0.762748	0.801266	0.711833	MARK2;MARK2;MARK2;MARK2;MARK2	NM_001039469;NM_001163296;NM_004954;NM_017490;NM_001163297	3'UTR;3'UTR;3'UTR;3'UTR;3'UTR	chr11:63676319-63676649	S_Shore
cg10708955	0.0156548	0.343476	0.372511	0.27187	PER1	NM_002616	TSS1500	chr17:8054550-8055835	S_Shore
cg10711778	0.0439046	0.39254	0.413565	0.33495	STRADB;TRAK2	NM_018571;NM_015049	5'UTR;TSS1500	chr2:202315853-202317008	S_Shore
cg10740660	0.0325524	0.565932	0.607202	0.51132	C6orf27	NM_025258	Body	NA	NA
cg10742957	0.0120324	0.352973	0.369282	0.295646	FBXO17	NM_024907	TSS1500	chr19:39465846-39466403	S_Shore
cg10743697	0.0325524	0.702369	0.683698	0.753768	NA	NA	NA	NA	NA
cg10750959	0.0170528	0.44093	0.462655	0.387673	MAPK13	NM_002754	3'UTR	NA	NA
cg10752508	0.0472004	0.654334	0.71296	0.538821	CPOX	NM_000097	TSS1500	chr3:98311909-98312696	S_Shore
cg10763374	0.0257415	0.515732	0.572725	0.433406	COMMD3;BMI1	NM_012071;NM_005180	Body;TSS1500	chr10:22604907-22605632	S_Shelf
cg10767665	0.0301326	0.585312	0.616056	0.513027	KCNN4	NM_002250	Body	chr19:44278273-44278777	S_Shore
cg10768391	0.0219008	0.266993	0.280989	0.209642	GMPR	NM_006877	Body	chr6:16238589-16239231	S_Shore
cg10773266	0.0351318	0.4185	0.386102	0.483236	HNRNPF;HNRNPF;HNRNPF;HNRNPF	NM_001098205;NM_001098206;NM_001098204;NM_004966	5'UTR;5'UTR;5'UTR;5'UTR	chr10:43891546-43892917	S_Shelf
cg10779423	0.0278647	0.175153	0.189304	0.124798	C3orf18	NM_016210	5'UTR	chr3:50604905-50605359	N_Shore
cg10784511	0.0407999	0.657873	0.624699	0.723211	AGTR1;AGTR1;AGTR1;AGTR1	NM_004835;NM_031850;NM_009585;NM_000685	5'UTR;5'UTR;5'UTR;5'UTR	NA	NA
cg10785340	0.0219008	0.443642	0.486937	0.360087	H2AFY;H2AFY;H2AFY;H2AFY	NM_004893;NM_001040158;NM_138610;NM_138609	Body;Body;Body;Body	NA	NA
cg10789956	0.0278647	0.625905	0.669832	0.531601	DPYSL2	NM_001386	Body	NA	NA
cg10798745	0.0472004	0.563232	0.528668	0.629828	CD160	NM_007053	TSS200	chr1:145713966-145714203	S_Shore
cg10807894	0.0301326	0.597122	0.570244	0.676927	NA	NA	NA	NA	NA
cg10817916	0.0257415	0.65899	0.686636	0.591395	CYB561;CYB561;CYB561	NM_001017916;NM_001915;NM_001017917	3'UTR;3'UTR;3'UTR	chr17:61511653-61511886	N_Shore
cg10821261	0.0472004	0.47688	0.511636	0.403834	NA	NA	NA	NA	NA
cg10827767	0.0351318	0.77022	0.817298	0.682821	DRG1	NM_004147	TSS1500	chr22:31795250-31795958	N_Shore
cg10828561	0.0472004	0.741959	0.715879	0.795341	NA	NA	NA	NA	NA
cg10838380	0.00625676	0.826098	0.816987	0.88059	WDR37	NM_014023	Body	NA	NA
cg10839823	0.00833902	0.288592	0.286867	0.229869	NA	NA	NA	chr4:174430386-174430861	N_Shore
cg10852154	0.0201696	0.432862	0.455959	0.370226	NA	NA	NA	chr6:42420075-42421090	S_Shore
cg10855978	0.0131502	0.740937	0.731692	0.801942	NA	NA	NA	NA	NA
cg10857250	0.0237559	0.381937	0.410801	0.301891	ZCCHC8	NM_017612	TSS1500	chr12:122984995-122985644	S_Shore
cg10858945	0.0301326	0.416158	0.452155	0.349068	NA	NA	NA	chr10:116527524-116528474	Island
cg10865498	0.0351318	0.510778	0.540852	0.453586	SRC;SRC	NM_198291;NM_005417	5'UTR;5'UTR	chr20:35974177-35974913	S_Shore
cg10893908	0.0100399	0.716646	0.697151	0.785441	LRP5	NM_002335	Body	chr11:68181086-68181289	N_Shore
cg10899681	0.0143558	0.411435	0.429792	0.359246	NA	NA	NA	chr5:158531375-158531648	Island
cg10899768	0.0170528	0.213851	0.226304	0.162347	GRHL2	NM_024915	Body	chr8:102504478-102504841	S_Shore
cg10901633	0.0351318	0.697481	0.734484	0.628004	ITPR1;ITPR1;ITPR1	NM_002222;NM_001099952;NM_001168272	Body;Body;Body	NA	NA
cg10901806	0.0201696	0.70189	0.682527	0.756537	MYOG	NM_002479	TSS200	NA	NA
cg10902396	0.00567169	0.194873	0.21936	0.141505	CHN2	NM_004067	Body	NA	NA
cg10904070	0.0472004	0.614419	0.637788	0.552585	LPIN2	NM_014646	TSS200	chr18:3012547-3013173	N_Shore
cg10913077	0.0278647	0.666415	0.642977	0.734103	ARHGEF3	NM_001128615	5'UTR	NA	NA
cg10916429	0.00378216	0.162965	0.173095	0.10271	ZNF609	NM_015042	Body	NA	NA
cg10919111	0.0351318	0.740806	0.784888	0.657978	NA	NA	NA	chr10:74079336-74079861	N_Shelf
cg10919344	0.0301326	0.771428	0.755915	0.825756	OR5A1	NM_001004728	TSS200	NA	NA
cg10941566	0.0301326	0.425865	0.424545	0.365485	CABP7	NM_182527	Body	chr22:30116081-30117160	Island
cg10951380	0.0351318	0.623255	0.657581	0.54885	KIRREL	NM_018240	Body	NA	NA
cg10953410	0.0219008	0.674854	0.737162	0.577971	HTR3A;HTR3A;HTR3A	NM_000869;NM_001161772;NM_213621	Body;TSS1500;Body	NA	NA
cg10975863	0.0109974	0.6712	0.682993	0.615519	RAD51L1;RAD51L1;RAD51L1	NM_133509;NM_002877;NM_133510	Body;Body;Body	NA	NA
cg10977115	0.0378784	0.722219	0.657692	0.790043	CRTAM	NM_019604	Body	NA	NA
cg10977795	0.0278647	0.26599	0.303038	0.209077	SYNJ2	NM_003898	Body	chr6:158507719-158508126	Island
cg10981907	0.0407999	0.359213	0.405062	0.281975	CD6	NM_006725	Body	chr11:60775036-60776307	Island
cg11001581	0.0257415	0.472088	0.503734	0.408966	FAM64A	NM_019013	5'UTR	chr17:6347465-6348111	Island
cg11003133	0.0278647	0.661397	0.633558	0.73907	AIM2	NM_004833	5'UTR	NA	NA
cg11009695	0.0185557	0.688861	0.667236	0.743726	NA	NA	NA	NA	NA
cg11010552	0.0301326	0.655354	0.690366	0.58518	ACSL6;ACSL6	NM_001009185;NM_015256	Body;Body	NA	NA
cg11011640	0.0278647	0.435728	0.477914	0.369801	RING1;MIR219-1	NM_002931;NR_029633	TSS1500;TSS1500	chr6:33175561-33176387	N_Shore
cg11032534	0.0257415	0.269665	0.279789	0.217311	VMO1;VMO1;VMO1;VMO1	NM_001144939;NM_182566;NM_001144940;NM_001144941	TSS200;TSS200;TSS200;TSS200	chr17:4688628-4689563	S_Shore
cg11034802	0.0278647	0.66812	0.669017	0.721762	NA	NA	NA	chr4:37245250-37246979	N_Shelf
cg11036936	0.0170528	0.642272	0.65662	0.582668	RAD51L1;RAD51L1;RAD51L1	NM_133510;NM_002877;NM_133509	TSS1500;TSS1500;TSS1500	NA	NA
cg11050793	0.0131502	0.470329	0.505755	0.380313	NCOR2;NCOR2	NM_006312;NM_001077261	Body;Body	chr12:124873241-124874008	S_Shelf
cg11067829	0.00513498	0.487483	0.459458	0.3617	NA	NA	NA	chr13:23500589-23501398	N_Shore
cg11068071	0.0439046	0.596596	0.53302	0.654864	GBP2	NM_004120	TSS1500	NA	NA
cg11069071	0.0185557	0.736094	0.7166	0.790589	MIR496;MIR154	NR_030176;NR_029704	TSS1500;TSS1500	NA	NA
cg11071202	0.0378784	0.477592	0.496884	0.406672	NA	NA	NA	chr14:88459118-88459689	S_Shelf
cg11077026	0.00915535	0.487796	0.504498	0.431686	IGSF9;IGSF9	NM_020789;NM_001135050	TSS1500;TSS1500	chr1:159915368-159915797	S_Shore
cg11077392	0.0472004	0.696169	0.666334	0.74627	NAV2	NM_001111018	Body	NA	NA
cg11096993	0.0237559	0.64146	0.6041	0.6974	ACY3	NM_080658	5'UTR	NA	NA
cg11106117	0.0068938	0.581194	0.602034	0.526418	NA	NA	NA	chr5:139492723-139492966	N_Shore
cg11112161	0.0170528	0.303569	0.320173	0.237408	SLFN12L	NM_001145027	Body	NA	NA
[truncated: 2,700 more rows]
