# Supplementary material for: Epigenetic modifications and glucocorticoid sensitivity in Myalgic Encephalomyelitis/Chronic Fatigue Syndrome (ME/CFS)
Source: BMC Med Genomics. 2017 Feb 23;10:11. doi: 10.1186/s12920-017-0248-3 (PMC5324230; doi:10.1186/s12920-017-0248-3)
Supplement: Additional file 8: Table S5. — Gene ontology (GO) terms associated with differential methylation in ME/CFS. GO terms of the sites associated with ME/CFS (FDR ≤ 0.10). (XLSX 74.8 kb) [file 12920_2017_248_MOESM8_ESM.xlsx]

## Sheet: Sheet1
Category	Term	Count	%	PValue	List Total	Pop Hits	Pop Total	Fold Enrichment	Benjamini
GOTERM_MF_ALL	GO:0005515~protein binding	1243	48.3658	6.02997e-12	2008	8054	14671	1.1276	9.06905e-09
GOTERM_BP_ALL	GO:0048856~anatomical structure development	444	17.2763	1.89126e-10	1867	2514	13697	1.29568	8.32345e-07
GOTERM_BP_ALL	GO:0032502~developmental process	533	20.7393	3.50881e-10	1867	3123	13697	1.25209	7.72114e-07
GOTERM_BP_ALL	GO:0007242~intracellular signaling cascade	246	9.57198	3.84401e-10	1867	1248	13697	1.44611	5.63917e-07
GOTERM_BP_ALL	GO:0048731~system development	410	15.9533	1.17671e-09	1867	2319	13697	1.29707	1.29467e-06
GOTERM_BP_ALL	GO:0065007~biological regulation	1115	43.3852	1.18928e-09	1867	7299	13697	1.12071	1.04681e-06
GOTERM_BP_ALL	GO:0007275~multicellular organismal development	488	18.9883	1.33776e-09	1867	2844	13697	1.25884	9.81244e-07
GOTERM_BP_ALL	GO:0050789~regulation of biological process	1061	41.284	3.66185e-09	1867	6926	13697	1.12386	2.30225e-06
GOTERM_BP_ALL	GO:0050794~regulation of cellular process	1022	39.7665	4.2962e-09	1867	6643	13697	1.12867	2.36345e-06
GOTERM_BP_ALL	GO:0009653~anatomical structure morphogenesis	231	8.98833	7.58591e-09	1867	1193	13697	1.42054	3.7095e-06
GOTERM_BP_ALL	GO:0010629~negative regulation of gene expression	113	4.39689	4.58388e-08	1867	502	13697	1.65141	2.01734e-05
GOTERM_BP_ALL	GO:0009966~regulation of signal transduction	174	6.77043	9.95877e-08	1867	873	13697	1.46223	3.98434e-05
GOTERM_MF_ALL	GO:0016564~transcription repressor activity	78	3.03502	1.40121e-07	2008	314	14671	1.81493	0.000105366
GOTERM_BP_ALL	GO:0016481~negative regulation of transcription	103	4.00778	1.80492e-07	1867	457	13697	1.65349	6.61933e-05
GOTERM_BP_ALL	GO:0048513~organ development	307	11.9455	1.91016e-07	1867	1730	13697	1.30189	6.46641e-05
GOTERM_BP_ALL	GO:0007165~signal transduction	457	17.7821	3.46885e-07	1867	2745	13697	1.22139	0.00010904
GOTERM_BP_ALL	GO:0048869~cellular developmental process	299	11.6342	4.84196e-07	1867	1694	13697	1.29491	0.000142053
GOTERM_BP_ALL	GO:0006928~cell motion	104	4.04669	6.90546e-07	1867	475	13697	1.60628	0.000189925
GOTERM_MF_ALL	GO:0030528~transcription regulator activity	266	10.3502	1.04259e-06	2008	1483	14671	1.3105	0.000522551
GOTERM_BP_ALL	GO:0045934~negative regulation of nucleobase, nucleoside, nucleotide and nucleic acid metabolic process	109	4.24125	1.21859e-06	1867	510	13697	1.56797	0.000315423
GOTERM_BP_ALL	GO:0051172~negative regulation of nitrogen compound metabolic process	110	4.28016	1.35408e-06	1867	517	13697	1.56093	0.000331017
GOTERM_BP_ALL	GO:0010646~regulation of cell communication	194	7.54864	1.36901e-06	1867	1033	13697	1.37779	0.000317056
GOTERM_BP_ALL	GO:0051253~negative regulation of RNA metabolic process	83	3.22957	1.38754e-06	1867	361	13697	1.68676	0.000305281
GOTERM_CC_ALL	GO:0031252~cell leading edge	41	1.59533	1.52912e-06	2086	138	15380	2.19052	0.000990378
GOTERM_BP_ALL	GO:0048519~negative regulation of biological process	312	12.1401	1.54832e-06	1867	1802	13697	1.27023	0.000324431
GOTERM_MF_ALL	GO:0043565~sequence-specific DNA binding	122	4.74708	2.01996e-06	2008	590	14671	1.51079	0.000759219
GOTERM_CC_ALL	GO:0044464~cell part	1998	77.7432	2.27104e-06	2086	14392	15380	1.02357	0.000735548
GOTERM_BP_ALL	GO:0048522~positive regulation of cellular process	316	12.2957	2.38753e-06	1867	1837	13697	1.262	0.000477501
GOTERM_BP_ALL	GO:0051239~regulation of multicellular organismal process	177	6.88716	2.40384e-06	1867	934	13697	1.3903	0.000459864
GOTERM_CC_ALL	GO:0005623~cell	1998	77.7432	2.40607e-06	2086	14393	15380	1.0235	0.000519577
GOTERM_MF_ALL	GO:0060589~nucleoside-triphosphatase regulator activity	91	3.54086	2.44563e-06	2008	410	14671	1.62164	0.000735377
GOTERM_BP_ALL	GO:0045892~negative regulation of transcription, DNA-dependent	81	3.15175	2.56344e-06	1867	355	13697	1.67393	0.00046996
GOTERM_BP_ALL	GO:0006357~regulation of transcription from RNA polymerase II promoter	143	5.5642	2.98584e-06	1867	725	13697	1.44704	0.00052549
GOTERM_BP_ALL	GO:0009605~response to external stimulus	172	6.69261	3.07735e-06	1867	906	13697	1.39278	0.000520766
GOTERM_MF_ALL	GO:0005488~binding	1748	68.0156	3.31758e-06	2008	12272	14671	1.04069	0.000831264
GOTERM_CC_ALL	GO:0015629~actin cytoskeleton	65	2.52918	3.44898e-06	2086	269	15380	1.78157	0.000558579
GOTERM_BP_ALL	GO:0030154~cell differentiation	283	11.0117	3.57842e-06	1867	1626	13697	1.27687	0.000583113
GOTERM_BP_ALL	GO:0031327~negative regulation of cellular biosynthetic process	115	4.47471	4.16363e-06	1867	559	13697	1.50927	0.000654221
GOTERM_MF_ALL	GO:0003700~transcription factor activity	179	6.96498	4.52931e-06	2008	951	14671	1.37521	0.000972683
GOTERM_MF_ALL	GO:0008092~cytoskeletal protein binding	105	4.0856	4.58208e-06	2008	498	14671	1.54048	0.000861061
GOTERM_MF_ALL	GO:0003779~actin binding	74	2.87938	5.20144e-06	2008	320	14671	1.68958	0.000868843
GOTERM_BP_ALL	GO:0045935~positive regulation of nucleobase, nucleoside, nucleotide and nucleic acid metabolic process	125	4.86381	5.59289e-06	1867	623	13697	1.47198	0.000848411
GOTERM_MF_ALL	GO:0030695~GTPase regulator activity	88	3.42412	5.86041e-06	2008	401	14671	1.60337	0.00088102
GOTERM_BP_ALL	GO:0045941~positive regulation of transcription	115	4.47471	5.90009e-06	1867	563	13697	1.49855	0.000865171
GOTERM_BP_ALL	GO:0010558~negative regulation of macromolecule biosynthetic process	112	4.35798	5.93679e-06	1867	545	13697	1.50766	0.000842479
GOTERM_BP_ALL	GO:0009890~negative regulation of biosynthetic process	116	4.51362	6.91939e-06	1867	571	13697	1.4904	0.000951182
GOTERM_BP_ALL	GO:0010604~positive regulation of macromolecule metabolic process	162	6.3035	6.94611e-06	1867	855	13697	1.39005	0.000925932
GOTERM_BP_ALL	GO:0048518~positive regulation of biological process	340	13.2296	7.27181e-06	1867	2021	13697	1.23422	0.000940833
GOTERM_BP_ALL	GO:0045893~positive regulation of transcription, DNA-dependent	100	3.89105	7.60131e-06	1867	476	13697	1.54125	0.000955358
GOTERM_BP_ALL	GO:0031325~positive regulation of cellular metabolic process	165	6.42023	8.59871e-06	1867	877	13697	1.38027	0.00105064
GOTERM_BP_ALL	GO:0050793~regulation of developmental process	132	5.13619	9.08685e-06	1867	672	13697	1.44107	0.00108026
GOTERM_BP_ALL	GO:0016477~cell migration	65	2.52918	9.67346e-06	1867	276	13697	1.72777	0.00111972
GOTERM_BP_ALL	GO:0000122~negative regulation of transcription from RNA polymerase II promoter	63	2.45136	9.84719e-06	1867	265	13697	1.74412	0.00111061
GOTERM_BP_ALL	GO:0051173~positive regulation of nitrogen compound metabolic process	127	4.94163	1.04188e-05	1867	643	13697	1.44902	0.00114568
GOTERM_BP_ALL	GO:0009893~positive regulation of metabolic process	171	6.6537	1.04637e-05	1867	918	13697	1.36658	0.00112256
GOTERM_BP_ALL	GO:0051254~positive regulation of RNA metabolic process	100	3.89105	1.09697e-05	1867	480	13697	1.52841	0.00114882
GOTERM_BP_ALL	GO:0046649~lymphocyte activation	50	1.94553	1.28743e-05	1867	196	13697	1.87152	0.00131681
GOTERM_BP_ALL	GO:0031328~positive regulation of cellular biosynthetic process	133	5.1751	1.31597e-05	1867	683	13697	1.4286	0.00131541
GOTERM_BP_ALL	GO:0009892~negative regulation of metabolic process	148	5.75875	1.36324e-05	1867	777	13697	1.3974	0.00133237
GOTERM_BP_ALL	GO:0010557~positive regulation of macromolecule biosynthetic process	128	4.98054	1.40138e-05	1867	653	13697	1.43806	0.00133986
GOTERM_BP_ALL	GO:0010628~positive regulation of gene expression	116	4.51362	1.46323e-05	1867	580	13697	1.46727	0.00136922
GOTERM_BP_ALL	GO:0040011~locomotion	91	3.54086	1.51887e-05	1867	430	13697	1.55258	0.00139166
GOTERM_BP_ALL	GO:0030097~hemopoiesis	57	2.2179	1.69169e-05	1867	236	13697	1.77192	0.00151828
GOTERM_BP_ALL	GO:0009891~positive regulation of biosynthetic process	134	5.21401	1.74642e-05	1867	693	13697	1.41858	0.00153603
GOTERM_MF_ALL	GO:0016301~kinase activity	157	6.10895	1.74683e-05	2008	833	14671	1.37705	0.00238557
GOTERM_BP_ALL	GO:0010605~negative regulation of macromolecule metabolic process	140	5.44747	1.81945e-05	1867	731	13697	1.40505	0.00156886
GOTERM_BP_ALL	GO:0002520~immune system development	64	2.49027	1.91097e-05	1867	276	13697	1.70119	0.00161605
GOTERM_BP_ALL	GO:0001775~cell activation	65	2.52918	1.99323e-05	1867	282	13697	1.69101	0.00165378
GOTERM_BP_ALL	GO:0048534~hemopoietic or lymphoid organ development	61	2.37354	2.11761e-05	1867	260	13697	1.72122	0.00172438
GOTERM_BP_ALL	GO:0045321~leukocyte activation	57	2.2179	2.19218e-05	1867	238	13697	1.75703	0.00175263
GOTERM_BP_ALL	GO:0048523~negative regulation of cellular process	281	10.9339	2.23686e-05	1867	1650	13697	1.24941	0.00175641
GOTERM_BP_ALL	GO:0009790~embryonic development	113	4.39689	2.25248e-05	1867	567	13697	1.4621	0.00173766
GOTERM_CC_ALL	GO:0044459~plasma membrane part	356	13.8521	2.27193e-05	2086	2164	15380	1.21293	0.00294012
GOTERM_BP_ALL	GO:0007243~protein kinase cascade	80	3.11284	2.40251e-05	1867	370	13697	1.58624	0.00182137
GOTERM_BP_ALL	GO:0048870~cell motility	69	2.68482	2.56943e-05	1867	307	13697	1.64889	0.00191481
GOTERM_BP_ALL	GO:0051674~localization of cell	69	2.68482	2.56943e-05	1867	307	13697	1.64889	0.00191481
GOTERM_MF_ALL	GO:0005096~GTPase activator activity	53	2.06226	2.84547e-05	2008	217	14671	1.78448	0.00356002
GOTERM_CC_ALL	GO:0005737~cytoplasm	1066	41.4786	3.6008e-05	2086	7231	15380	1.08693	0.00388138
GOTERM_BP_ALL	GO:0002376~immune system process	171	6.6537	3.88245e-05	1867	939	13697	1.33602	0.00284378
GOTERM_BP_ALL	GO:0031323~regulation of cellular metabolic process	533	20.7393	4.38587e-05	1867	3396	13697	1.15144	0.00315937
GOTERM_BP_ALL	GO:0019222~regulation of metabolic process	555	21.5953	4.52177e-05	1867	3552	13697	1.14631	0.00320465
GOTERM_BP_ALL	GO:0042060~wound healing	47	1.82879	4.79993e-05	1867	189	13697	1.82439	0.00334756
GOTERM_BP_ALL	GO:0051056~regulation of small GTPase mediated signal transduction	58	2.25681	4.84061e-05	1867	250	13697	1.70204	0.00332323
GOTERM_BP_ALL	GO:0031324~negative regulation of cellular metabolic process	135	5.25292	6.01069e-05	1867	717	13697	1.38132	0.00406155
GOTERM_MF_ALL	GO:0030234~enzyme regulator activity	153	5.95331	6.01607e-05	2008	827	14671	1.35171	0.00693617
GOTERM_BP_ALL	GO:0048468~cell development	123	4.78599	6.53845e-05	1867	643	13697	1.40338	0.00435061
GOTERM_BP_ALL	GO:0001501~skeletal system development	69	2.68482	7.4058e-05	1867	317	13697	1.59688	0.00485298
GOTERM_BP_ALL	GO:0007264~small GTPase mediated signal transduction	66	2.56809	8.60288e-05	1867	301	13697	1.60864	0.0055526
GOTERM_BP_ALL	GO:0042127~regulation of cell proliferation	144	5.60311	0.000100135	1867	782	13697	1.35094	0.00636682
GOTERM_CC_ALL	GO:0048471~perinuclear region of cytoplasm	63	2.45136	0.000108583	2086	287	15380	1.61846	0.0100019
GOTERM_BP_ALL	GO:0045944~positive regulation of transcription from RNA polymerase II promoter	77	2.99611	0.000129486	1867	370	13697	1.52676	0.00810846
GOTERM_BP_ALL	GO:0007399~nervous system development	190	7.393	0.000146736	1867	1086	13697	1.28353	0.00905501
GOTERM_BP_ALL	GO:0051174~regulation of phosphorus metabolic process	95	3.6965	0.000154584	1867	481	13697	1.44897	0.0094052
GOTERM_BP_ALL	GO:0019220~regulation of phosphate metabolic process	95	3.6965	0.000154584	1867	481	13697	1.44897	0.0094052
GOTERM_BP_ALL	GO:0009611~response to wounding	102	3.96887	0.00016242	1867	525	13697	1.42535	0.00974495
GOTERM_BP_ALL	GO:0022008~neurogenesis	114	4.4358	0.000177423	1867	601	13697	1.39159	0.0104973
GOTERM_BP_ALL	GO:0051272~positive regulation of cell motion	28	1.08949	0.000202527	1867	98	13697	2.09611	0.0118151
GOTERM_BP_ALL	GO:0006468~protein amino acid phosphorylation	124	4.8249	0.000203215	1867	666	13697	1.36593	0.0117
GOTERM_MF_ALL	GO:0016773~phosphotransferase activity, alcohol group as acceptor	133	5.1751	0.000207754	2008	720	14671	1.34963	0.0220738
GOTERM_BP_ALL	GO:0016310~phosphorylation	143	5.5642	0.000227724	1867	789	13697	1.32966	0.0129329
GOTERM_CC_ALL	GO:0005622~intracellular	1531	59.572	0.000234776	2086	10785	15380	1.04664	0.0188393
GOTERM_BP_ALL	GO:0045646~regulation of erythrocyte differentiation	10	0.389105	0.000241108	1867	18	13697	4.07576	0.0135135
GOTERM_BP_ALL	GO:0035023~regulation of Rho protein signal transduction	28	1.08949	0.000242899	1867	99	13697	2.07493	0.0134421
GOTERM_BP_ALL	GO:0042325~regulation of phosphorylation	91	3.54086	0.000246068	1867	463	13697	1.44192	0.0134473
GOTERM_BP_ALL	GO:0009887~organ morphogenesis	107	4.16342	0.000246745	1867	562	13697	1.39678	0.0133187
GOTERM_CC_ALL	GO:0019898~extrinsic to membrane	94	3.65759	0.000300775	2086	486	15380	1.42605	0.0214262
GOTERM_BP_ALL	GO:0045859~regulation of protein kinase activity	71	2.76265	0.000338428	1867	345	13697	1.5098	0.0180027
GOTERM_BP_ALL	GO:0048666~neuron development	70	2.72374	0.000338592	1867	339	13697	1.51488	0.0177963
GOTERM_BP_ALL	GO:0080090~regulation of primary metabolic process	499	19.4163	0.000346933	1867	3225	13697	1.13515	0.0180157
GOTERM_BP_ALL	GO:0032501~multicellular organismal process	634	24.6693	0.00042071	1867	4186	13697	1.11115	0.0215518
GOTERM_BP_ALL	GO:0065009~regulation of molecular function	168	6.53696	0.000446514	1867	964	13697	1.27854	0.022596
GOTERM_BP_ALL	GO:0043067~regulation of programmed cell death	144	5.60311	0.000447055	1867	808	13697	1.30747	0.022366
GOTERM_BP_ALL	GO:0043009~chordate embryonic development	68	2.64591	0.000480612	1867	331	13697	1.50717	0.0237551
GOTERM_MF_ALL	GO:0016772~transferase activity, transferring phosphorus-containing groups	167	6.49805	0.000490034	2008	955	14671	1.27764	0.047958
GOTERM_BP_ALL	GO:0043068~positive regulation of programmed cell death	84	3.26848	0.000502587	1867	429	13697	1.43649	0.0245524
GOTERM_MF_ALL	GO:0004879~ligand-dependent nuclear receptor activity	19	0.7393	0.00050619	2008	58	14671	2.39343	0.046479
GOTERM_BP_ALL	GO:0030030~cell projection organization	74	2.87938	0.000513933	1867	368	13697	1.47525	0.0248245
GOTERM_BP_ALL	GO:0010941~regulation of cell death	144	5.60311	0.000525985	1867	811	13697	1.30264	0.0251237
GOTERM_BP_ALL	GO:0043549~regulation of kinase activity	72	2.80156	0.000564684	1867	357	13697	1.4796	0.0266586
GOTERM_BP_ALL	GO:0010942~positive regulation of cell death	84	3.26848	0.000589492	1867	431	13697	1.42983	0.0275188
GOTERM_MF_ALL	GO:0008047~enzyme activator activity	68	2.64591	0.000593205	2008	332	14671	1.49647	0.0511426
GOTERM_BP_ALL	GO:0042981~regulation of apoptosis	142	5.52529	0.000604803	1867	800	13697	1.30221	0.0279275
GOTERM_BP_ALL	GO:0001817~regulation of cytokine production	42	1.63424	0.000605261	1867	181	13697	1.70236	0.0276583
GOTERM_BP_ALL	GO:0008284~positive regulation of cell proliferation	81	3.15175	0.000616947	1867	413	13697	1.43885	0.0278954
GOTERM_BP_ALL	GO:0009792~embryonic development ending in birth or egg hatching	68	2.64591	0.000620952	1867	334	13697	1.49363	0.0277887
GOTERM_BP_ALL	GO:0043065~positive regulation of apoptosis	83	3.22957	0.000638312	1867	426	13697	1.42939	0.0282674
GOTERM_BP_ALL	GO:0006796~phosphate metabolic process	166	6.45914	0.000674951	1867	959	13697	1.2699	0.0295688
GOTERM_BP_ALL	GO:0006793~phosphorus metabolic process	166	6.45914	0.000674951	1867	959	13697	1.2699	0.0295688
GOTERM_MF_ALL	GO:0005089~Rho guanyl-nucleotide exchange factor activity	22	0.856031	0.000688148	2008	74	14671	2.17214	0.0558955
GOTERM_BP_ALL	GO:0045860~positive regulation of protein kinase activity	49	1.90661	0.000739738	1867	223	13697	1.61203	0.0320433
GOTERM_CC_ALL	GO:0030027~lamellipodium	21	0.817121	0.000741885	2086	70	15380	2.21189	0.0469539
GOTERM_BP_ALL	GO:0019219~regulation of nucleobase, nucleoside, nucleotide and nucleic acid metabolic process	428	16.6537	0.000766547	1867	2751	13697	1.14139	0.0328624
GOTERM_BP_ALL	GO:0018108~peptidyl-tyrosine phosphorylation	16	0.622568	0.000782979	1867	46	13697	2.55178	0.0332317
GOTERM_BP_ALL	GO:0008283~cell proliferation	83	3.22957	0.000793253	1867	429	13697	1.41939	0.0333393
GOTERM_BP_ALL	GO:0051252~regulation of RNA metabolic process	285	11.0895	0.000793774	1867	1764	13697	1.1853	0.0330454
GOTERM_CC_ALL	GO:0042995~cell projection	124	4.8249	0.000801723	2086	692	15380	1.32117	0.0461489
GOTERM_BP_ALL	GO:0048598~embryonic morphogenesis	63	2.45136	0.000814068	1867	307	13697	1.50551	0.033559
GOTERM_BP_ALL	GO:0000902~cell morphogenesis	71	2.76265	0.000851841	1867	356	13697	1.46315	0.0347639
GOTERM_BP_ALL	GO:0010740~positive regulation of protein kinase cascade	39	1.51751	0.000859281	1867	167	13697	1.71328	0.0347404
GOTERM_BP_ALL	GO:0060255~regulation of macromolecule metabolic process	490	19.0661	0.000883377	1867	3194	13697	1.12549	0.0353728
GOTERM_MF_ALL	GO:0004674~protein serine/threonine kinase activity	83	3.22957	0.000904862	2008	429	14671	1.41357	0.0691521
GOTERM_BP_ALL	GO:0033674~positive regulation of kinase activity	50	1.94553	0.000920678	1867	231	13697	1.58796	0.0365075
GOTERM_BP_ALL	GO:0010627~regulation of protein kinase cascade	53	2.06226	0.000950718	1867	249	13697	1.56156	0.0373404
GOTERM_BP_ALL	GO:0030182~neuron differentiation	84	3.26848	0.000967297	1867	438	13697	1.40697	0.0376438
GOTERM_BP_ALL	GO:0006917~induction of apoptosis	64	2.49027	0.00104506	1867	316	13697	1.48585	0.0402543
GOTERM_BP_ALL	GO:0031175~neuron projection development	54	2.10117	0.00105143	1867	256	13697	1.54752	0.0401436
GOTERM_BP_ALL	GO:0032989~cellular component morphogenesis	77	2.99611	0.00108035	1867	396	13697	1.42652	0.040871
GOTERM_BP_ALL	GO:0006915~apoptosis	108	4.20233	0.00111973	1867	592	13697	1.33839	0.0419696
GOTERM_BP_ALL	GO:0051338~regulation of transferase activity	73	2.84047	0.00113463	1867	372	13697	1.43966	0.0421576
GOTERM_BP_ALL	GO:0012502~induction of programmed cell death	64	2.49027	0.00113501	1867	317	13697	1.48116	0.0418186
GOTERM_BP_ALL	GO:0051222~positive regulation of protein transport	20	0.77821	0.00116411	1867	67	13697	2.18996	0.0425126
GOTERM_BP_ALL	GO:0051171~regulation of nitrogen compound metabolic process	429	16.6926	0.00123143	1867	2776	13697	1.13375	0.0445475
GOTERM_BP_ALL	GO:0051347~positive regulation of transferase activity	51	1.98444	0.00124447	1867	240	13697	1.55898	0.0446421
GOTERM_BP_ALL	GO:0014070~response to organic cyclic substance	30	1.16732	0.00126527	1867	120	13697	1.83409	0.0450052
GOTERM_BP_ALL	GO:0002521~leukocyte differentiation	32	1.24514	0.00126807	1867	131	13697	1.79209	0.0447414
GOTERM_BP_ALL	GO:0018212~peptidyl-tyrosine modification	16	0.622568	0.00128309	1867	48	13697	2.44546	0.0448998
GOTERM_BP_ALL	GO:0043410~positive regulation of MAPKKK cascade	16	0.622568	0.00128309	1867	48	13697	2.44546	0.0448998
GOTERM_BP_ALL	GO:0050790~regulation of catalytic activity	146	5.68093	0.00128936	1867	841	13697	1.27361	0.0447587
GOTERM_BP_ALL	GO:0032879~regulation of localization	110	4.28016	0.00133531	1867	608	13697	1.3273	0.0459554
GOTERM_BP_ALL	GO:0006898~receptor-mediated endocytosis	17	0.661479	0.00135295	1867	53	13697	2.35317	0.0461878
GOTERM_MF_ALL	GO:0005088~Ras guanyl-nucleotide exchange factor activity	24	0.933852	0.00136179	2008	88	14671	1.99262	0.0974003
GOTERM_BP_ALL	GO:0001932~regulation of protein amino acid phosphorylation	39	1.51751	0.00136822	1867	171	13697	1.67321	0.0463381
GOTERM_BP_ALL	GO:0006355~regulation of transcription, DNA-dependent	277	10.7782	0.00138801	1867	1724	13697	1.17876	0.0466344
GOTERM_BP_ALL	GO:0042221~response to chemical stimulus	210	8.17121	0.00144061	1867	1269	13697	1.21406	0.0479938
GOTERM_CC_ALL	GO:0005938~cell cortex	34	1.32296	0.00148675	2086	144	15380	1.74084	0.0772013
GOTERM_BP_ALL	GO:0043627~response to estrogen stimulus	27	1.05058	0.00151759	1867	105	13697	1.88649	0.050116
GOTERM_BP_ALL	GO:0048699~generation of neurons	102	3.96887	0.00154019	1867	559	13697	1.33866	0.0504653
GOTERM_BP_ALL	GO:0000165~MAPKKK cascade	41	1.59533	0.00161226	1867	184	13697	1.63473	0.052376
GOTERM_BP_ALL	GO:0045595~regulation of cell differentiation	91	3.54086	0.00164641	1867	490	13697	1.36247	0.0530651
GOTERM_BP_ALL	GO:0042113~B cell activation	21	0.817121	0.00167286	1867	74	13697	2.08194	0.0535036
GOTERM_BP_ALL	GO:0006952~defense response	107	4.16342	0.00172289	1867	593	13697	1.32376	0.0546637
GOTERM_BP_ALL	GO:0048545~response to steroid hormone stimulus	42	1.63424	0.00182737	1867	191	13697	1.61323	0.0574707
GOTERM_BP_ALL	GO:0032583~regulation of gene-specific transcription	32	1.24514	0.00186592	1867	134	13697	1.75197	0.0582327
GOTERM_BP_ALL	GO:0012501~programmed cell death	108	4.20233	0.00189728	1867	601	13697	1.31835	0.0587666
GOTERM_BP_ALL	GO:0070482~response to oxygen levels	33	1.28405	0.00195739	1867	140	13697	1.72929	0.0601503
GOTERM_BP_ALL	GO:0048008~platelet-derived growth factor receptor signaling pathway	9	0.350195	0.00218095	1867	19	13697	3.47512	0.0663323
GOTERM_BP_ALL	GO:0060021~palate development	12	0.466926	0.00240107	1867	32	13697	2.75114	0.0722881
GOTERM_BP_ALL	GO:0030098~lymphocyte differentiation	26	1.01167	0.00248372	1867	103	13697	1.8519	0.0741783
GOTERM_BP_ALL	GO:0051223~regulation of protein transport	28	1.08949	0.00249201	1867	114	13697	1.80192	0.073916
GOTERM_BP_ALL	GO:0009991~response to extracellular stimulus	46	1.78988	0.00255719	1867	218	13697	1.54804	0.0752706
GOTERM_BP_ALL	GO:0009889~regulation of biosynthetic process	443	17.2374	0.00256869	1867	2902	13697	1.11992	0.0750953
GOTERM_BP_ALL	GO:0010468~regulation of gene expression	428	16.6537	0.00259221	1867	2794	13697	1.12382	0.0752582
GOTERM_BP_ALL	GO:0043408~regulation of MAPKKK cascade	27	1.05058	0.00267001	1867	109	13697	1.81727	0.0769239
GOTERM_BP_ALL	GO:0045449~regulation of transcription	391	15.214	0.00278694	1867	2539	13697	1.12978	0.0796392
GOTERM_BP_ALL	GO:0031326~regulation of cellular biosynthetic process	440	17.1206	0.00279764	1867	2883	13697	1.11967	0.0794184
GOTERM_BP_ALL	GO:0006110~regulation of glycolysis	7	0.272374	0.00280636	1867	12	13697	4.27955	0.0791464
GOTERM_BP_ALL	GO:0030036~actin cytoskeleton organization	47	1.82879	0.00281043	1867	225	13697	1.53249	0.078753
GOTERM_BP_ALL	GO:0016265~death	124	4.8249	0.00287041	1867	713	13697	1.27589	0.0798597
GOTERM_BP_ALL	GO:0002682~regulation of immune system process	72	2.80156	0.00293682	1867	379	13697	1.39372	0.0811213
GOTERM_BP_ALL	GO:0070201~regulation of establishment of protein localization	29	1.1284	0.00300305	1867	121	13697	1.7583	0.0823598
GOTERM_BP_ALL	GO:0046578~regulation of Ras protein signal transduction	44	1.71206	0.00305161	1867	208	13697	1.55192	0.0831198
GOTERM_BP_ALL	GO:0008219~cell death	123	4.78599	0.00309998	1867	708	13697	1.27454	0.0838645
GOTERM_BP_ALL	GO:0048511~rhythmic process	30	1.16732	0.00314942	1867	127	13697	1.733	0.0846268
GOTERM_BP_ALL	GO:0043470~regulation of carbohydrate catabolic process	8	0.311284	0.00319458	1867	16	13697	3.66818	0.0852694
GOTERM_BP_ALL	GO:0043471~regulation of cellular carbohydrate catabolic process	8	0.311284	0.00319458	1867	16	13697	3.66818	0.0852694
GOTERM_BP_ALL	GO:0016055~Wnt receptor signaling pathway	31	1.20623	0.00328249	1867	133	13697	1.70998	0.0869881
GOTERM_BP_ALL	GO:0006066~alcohol metabolic process	79	3.07393	0.00331619	1867	425	13697	1.3637	0.0873177
GOTERM_BP_ALL	GO:0030335~positive regulation of cell migration	23	0.894942	0.0034486	1867	89	13697	1.89592	0.0901102
GOTERM_BP_ALL	GO:0051270~regulation of cell motion	41	1.59533	0.00361957	1867	192	13697	1.56662	0.0938135
GOTERM_BP_ALL	GO:0065008~regulation of biological quality	233	9.06615	0.00387522	1867	1453	13697	1.17644	0.0995263
