# Supplementary material for: Epigenetic modifications and glucocorticoid sensitivity in Myalgic Encephalomyelitis/Chronic Fatigue Syndrome (ME/CFS)
Source: BMC Med Genomics. 2017 Feb 23;10:11. doi: 10.1186/s12920-017-0248-3 (PMC5324230; doi:10.1186/s12920-017-0248-3)
Supplement: Additional file 9: Table S6. — Differentially methylated sites unique to ME/CFS GC-Typical. Epigenetic loci that are specifically differentially methylated in the ME/CFS GC-Typical subgroup (p ≤ 0.05, Beta-difference ≥ 5%, after 10 000 permutations). (XLSX 24 kb) [file 12920_2017_248_MOESM9_ESM.xlsx]

## Sheet: Differentially Methylated Sites
Probe	Mean (ME/CFS GC-Hypersensitive)	Mean (ME/CFS GC-Typical)	Mean (Control)	UCSC RefGene Name	UCSC RefGene Accession Number	UCSC RefGene Group	Closest CpG Island	Relation to CpG Island
cg00110545	0.427	0.368	0.447	NA	NA	NA	chr10:6621907-6622642	S_Shelf
cg00233028	0.579	0.639	0.558	NA	NA	NA	NA	NA
cg00291366	0.526	0.605	0.502	NA	NA	NA	NA	NA
cg00376816	0.767	0.706	0.793	HNRNPL;HNRNPL	NM_001005335;NM_001533	Body;Body	NA	NA
cg00422699	0.392	0.443	0.38	MAN2B1	NM_000528	Body	chr19:12758975-12759210	Island
cg00488575	0.897	0.845	0.898	NA	NA	NA	NA	NA
cg00918944	0.477	0.57	0.445	LOC158376	NR_024283	TSS1500	NA	NA
cg01150799	0.48	0.422	0.502	HADH	NM_005327	3'UTR	NA	NA
cg01229787	0.592	0.526	0.606	NA	NA	NA	NA	NA
cg01261194	0.476	0.538	0.448	PRDM16;PRDM16	NM_022114;NM_199454	Body;Body	chr1:3342012-3342806	N_Shore
cg01379656	0.677	0.615	0.709	NAALADL2	NM_207015	Body	NA	NA
cg01423393	0.506	0.64	0.567	KIAA1875	NR_024207	Body	chr8:145163068-145165467	Island
cg01821684	0.579	0.512	0.632	RAC1;RAC1	NM_018890;NM_006908	Body;Body	chr7:6413934-6414720	S_Shore
cg02185190	0.661	0.712	0.633	SLC25A43	NM_145305	Body	chrX:118533163-118533787	S_Shore
cg02687418	0.367	0.298	0.365	NA	NA	NA	NA	NA
cg02722637	0.72	0.778	0.699	KCNA6;KCNA6	NM_002235;NM_002235	3'UTR;1stExon	chr12:4918273-4919657	S_Shelf
cg02895698	0.319	0.226	0.321	ITFG3	NM_032039	5'UTR	NA	NA
cg02985240	0.642	0.571	0.677	ARID4B;ARID4B	NM_031371;NM_016374	Body;Body	NA	NA
cg03128060	0.449	0.515	0.431	GPR126;GPR126;GPR126;GPR126	NM_020455;NM_001032394;NM_198569;NM_001032395	Body;Body;Body;Body	chr6:142622583-142623453	S_Shore
cg03161606	0.307	0.415	0.326	NA	NA	NA	chr19:29218001-29218733	S_Shore
cg03551406	0.651	0.709	0.618	MT1X	NM_005952	TSS1500	chr16:56715992-56716425	N_Shore
cg03599590	0.262	0.209	0.296	SLC35A5	NM_017945	5'UTR	chr3:112280022-112280950	S_Shore
cg03604774	0.602	0.511	0.659	NA	NA	NA	NA	NA
cg03720390	0.32	0.385	0.31	NA	NA	NA	NA	NA
cg03991592	0.469	0.372	0.467	ITFG3	NM_032039	5'UTR	NA	NA
cg04006133	0.564	0.512	0.588	HSDL1;HSDL1	NM_001146051;NM_031463	5'UTR;5'UTR	NA	NA
cg04028464	0.774	0.703	0.817	GAA;GAA;CCDC40;GAA	NM_001079803;NM_000152;NM_017950;NM_001079804	TSS1500;TSS1500;3'UTR;TSS1500	chr17:78074902-78075761	N_Shore
cg04053108	0.334	0.394	0.3	VWF	NM_000552	Body	chr12:6165941-6166257	Island
cg04192168	0.752	0.693	0.764	ZNF609	NM_015042	Body	NA	NA
cg04546413	0.326	0.501	0.35	NA	NA	NA	chr19:29218001-29218733	Island
cg04657684	0.64	0.589	0.641	ELMOD1;ELMOD1	NM_001130037;NM_018712	Body;Body	NA	NA
cg04661929	0.42	0.365	0.457	SEPT9;SEPT9;SEPT9	NM_001113492;NM_001113491;NM_006640	5'UTR;Body;Body	NA	NA
cg04780563	0.706	0.639	0.74	CCNY;CCNY	NM_145012;NM_181698	Body;5'UTR	NA	NA
cg04793268	0.424	0.365	0.446	OVCH2	NM_198185	TSS1500	NA	NA
cg04805181	0.188	0.266	0.165	NA	NA	NA	chr15:66914241-66914884	Island
cg05012125	0.146	0.204	0.138	ACOT2;ACOT2	NM_006821;NM_006821	5'UTR;1stExon	chr14:74036127-74036662	N_Shore
cg05012661	0.574	0.639	0.541	NA	NA	NA	NA	NA
cg05022087	0.687	0.635	0.689	NA	NA	NA	NA	NA
cg05127574	0.697	0.616	0.746	SNTB1	NM_021021	Body	NA	NA
cg05204532	0.526	0.468	0.53	NA	NA	NA	chr2:8596907-8597573	Island
cg05360714	0.507	0.57	0.489	NA	NA	NA	NA	NA
cg05807489	0.65	0.598	0.648	NA	NA	NA	chr16:1060490-1060799	S_Shelf
cg06057569	0.419	0.367	0.476	BRD1	NM_014577	TSS1500	chr22:50220118-50220822	N_Shore
cg06128161	0.792	0.739	0.792	NA	NA	NA	chr12:133000027-133000246	S_Shore
cg06188367	0.57	0.487	0.552	NA	NA	NA	chr10:45360174-45360526	N_Shore
cg06200244	0.694	0.626	0.705	TRIB2;TRIB2	NM_021643;NR_027303	Body;Body	chr2:12856625-12859019	S_Shelf
cg06399596	0.694	0.636	0.716	NA	NA	NA	chr6:1599090-1599402	N_Shelf
cg06512885	0.21	0.262	0.178	SPIB	NM_003121	TSS200	NA	NA
cg06561886	0.74	0.792	0.71	SLC44A2;SLC44A2;SLC44A2	NM_020428;NM_020428;NM_001145056	5'UTR;1stExon;Body	chr19:10735999-10736396	Island
cg06646780	0.795	0.735	0.806	C6orf191	NM_001010876	Body	NA	NA
cg06784691	0.457	0.521	0.435	NA	NA	NA	chr1:2245714-2247086	Island
cg06949812	0.473	0.524	0.472	GJD3;GJD3	NM_152219;NM_152219	1stExon;3'UTR	chr17:38518965-38520264	N_Shore
cg07107916	0.573	0.508	0.618	PPP2R5A	NM_006243	TSS1500	chr1:212457967-212459694	N_Shore
cg07127456	0.593	0.52	0.606	TK2	NM_004614	Body	chr16:66583236-66584135	N_Shore
cg07404485	0.672	0.615	0.711	PON1	NM_000446	Body	chr7:94953769-94953971	N_Shore
cg07626033	0.754	0.688	0.744	SLC6A1	NM_003042	5'UTR	chr3:11034446-11035384	S_Shore
cg07631435	0.454	0.371	0.503	ZBTB16;ZBTB16	NM_006006;NM_001018011	Body;Body	NA	NA
cg07687131	0.285	0.36	0.238	SOCS2	NM_003877	Body	chr12:93963963-93967395	S_Shore
cg07944420	0.778	0.837	0.758	ACSF3;ACSF3;ACSF3	NM_174917;NR_023316;NM_001127214	Body;Body;Body	chr16:89186198-89186551	N_Shore
cg07998908	0.358	0.42	0.35	NA	NA	NA	NA	NA
cg08562672	0.563	0.461	0.555	NA	NA	NA	chr19:21860792-21861016	N_Shore
cg08651538	0.708	0.648	0.754	C5orf13;C5orf13;C5orf13;C5orf13;C5orf13;C5orf13;C5orf13;C5orf13;C5orf13;C5orf13;C5orf13	NM_004772;NM_001142481;NM_001142479;NM_001142478;NM_001142474;NM_001142480;NM_001142475;NM_001142483;NM_001142476;NM_001142482;NM_001142477	Body;Body;Body;Body;Body;Body;Body;Body;Body;Body;Body	NA	NA
cg08818610	0.312	0.38	0.295	FAM65B	NM_014722	5'UTR	chr6:24910626-24911285	Island
cg08945443	0.691	0.63	0.714	ZMYND17	NM_001024593	5'UTR	NA	NA
cg09029085	0.525	0.575	0.502	IGF2BP1;IGF2BP1	NM_006546;NM_001160423	Body;Body	chr17:47091973-47092211	S_Shore
cg09231741	0.698	0.643	0.707	AXIN2	NM_004655	Body	chr17:63534228-63534626	Island
cg09254210	0.703	0.623	0.719	PRKCH	NM_006255	Body	NA	NA
cg09375756	0.883	0.813	0.872	DEAF1	NM_021008	Body	chr11:694761-696375	N_Shore
cg09824328	0.196	0.255	0.188	SLC2A1	NM_006516	TSS1500	chr1:43423467-43424768	S_Shore
cg09834503	0.751	0.677	0.801	NA	NA	NA	chr14:31676011-31677446	S_Shelf
cg09843907	0.756	0.688	0.799	EPSTI1;EPSTI1	NM_033255;NM_001002264	Body;Body	chr13:43566074-43566508	N_Shelf
cg09969462	0.844	0.787	0.853	TBCD	NM_005993	Body	chr17:80737542-80737774	N_Shelf
cg09973676	0.263	0.176	0.282	PAG1	NM_018440	5'UTR	NA	NA
cg10054661	0.722	0.668	0.756	NA	NA	NA	chr7:21985071-21985842	S_Shelf
cg10119082	0.166	0.221	0.154	ARPC1B	NM_005720	Body	chr7:98990157-98990922	Island
cg10125399	0.617	0.535	0.636	C13orf35	NM_207440	5'UTR	NA	NA
cg10173586	0.502	0.578	0.479	PLEC1;PLEC1;MIR661;PLEC1;PLEC1	NM_000445;NM_201378;NR_030383;NM_201379;NM_201380	Body;Body;TSS1500;Body;Body	chr8:145018815-145019214	S_Shore
cg10233830	0.716	0.655	0.756	NA	NA	NA	NA	NA
cg10248231	0.433	0.492	0.407	PRDM16;PRDM16	NM_022114;NM_199454	Body;Body	chr1:3342012-3342806	N_Shelf
cg10248985	0.805	0.751	0.831	AEN	NM_022767	5'UTR	NA	NA
cg10372188	0.711	0.762	0.669	FXYD6;FXYD6;FXYD6;FXYD6;FXYD6	NM_001164836;NM_022003;NM_001164832;NM_001164837;NM_001164831	TSS1500;TSS1500;TSS1500;TSS1500;TSS200	chr11:117747102-117747717	S_Shore
cg10414350	0.818	0.762	0.839	MSRA;MSRA;MSRA	NM_001135671;NM_001135670;NM_012331	Body;Body;Body	NA	NA
cg10596483	0.507	0.282	0.51	JRK;JRK	NM_003724;NM_001077527	TSS1500;TSS1500	chr8:143750759-143751448	S_Shore
cg10730425	0.878	0.81	0.88	CNN2;CNN2	NM_004368;NM_201277	Body;Body	chr19:1033605-1035236	Island
cg10760299	0.613	0.531	0.606	GATM	NM_001482	Body	chr15:45669970-45671029	N_Shore
cg11001470	0.69	0.637	0.71	ZFX	NM_003410	5'UTR	chrX:24167563-24168785	S_Shore
cg11011533	0.721	0.665	0.733	ITGAE	NM_002208	Body	NA	NA
cg11021222	0.583	0.523	0.608	NEDD1;NEDD1;NEDD1;NEDD1	NM_152905;NM_001135175;NM_001135176;NM_001135177	TSS1500;TSS1500;TSS1500;TSS1500	chr12:97300802-97301287	N_Shore
cg11250194	0.612	0.682	0.585	FADS2	NM_004265	Body	NA	NA
cg11557463	0.674	0.755	0.667	NA	NA	NA	NA	NA
cg11582189	0.763	0.71	0.785	SLC44A3;SLC44A3	NM_001114106;NM_152369	Body;Body	NA	NA
cg11653519	0.24	0.294	0.233	NA	NA	NA	NA	NA
cg11733958	0.648	0.571	0.706	MPRIP;MPRIP	NM_015134;NM_201274	Body;Body	NA	NA
cg12063490	0.491	0.555	0.473	MAN2B1	NM_000528	Body	chr19:12758975-12759210	Island
cg12067764	0.424	0.372	0.428	NA	NA	NA	NA	NA
cg12073833	0.622	0.563	0.637	MAD1L1;MAD1L1;MAD1L1	NM_003550;NM_001013837;NM_001013836	Body;Body;Body	chr7:1967664-1967994	N_Shelf
cg12078154	0.519	0.379	0.539	RPTOR;RPTOR	NM_001163034;NM_020761	Body;Body	chr17:78849401-78850933	S_Shore
cg12332902	0.355	0.299	0.386	ZAP70	NM_001079	TSS200	NA	NA
cg12520276	0.568	0.514	0.6	DIP2C	NM_014974	Body	chr10:518192-518471	N_Shore
cg12588880	0.592	0.52	0.608	NA	NA	NA	chr2:8596907-8597573	Island
cg12637397	0.783	0.723	0.81	SLC6A18	NM_182632	Body	chr5:1226976-1227305	S_Shore
cg12764441	0.672	0.612	0.697	RERE;RERE	NM_012102;NM_001042681	Body;Body	NA	NA
cg13297560	0.562	0.496	0.561	IGF1R	NM_000875	Body	NA	NA
cg13462957	0.65	0.587	0.685	NA	NA	NA	chr7:142494563-142495248	N_Shore
cg13480937	0.391	0.47	0.411	ASTN1;ASTN1	NM_207108;NM_004319	Body;Body	NA	NA
cg13487127	0.435	0.38	0.454	NA	NA	NA	NA	NA
cg13606287	0.717	0.631	0.76	KIAA1432;KIAA1432	NM_001135920;NM_020829	Body;Body	NA	NA
cg13702949	0.623	0.569	0.651	NA	NA	NA	chr2:660666-660909	N_Shelf
cg13789015	0.377	0.443	0.338	NCRNA00094	NR_015427	TSS1500	chr9:136890463-136891448	N_Shore
cg13877502	0.254	0.325	0.231	KANK1;KANK1	NM_153186;NM_015158	5'UTR;Body	chr9:707021-707420	Island
cg13906860	0.418	0.356	0.408	NA	NA	NA	NA	NA
cg14022022	0.409	0.463	0.403	GRIN1;GRIN1;GRIN1	NM_000832;NM_007327;NM_021569	Body;Body;Body	chr9:140055368-140055924	Island
cg14113203	0.586	0.501	0.638	FBP2	NM_003837	Body	NA	NA
cg14278300	0.631	0.551	0.682	CD247;CD247	NM_198053;NM_000734	Body;Body	NA	NA
cg14295960	0.663	0.599	0.703	FAM107B	NM_031453	Body	NA	NA
cg14511652	0.564	0.623	0.554	FIBCD1;FIBCD1	NM_032843;NM_001145106	Body;Body	chr9:133779454-133779934	S_Shelf
cg14640466	0.593	0.52	0.624	NA	NA	NA	NA	NA
cg14899408	0.309	0.25	0.326	FXYD2	NM_021603	TSS200	NA	NA
cg14951497	0.806	0.748	0.826	STAT1;STAT1	NM_139266;NM_007315	5'UTR;5'UTR	chr2:191878608-191879253	N_Shelf
cg15016771	0.233	0.173	0.252	ARL4C;ARL4C	NM_005737;NM_005737	3'UTR;1stExon	chr2:235404502-235406541	N_Shore
cg15022354	0.507	0.447	0.523	NA	NA	NA	chr12:119212110-119212393	N_Shore
cg15241074	0.595	0.542	0.617	TRIB2;TRIB2	NM_021643;NR_027303	Body;Body	chr2:12856625-12859019	S_Shore
cg15849098	0.313	0.246	0.365	GIMAP7	NM_153236	TSS200	NA	NA
cg16046493	0.73	0.676	0.743	FAM107A;FAM107A	NM_001076778;NM_007177	3'UTR;3'UTR	NA	NA
cg16068833	0.314	0.242	0.367	UBXN11;CD52	NM_145345;NM_001803	5'UTR;1stExon	NA	NA
cg16213028	0.59	0.537	0.603	NA	NA	NA	NA	NA
cg16454099	0.766	0.714	0.795	HEPACAM2;HEPACAM2	NM_001039372;NM_198151	3'UTR;3'UTR	NA	NA
cg16529268	0.315	0.366	0.299	CBLC;CBLC	NM_012116;NM_001130852	1stExon;1stExon	chr19:45281133-45281355	Island
cg16730825	0.674	0.618	0.689	AP2A2	NM_012305	Body	chr11:925183-926083	S_Shelf
cg16754613	0.58	0.528	0.587	ACSF3;ACSF3;ACSF3	NR_023316;NM_001127214;NM_174917	Body;5'UTR;5'UTR	chr16:89167116-89167482	N_Shelf
cg16886414	0.481	0.389	0.496	RPTOR;RPTOR	NM_001163034;NM_020761	Body;Body	chr17:78849401-78850933	S_Shore
cg16975639	0.436	0.372	0.437	EFHD1;EFHD1	NR_027663;NM_025202	Body;Body	chr2:233497826-233499727	S_Shelf
cg17117243	0.529	0.471	0.552	SESN1	NM_014454	Body	NA	NA
cg17346246	0.715	0.658	0.742	GPR81	NM_032554	1stExon	NA	NA
cg17519645	0.348	0.413	0.337	NCRNA00085	NR_024330	Body	chr19:52206244-52206726	Island
cg17674042	0.653	0.744	0.682	PACSIN1	NM_020804	5'UTR	NA	NA
cg17822325	0.406	0.344	0.402	SERINC2	NM_178865	Body	NA	NA
cg17884674	0.518	0.448	0.525	CSNK1G2	NM_001319	5'UTR	chr19:1969438-1970136	N_Shelf
cg17984638	0.649	0.547	0.706	TXK	NM_003328	TSS200	NA	NA
cg18154283	0.455	0.379	0.503	NA	NA	NA	NA	NA
cg18201671	0.614	0.559	0.634	TLR5	NM_003268	TSS1500	chr1:223316185-223316689	S_Shore
cg18211066	0.313	0.259	0.328	NA	NA	NA	chr17:75953890-75955952	S_Shore
cg18302225	0.699	0.628	0.691	NA	NA	NA	chr5:55776604-55777233	N_Shore
cg18432414	0.719	0.769	0.71	MFSD6L;MFSD6L	NM_152599;NM_152599	5'UTR;1stExon	chr17:8702342-8702824	Island
cg18515868	0.777	0.718	0.794	MAEA;MAEA	NM_005882;NM_001017405	Body;Body	chr4:1304768-1305114	Island
cg18530645	0.644	0.711	0.623	MAN2B1	NM_000528	Body	chr19:12758975-12759210	Island
cg19051117	0.609	0.527	0.598	NA	NA	NA	chr19:21769189-21769786	N_Shore
cg19474546	0.718	0.649	0.723	NA	NA	NA	chr14:36002598-36005013	N_Shelf
cg19570154	0.465	0.409	0.483	NA	NA	NA	NA	NA
cg19677267	0.255	0.205	0.288	CD52;UBXN11	NM_001803;NM_145345	Body;TSS1500	NA	NA
cg20239333	0.484	0.536	0.446	TCERG1L	NM_174937	TSS1500	chr10:133109193-133111052	S_Shore
cg20348746	0.657	0.721	0.645	NA	NA	NA	NA	NA
cg20543544	0.411	0.351	0.412	ZMIZ1	NM_020338	Body	chr10:81002109-81003687	Island
cg20651218	0.686	0.63	0.688	DIP2C	NM_014974	Body	chr10:518192-518471	N_Shelf
cg20670361	0.593	0.649	0.559	RUNX3	NM_001031680	Body	chr1:25255527-25259005	Island
cg20802826	0.668	0.604	0.67	NA	NA	NA	NA	NA
cg20923498	0.628	0.565	0.663	INPP4A;INPP4A;INPP4A;INPP4A	NM_001566;NM_004027;NM_001134224;NM_001134225	5'UTR;5'UTR;5'UTR;5'UTR	NA	NA
cg20981615	0.609	0.521	0.655	TXK	NM_003328	TSS200	NA	NA
cg21156386	0.805	0.72	0.806	DEAF1	NM_021008	Body	chr11:694761-696375	N_Shore
cg21535253	0.627	0.691	0.605	MAN2B1	NM_000528	Body	chr19:12758273-12758754	Island
cg21545762	0.651	0.705	0.649	VWA5B2;MIR1224	NM_138345;NR_030410	Body;TSS200	chr3:183959061-183959747	Island
cg21653105	0.647	0.596	0.655	TG;SLA;SLA	NM_003235;NM_001045557;NM_001045556	Body;Body;5'UTR	NA	NA
cg21695830	0.78	0.725	0.816	RBMXL1;RBMXL1;CCBL2;CCBL2	NM_001162536;NM_019610;NM_001008661;NM_001008662	5'UTR;5'UTR;5'UTR;5'UTR	chr1:89458034-89458604	N_Shore
cg21714878	0.675	0.735	0.657	C22orf34	NR_026997	TSS1500	NA	NA
cg21747310	0.727	0.663	0.746	NA	NA	NA	NA	NA
cg22070462	0.67	0.74	0.683	FAM59B	NM_001168241	TSS1500	chr2:26395416-26395620	N_Shore
cg22203628	0.395	0.305	0.453	NA	NA	NA	NA	NA
cg22318514	0.383	0.471	0.306	NA	NA	NA	chr6:31650648-31651292	Island
cg22335223	0.474	0.395	0.515	FXYD2	NM_021603	TSS200	NA	NA
cg22410499	0.318	0.216	0.313	PRSS3	NM_007343	TSS1500	chr9:33750519-33751160	N_Shore
cg22858170	0.707	0.641	0.726	FYB;FYB	NM_001465;NM_199335	5'UTR;5'UTR	NA	NA
cg23306542	0.339	0.4	0.33	RRS1	NM_015169	TSS1500	chr8:67340796-67342111	N_Shore
cg23408558	0.544	0.492	0.559	NA	NA	NA	NA	NA
cg23466418	0.267	0.318	0.261	EN2	NM_001427	3'UTR	chr7:155255098-155255311	S_Shore
cg23501051	0.545	0.629	0.5	LOC100126784;NAV2;NAV2;NAV2	NR_015384;NM_182964;NM_001111018;NM_145117	TSS1500;Body;Body;Body	chr11:19733936-19735320	S_Shore
cg23502204	0.712	0.799	0.655	RAB38	NM_022337	Body	chr11:87908243-87908614	N_Shelf
cg23510258	0.434	0.378	0.474	TBCD	NM_005993	Body	NA	NA
cg23565027	0.801	0.748	0.823	XKR6	NM_173683	Body	NA	NA
cg23855879	0.554	0.479	0.595	TMEM45B	NM_138788	TSS1500	chr11:129685737-129686211	N_Shore
cg23892310	0.81	0.755	0.822	TBCD	NM_005993	Body	chr17:80818598-80818803	N_Shore
cg23963071	0.555	0.499	0.594	SERPINB9	NM_004155	5'UTR	chr6:2903175-2903906	N_Shore
cg24262469	0.361	0.308	0.381	TIPARP;LOC100287227	NM_015508;NR_027954	TSS1500;Body	chr3:156391811-156393607	N_Shore
cg24370881	0.77	0.718	0.803	WDR1;WDR1	NM_005112;NM_017491	Body;Body	NA	NA
cg24502334	0.386	0.284	0.349	LOC731275	NR_029401	Body	chr1:243264940-243265196	N_Shore
cg24634471	0.526	0.293	0.556	JRK;JRK	NM_003724;NM_001077527	TSS1500;TSS1500	chr8:143750759-143751448	S_Shore
cg24759919	0.174	0.225	0.171	STXBP2;STXBP2	NM_001127396;NM_006949	Body;Body	chr19:7701661-7702336	S_Shore
cg24789138	0.676	0.613	0.68	C15orf33	NM_152647	Body	NA	NA
cg24929556	0.802	0.747	0.804	CD247;CD247	NM_198053;NM_000734	Body;Body	NA	NA
cg24973755	0.618	0.553	0.648	MAEA;MAEA	NM_005882;NM_001017405	Body;Body	chr4:1304768-1305114	Island
cg24994319	0.386	0.331	0.39	NA	NA	NA	NA	NA
cg25035485	0.43	0.489	0.422	APOB	NM_000384	Body	chr2:21266669-21266961	N_Shore
cg25251562	0.866	0.917	0.855	ALLC	NM_018436	TSS1500	NA	NA
cg25266281	0.842	0.775	0.851	NA	NA	NA	NA	NA
cg25267487	0.653	0.787	0.663	NA	NA	NA	chr19:29218001-29218733	N_Shore
cg25420238	0.544	0.465	0.526	P2RY10;P2RY10	NM_198333;NM_014499	5'UTR;5'UTR	NA	NA
cg25702335	0.148	0.202	0.151	CLDN10;CLDN10;CLDN10	NM_006984;NM_182848;NM_001160100	Body;Body;Body	chr13:96204691-96205496	S_Shore
cg26646659	0.671	0.616	0.674	NA	NA	NA	chr5:55776604-55777233	N_Shore
cg26772540	0.267	0.317	0.224	ZNF833	NR_028594	TSS200	chr19:11785042-11785282	N_Shore
cg26912105	0.695	0.623	0.746	NA	NA	NA	NA	NA
cg27005118	0.591	0.513	0.598	COX10	NM_001303	TSS1500	chr17:13972630-13973085	N_Shore
cg27072025	0.483	0.417	0.504	PAOX;PAOX;PAOX	NM_207128;NM_152911;NM_207127	Body;Body;3'UTR	chr10:135203101-135203316	Island
cg27316811	0.742	0.654	0.783	IFT140	NM_014714	Body	chr16:1574515-1574986	S_Shore
cg27510001	0.763	0.709	0.795	ROR1;ROR1	NM_005012;NM_001083592	Body;Body	NA	NA
