# Supplementary material for: Epigenetic modifications and glucocorticoid sensitivity in Myalgic Encephalomyelitis/Chronic Fatigue Syndrome (ME/CFS)
Source: BMC Med Genomics. 2017 Feb 23;10:11. doi: 10.1186/s12920-017-0248-3 (PMC5324230; doi:10.1186/s12920-017-0248-3)
Supplement: Additional file 10: Table S7. — Epigenomic regions that are significantly related to quality of life. Genes and associated regions that showed significant associations between RAND-36 overall quality of life and DNA methylation (FDR ≤ 0.05). (XLSX 168 kb) [file 12920_2017_248_MOESM10_ESM.xlsx]

## Sheet: Significant Regional Methylatio
Gene	Region	RSq	FDR	Mean (ME/CFS)	Mean (Control)	Beta-Difference
GRAMD1A	TSS1500	0.228684	0.00427348	0.357002	0.264826	0.0921763
ATP6V0E2	TSS200	0.225972	0.00427348	0.334713	0.255603	0.0791102
LOC401431	Body	0.223598	0.00427348	0.347436	0.265914	0.0815223
IL6R	Body	0.219766	0.00427348	0.380496	0.304225	0.0762711
LOC144571	TSS1500	0.219536	0.00427348	0.314247	0.237295	0.0769517
GPC6	Body	0.217467	0.00427348	0.530108	0.586566	-0.056458
LRRC2	5'UTR	0.217166	0.00427348	0.560742	0.493302	0.06744
RALGDS	Body	0.212681	0.00427348	0.695924	0.752953	-0.0570299
F2R	Body	0.202478	0.00427348	0.704933	0.776642	-0.0717085
KCNT1	Body	0.202103	0.00427348	0.642998	0.697733	-0.0547356
ACVR1	TSS200	0.201628	0.00427348	0.2031	0.13849	0.0646098
ACVR1	5'UTR	0.201314	0.00427348	0.240039	0.170756	0.0692827
DGKZ	TSS200	0.20041	0.00427348	0.333048	0.265026	0.0680216
PCNT	Body	0.20005	0.00427348	0.719654	0.784298	-0.0646447
ZNF833	Body	0.198508	0.00427348	0.453134	0.38099	0.072144
PRF1	TSS1500	0.198396	0.00427348	0.68324	0.754724	-0.0714841
TDGF1	TSS1500	0.195902	0.00427348	0.638056	0.570871	0.0671857
KLC2	3'UTR	0.195784	0.00427348	0.354387	0.286332	0.0680554
RAB1B	TSS1500	0.195784	0.00427348	0.354387	0.286332	0.0680554
TBC1D14	TSS1500	0.193305	0.00427348	0.45178	0.393167	0.0586123
WDR37	Body	0.189862	0.00427348	0.680184	0.736652	-0.0564677
WFDC5	TSS1500	0.189766	0.00427348	0.742867	0.799791	-0.0569248
NTN1	Body	0.188154	0.00427348	0.678628	0.741257	-0.0626299
ZFYVE28	Body	0.187419	0.00427348	0.722804	0.795738	-0.0729338
SCNN1A	Body	0.184977	0.00427348	0.388711	0.30051	0.0882013
DGKZ	Body	0.184425	0.00427348	0.367302	0.30203	0.0652723
TRPS1	5'UTR	0.184214	0.00427348	0.380007	0.322559	0.0574483
HHEX	Body	0.184123	0.00427348	0.266541	0.210081	0.0564602
LASP1	TSS1500	0.183001	0.00427348	0.35938	0.29039	0.0689902
C2orf85	Body	0.181966	0.00427348	0.592134	0.662687	-0.0705525
D2HGDH	Body	0.181481	0.00427348	0.616728	0.700813	-0.0840852
RPP21	Body	0.181139	0.00427348	0.327343	0.253079	0.0742639
ADARB2	Body	0.180878	0.00427348	0.59687	0.658256	-0.0613862
ZAK	TSS1500	0.179957	0.00427348	0.319689	0.258076	0.0616133
GPR146	TSS1500	0.178713	0.00427348	0.565696	0.497042	0.068654
KLF7	Body	0.178602	0.00427348	0.466951	0.39224	0.0747113
ISL2	Body	0.178171	0.00427348	0.487835	0.402564	0.0852711
SSBP3	Body	0.177676	0.00427348	0.474107	0.416373	0.0577342
CHN2	Body	0.177604	0.00427348	0.422017	0.355347	0.0666701
SNORA71B	TSS1500	0.177365	0.00427348	0.693446	0.744969	-0.0515222
ROR1	Body	0.177121	0.00427348	0.682335	0.737377	-0.0550424
TLE3	Body	0.176594	0.00427348	0.522366	0.454937	0.0674285
FSD1	TSS1500	0.176507	0.00427348	0.550708	0.617404	-0.0666956
DSTYK	TSS1500	0.176349	0.00427348	0.414497	0.330451	0.0840465
HOXB4	Body	0.17613	0.00427348	0.456982	0.379213	0.0777691
MUM1	TSS1500	0.175975	0.00427348	0.48621	0.418371	0.0678395
ARTN	1stExon	0.175819	0.00427348	0.349848	0.292511	0.0573373
ARTN	5'UTR	0.175819	0.00427348	0.349848	0.292511	0.0573373
GPR176	Body	0.175772	0.00427348	0.736533	0.804136	-0.0676037
GNG12	5'UTR	0.17573	0.00427348	0.659647	0.715513	-0.0558657
NFIA	Body	0.175501	0.00427348	0.574473	0.505014	0.0694582
C1orf53	Body	0.175372	0.00427348	0.538123	0.47687	0.0612527
PAFAH1B1	5'UTR	0.175225	0.00427348	0.441054	0.494169	-0.0531147
RHOBTB1	TSS1500	0.175089	0.00427348	0.27184	0.21848	0.0533602
RHOBTB1	Body	0.175089	0.00427348	0.27184	0.21848	0.0533602
GNLY	5'UTR	0.175056	0.00427348	0.726015	0.788895	-0.0628801
GNLY	1stExon	0.175056	0.00427348	0.726015	0.788895	-0.0628801
MEGF8	Body	0.174817	0.00427348	0.569057	0.509729	0.0593276
LOC388796	Body	0.174762	0.00427348	0.688233	0.741794	-0.0535614
SLC23A2	5'UTR	0.174633	0.00427348	0.361666	0.288334	0.0733319
CREG1	TSS1500	0.174222	0.00427348	0.417277	0.349638	0.0676394
ARRB1	Body	0.174102	0.00427348	0.399166	0.333655	0.0655114
KLF13	Body	0.174042	0.00427348	0.4363	0.502149	-0.0658488
SNHG4	Body	0.173508	0.00427348	0.586618	0.642888	-0.0562701
MATR3	5'UTR	0.173508	0.00427348	0.586618	0.642888	-0.0562701
STAT3	Body	0.172446	0.00427348	0.554773	0.631305	-0.0765319
TRAF6	TSS1500	0.172408	0.00427348	0.321958	0.257812	0.0641462
USP36	Body	0.172099	0.00427348	0.656698	0.717578	-0.0608802
ABI3	TSS1500	0.171744	0.00427348	0.619123	0.684688	-0.065565
ALPI	TSS1500	0.171609	0.00427348	0.696666	0.757993	-0.0613269
CLU	1stExon	0.171514	0.00427348	0.459778	0.370955	0.0888234
CLU	5'UTR	0.171514	0.00427348	0.459778	0.370955	0.0888234
RORA	Body	0.171194	0.00427348	0.671305	0.737458	-0.0661531
FAM196B	1stExon	0.171065	0.00427348	0.702554	0.603647	0.0989069
TBC1D23	TSS1500	0.170713	0.00427348	0.491249	0.408647	0.0826024
AHNAK	5'UTR	0.170708	0.00427348	0.610941	0.673139	-0.0621974
CLN5	TSS1500	0.170416	0.00427348	0.579052	0.634526	-0.0554736
FGF11	TSS1500	0.170397	0.00427348	0.502265	0.431519	0.0707459
FOSB	Body	0.170355	0.00427348	0.327512	0.251492	0.0760197
SDK2	Body	0.170203	0.00427348	0.671216	0.725662	-0.0544458
LY6G5C	TSS1500	0.169749	0.00427348	0.438586	0.385898	0.0526875
FOXD2	TSS1500	0.169465	0.00427348	0.468175	0.3958	0.0723745
GNGT2	5'UTR	0.16944	0.00427348	0.649954	0.708025	-0.0580703
MAN1C1	Body	0.169381	0.00427348	0.497605	0.4288	0.0688049
DAXX	TSS1500	0.169177	0.00427348	0.26295	0.212181	0.0507687
ZFPM2	Body	0.168962	0.00427348	0.470693	0.407899	0.0627941
PPM1F	5'UTR	0.168952	0.00427348	0.438854	0.378227	0.0606268
HIST1H2BD	3'UTR	0.168792	0.00427348	0.530214	0.601978	-0.0717642
CHD7	5'UTR	0.16819	0.00427348	0.560171	0.473537	0.0866338
NR2F6	TSS1500	0.167916	0.00427348	0.303572	0.245958	0.057614
SGK1	TSS200	0.167425	0.00427348	0.28675	0.212015	0.0747349
KCTD2	Body	0.167351	0.00427348	0.469377	0.367311	0.102066
HTRA4	1stExon	0.166996	0.00427348	0.436692	0.373625	0.0630669
PRKG2	Body	0.166913	0.00427348	0.750667	0.802949	-0.0522827
CLDN15	1stExon	0.166372	0.00427348	0.505379	0.441451	0.063928
ALOX12	TSS1500	0.166301	0.00427348	0.626224	0.554309	0.0719144
C17orf91	Body	0.166132	0.00427348	0.425599	0.348765	0.0768335
RPS6KA4	Body	0.166014	0.00427348	0.418468	0.360978	0.0574899
BCL2L1	Body	0.165532	0.00427348	0.630419	0.702009	-0.0715906
NEK6	5'UTR	0.165129	0.00427348	0.399593	0.331718	0.0678753
NEK6	Body	0.165129	0.00427348	0.399593	0.331718	0.0678753
TM4SF4	TSS200	0.16507	0.00427348	0.759815	0.815645	-0.05583
SRGAP3	TSS1500	0.16486	0.00427348	0.467446	0.399565	0.0678811
PGM3	TSS1500	0.164703	0.00427348	0.379213	0.309035	0.0701783
RWDD2A	5'UTR	0.164703	0.00427348	0.379213	0.309035	0.0701783
CXCR7	TSS1500	0.164554	0.00427348	0.256886	0.197237	0.0596494
PRDM11	Body	0.164488	0.00427348	0.365509	0.307513	0.0579965
PTPN6	Body	0.164062	0.00427348	0.499824	0.573324	-0.0735
BARD1	TSS1500	0.164044	0.00427348	0.582744	0.510147	0.0725974
EFNA5	Body	0.163967	0.00427348	0.392058	0.322372	0.0696858
PLEKHG6	Body	0.163908	0.00427348	0.619544	0.685622	-0.0660784
CLU	Body	0.16385	0.00427348	0.561099	0.474793	0.0863061
EFNB2	3'UTR	0.163824	0.00427348	0.459667	0.374252	0.0854153
FLI1	TSS1500	0.163788	0.00427348	0.413003	0.347969	0.0650338
MIR589	TSS1500	0.163756	0.00427348	0.421164	0.365068	0.0560953
KIAA1614	TSS1500	0.163249	0.00427348	0.357316	0.286638	0.0706783
IGSF9	TSS1500	0.16299	0.00427348	0.474703	0.42144	0.0532634
CD81	Body	0.162911	0.00427348	0.658081	0.724934	-0.0668527
TTLL8	Body	0.162885	0.00427348	0.619079	0.674673	-0.0555933
CTNNA3	Body	0.162615	0.00427348	0.620586	0.683834	-0.0632478
KLF6	Body	0.162218	0.00427348	0.496976	0.569278	-0.0723014
RPS6KA2	3'UTR	0.16186	0.00427348	0.644505	0.729752	-0.0852466
RB1	Body	0.161727	0.00427348	0.621207	0.564545	0.0566629
GFM1	Body	0.161638	0.00427348	0.273299	0.215555	0.0577436
AARSD1	Body	0.161363	0.00427348	0.468144	0.381128	0.0870162
DTHD1	TSS200	0.161206	0.00427348	0.798893	0.849711	-0.050818
RUFY4	Body	0.161161	0.00427348	0.736178	0.787086	-0.0509079
FRYL	5'UTR	0.161159	0.00427348	0.499653	0.405878	0.0937749
FRAS1	Body	0.161127	0.00427348	0.741579	0.79543	-0.0538507
PRDM13	Body	0.161098	0.00427348	0.519066	0.450901	0.0681648
CDK14	Body	0.161046	0.00427348	0.765167	0.823069	-0.0579023
FAM169A	TSS1500	0.160622	0.00427348	0.548301	0.474821	0.0734796
SIK3	TSS1500	0.160429	0.00427348	0.529623	0.443996	0.085627
FBXO17	TSS1500	0.160125	0.00427348	0.369365	0.312346	0.0570194
MGC12982	Body	0.160078	0.00427348	0.468357	0.399418	0.0689389
JAK1	5'UTR	0.159906	0.00427348	0.664364	0.73514	-0.0707761
AMPD2	Body	0.159667	0.00427348	0.514728	0.440248	0.0744798
AMPD2	TSS1500	0.159667	0.00427348	0.514728	0.440248	0.0744798
MIR22	TSS200	0.159479	0.00427348	0.462208	0.384235	0.0779733
SERINC5	Body	0.159461	0.00427348	0.538998	0.46085	0.0781483
LOX	TSS1500	0.159373	0.00427348	0.304755	0.237788	0.0669668
ATP10A	TSS1500	0.159272	0.00427348	0.334729	0.279312	0.0554177
GIMAP7	5'UTR	0.159263	0.00427348	0.644056	0.748312	-0.104257
SNORA4	TSS200	0.159059	0.00427348	0.660816	0.721607	-0.0607907
DAGLB	Body	0.15892	0.00427348	0.315839	0.241965	0.0738739
SLC6A18	Body	0.158908	0.00427348	0.601944	0.680287	-0.0783435
HNRNPF	5'UTR	0.158845	0.00427348	0.479682	0.55135	-0.0716681
DIABLO	TSS200	0.158683	0.00427348	0.574667	0.65505	-0.080383
MEG3	Body	0.158641	0.00427348	0.767353	0.822344	-0.0549915
KIF26B	Body	0.158551	0.00427348	0.622378	0.689443	-0.0670652
GPR56	5'UTR	0.158106	0.00427348	0.469278	0.399666	0.0696119
LRIG1	Body	0.158069	0.00427348	0.518549	0.439429	0.0791195
RUNX3	TSS200	0.157993	0.00427348	0.235714	0.335418	-0.0997045
RAI1	5'UTR	0.157891	0.00427348	0.503454	0.427027	0.076427
RAB34	1stExon	0.157771	0.00427348	0.486323	0.408089	0.0782348
MIR148A	TSS200	0.157734	0.00427348	0.248687	0.180078	0.0686093
SLFN12L	TSS1500	0.157644	0.00427348	0.745895	0.811226	-0.0653308
SGK1	TSS1500	0.157595	0.00427348	0.370139	0.30339	0.066749
GRB7	5'UTR	0.157586	0.00427348	0.496773	0.417737	0.0790366
KCNMA1	Body	0.157422	0.00427348	0.672305	0.72442	-0.052115
MCPH1	Body	0.157294	0.00427348	0.560897	0.480605	0.0802917
LOC100129637	Body	0.15728	0.00427348	0.601909	0.511649	0.0902604
TMEM63A	5'UTR	0.157126	0.00427348	0.378331	0.303656	0.0746755
CDKN1A	TSS1500	0.156926	0.00427348	0.558141	0.48434	0.0738008
ALOX12	TSS200	0.156924	0.00427348	0.572516	0.514067	0.0584495
FRMD6	5'UTR	0.15682	0.00427348	0.71354	0.767995	-0.0544553
ITGA6	Body	0.156767	0.00427348	0.419253	0.334926	0.0843269
ODZ4	Body	0.15674	0.00427348	0.700067	0.759597	-0.0595295
ALOX12	Body	0.15673	0.00427348	0.579157	0.526548	0.0526093
MIR339	TSS1500	0.156657	0.00427348	0.608157	0.52476	0.0833975
RFTN1	Body	0.156572	0.00427348	0.604987	0.550311	0.0546764
SCARF1	TSS200	0.15657	0.00427348	0.454872	0.378362	0.0765105
TAGLN3	1stExon	0.156532	0.00427348	0.376881	0.311934	0.0649463
TAGLN3	5'UTR	0.156532	0.00427348	0.376881	0.311934	0.0649463
VGLL4	TSS200	0.156406	0.00427348	0.474449	0.38362	0.0908288
KDM2B	TSS1500	0.156142	0.00427348	0.363666	0.302051	0.061615
PRDM15	Body	0.156078	0.00427348	0.578795	0.520748	0.0580474
MEX3C	Body	0.156007	0.00427348	0.608703	0.665386	-0.0566839
FAM196B	5'UTR	0.155978	0.00427348	0.701089	0.612729	0.0883594
RREB1	Body	0.155911	0.00427348	0.546546	0.458864	0.0876814
LOC100128788	Body	0.15576	0.00427348	0.751838	0.803433	-0.0515954
SRRM2	TSS1500	0.15576	0.00427348	0.751838	0.803433	-0.0515954
TMCO3	5'UTR	0.155726	0.00427348	0.418965	0.347267	0.0716977
DCUN1D2	TSS1500	0.155726	0.00427348	0.418965	0.347267	0.0716977
EIF4A2	Body	0.155574	0.00427348	0.703298	0.761063	-0.0577646
AUTS2	Body	0.155416	0.00427348	0.523845	0.438651	0.0851938
SNCA	5'UTR	0.155325	0.00427348	0.367672	0.291792	0.0758801
SGK1	Body	0.155166	0.00427348	0.410625	0.338147	0.0724785
JDP2	TSS1500	0.154977	0.00427348	0.366938	0.287946	0.0789924
ACBD4	3'UTR	0.154785	0.00427348	0.364787	0.293321	0.0714662
GRB7	1stExon	0.154555	0.00427348	0.441578	0.371799	0.0697792
BLVRA	5'UTR	0.154504	0.00427348	0.333593	0.269289	0.0643047
RUNX2	Body	0.154453	0.00427348	0.334907	0.281485	0.053421
BRDT	TSS200	0.154171	0.00427348	0.719007	0.781878	-0.0628703
SCARB2	Body	0.154152	0.00427348	0.454828	0.369017	0.0858113
PTPRCAP	Body	0.153937	0.00427348	0.572207	0.629223	-0.0570152
MEF2D	5'UTR	0.153897	0.00427348	0.655994	0.715138	-0.0591445
IL10	TSS1500	0.153779	0.00427348	0.594646	0.484138	0.110508
KCNA3	1stExon	0.153361	0.00427348	0.520383	0.594346	-0.0739629
MSI2	Body	0.153305	0.00427348	0.509495	0.426531	0.0829643
LTBP3	1stExon	0.153223	0.00427348	0.283739	0.218897	0.0648418
LTBP3	5'UTR	0.153223	0.00427348	0.283739	0.218897	0.0648418
AZI1	TSS1500	0.153192	0.00427348	0.313696	0.237544	0.0761523
NEK6	TSS1500	0.153106	0.00427348	0.596356	0.534157	0.0621989
TNRC6C	5'UTR	0.153035	0.00427348	0.656366	0.565614	0.0907512
ITGAL	Body	0.153006	0.00427348	0.686615	0.751589	-0.0649741
DGKZ	5'UTR	0.152942	0.00427348	0.326202	0.268427	0.0577745
TPH2	Body	0.152874	0.00427348	0.591443	0.649095	-0.0576519
TRIM13	TSS1500	0.152841	0.00427348	0.337487	0.263615	0.0738718
ACCN1	Body	0.152781	0.00427348	0.715505	0.766353	-0.0508475
CLIC1	TSS1500	0.152661	0.00427348	0.379021	0.324375	0.0546454
FMNL2	Body	0.152556	0.00427348	0.771103	0.821237	-0.0501338
IQGAP3	Body	0.152482	0.00427348	0.409597	0.335743	0.0738542
FES	TSS1500	0.152332	0.00427348	0.491143	0.407965	0.0831781
FAM150B	Body	0.152239	0.00427348	0.295331	0.224983	0.0703479
CLUAP1	Body	0.152188	0.00427348	0.601052	0.662524	-0.0614724
CLUAP1	TSS1500	0.152188	0.00427348	0.601052	0.662524	-0.0614724
HOXB2	TSS200	0.151971	0.00427348	0.607015	0.520734	0.0862803
SFRS3	Body	0.151922	0.00427348	0.719998	0.782522	-0.062524
TMEM159	5'UTR	0.151831	0.00427348	0.432259	0.349498	0.0827606
TCF7L1	Body	0.151745	0.00427348	0.682592	0.73726	-0.0546682
TSPYL4	TSS1500	0.151575	0.00427348	0.536234	0.447206	0.0890283
ARHGAP25	TSS1500	0.151532	0.00427348	0.414752	0.335284	0.0794678
CEBPE	TSS1500	0.151508	0.00427348	0.359096	0.303363	0.0557327
SLC34A1	Body	0.151366	0.00427348	0.599416	0.685294	-0.0858779
CCM2	Body	0.151046	0.00427348	0.307725	0.370953	-0.0632285
USP7	Body	0.151004	0.00427348	0.484727	0.545886	-0.0611585
LZTS2	5'UTR	0.150999	0.00427348	0.64495	0.544657	0.100293
GRB7	TSS1500	0.150906	0.00427348	0.43796	0.375937	0.0620229
PAG1	5'UTR	0.150701	0.00427348	0.505117	0.561028	-0.0559114
ELMO3	TSS1500	0.15067	0.00427348	0.688524	0.61913	0.0693941
E2F4	3'UTR	0.15067	0.00427348	0.688524	0.61913	0.0693941
ADAMTS17	Body	0.150302	0.00427348	0.582742	0.517618	0.0651242
APOL3	TSS1500	0.1503	0.00427348	0.643447	0.727634	-0.0841872
MYST4	Body	0.150286	0.00427348	0.525103	0.449059	0.0760441
ATP10A	Body	0.150221	0.00427348	0.451935	0.356148	0.0957865
CREBBP	Body	0.150123	0.00427348	0.615842	0.54056	0.0752823
DOCK3	Body	0.150113	0.00427348	0.484947	0.430402	0.054545
UNC13D	Body	0.149894	0.00427348	0.831425	0.781266	0.0501588
CD6	Body	0.149849	0.00427348	0.4208	0.339121	0.0816785
RERE	5'UTR	0.149698	0.00427348	0.487569	0.41511	0.0724588
SH3BP5L	Body	0.149673	0.00427348	0.539903	0.462641	0.0772626
C20orf199	Body	0.149672	0.00427348	0.69452	0.751001	-0.0564811
FKBP5	5'UTR	0.149658	0.00427348	0.473949	0.408868	0.0650812
DIRC2	Body	0.149594	0.00427348	0.474175	0.377912	0.0962634
SNORD12	TSS200	0.149565	0.00427348	0.691013	0.750592	-0.0595786
CD7	TSS200	0.149517	0.00427348	0.532844	0.619882	-0.0870382
STARD13	Body	0.149496	0.00427348	0.49015	0.417592	0.0725582
GAK	Body	0.14949	0.00427348	0.410504	0.340696	0.0698073
DKFZP434H168	TSS1500	0.149473	0.00427348	0.470102	0.358314	0.111788
GNAO1	Body	0.149473	0.00427348	0.470102	0.358314	0.111788
SPATS2L	Body	0.149455	0.00427348	0.66779	0.731424	-0.0636344
FOXJ1	TSS1500	0.149435	0.00427348	0.590663	0.523738	0.0669247
MYO7A	Body	0.149431	0.00427348	0.536929	0.482921	0.0540079
FYN	5'UTR	0.149427	0.00427348	0.688117	0.772226	-0.084109
LOC286467	TSS1500	0.14925	0.00427348	0.446798	0.360352	0.0864453
CD302	Body	0.14919	0.00427348	0.462002	0.378265	0.0837367
PRR5	TSS200	0.14913	0.00427348	0.362452	0.277322	0.0851302
UBA1	5'UTR	0.149085	0.00427348	0.509682	0.450331	0.0593509
UBA1	TSS1500	0.149085	0.00427348	0.509682	0.450331	0.0593509
C3orf21	Body	0.148871	0.00427348	0.601317	0.515822	0.0854947
GPR98	Body	0.148846	0.00427348	0.619072	0.674111	-0.0550386
SSH3	TSS1500	0.148833	0.00427348	0.463033	0.383646	0.0793869
PELI2	Body	0.148803	0.00427348	0.46005	0.390321	0.0697289
IMPDH1	Body	0.148622	0.00427348	0.647596	0.572355	0.0752414
ZNF219	5'UTR	0.14854	0.00427348	0.36623	0.301819	0.0644108
C14orf176	5'UTR	0.14854	0.00427348	0.36623	0.301819	0.0644108
ZNF219	TSS1500	0.14854	0.00427348	0.36623	0.301819	0.0644108
MYO1G	TSS1500	0.14853	0.00427348	0.669159	0.731702	-0.062543
GALNT2	Body	0.148444	0.00427348	0.492387	0.427935	0.0644514
TRIP6	TSS1500	0.148373	0.00427348	0.48984	0.42926	0.0605804
PARP10	TSS1500	0.148353	0.00427348	0.609567	0.697034	-0.0874666
FLJ42709	Body	0.148331	0.00427348	0.48466	0.413835	0.070825
LCP1	5'UTR	0.148329	0.00427348	0.565881	0.631118	-0.0652373
HOXA9	Body	0.148175	0.00427348	0.407143	0.327682	0.0794604
ZBTB32	TSS1500	0.14815	0.00427348	0.526334	0.605704	-0.0793705
RING1	TSS1500	0.148082	0.00427348	0.420235	0.352251	0.067984
MIR219-1	TSS1500	0.148082	0.00427348	0.420235	0.352251	0.067984
PSMB8	Body	0.147993	0.00427348	0.591842	0.658835	-0.0669925
OXR1	Body	0.147914	0.00427348	0.421381	0.345559	0.0758215
PHACTR4	Body	0.147893	0.00427348	0.48938	0.394234	0.0951459
HSD17B8	Body	0.147814	0.00427348	0.639776	0.697868	-0.0580918
FXYD6	TSS200	0.147766	0.00427348	0.608443	0.553952	0.054491
TAGAP	Body	0.147733	0.00427348	0.653758	0.716537	-0.0627787
RPL13AP5	Body	0.147713	0.00427348	0.689438	0.74969	-0.0602519
SNORD35A	TSS1500	0.147713	0.00427348	0.689438	0.74969	-0.0602519
SNORD34	TSS1500	0.147713	0.00427348	0.689438	0.74969	-0.0602519
RPL13A	Body	0.147713	0.00427348	0.689438	0.74969	-0.0602519
STX1A	Body	0.147706	0.00427348	0.569478	0.495976	0.0735022
CERK	3'UTR	0.147546	0.00427348	0.548477	0.468306	0.0801715
TMIGD2	TSS1500	0.147443	0.00427348	0.612859	0.674469	-0.0616095
SNORD33	TSS1500	0.147232	0.00427348	0.658359	0.720302	-0.0619423
SNORD32A	TSS200	0.147232	0.00427348	0.658359	0.720302	-0.0619423
DNAH3	TSS1500	0.147111	0.00427348	0.464081	0.379829	0.0842516
EPB49	5'UTR	0.147105	0.00427348	0.567981	0.481101	0.0868806
RAB34	Body	0.147046	0.00427348	0.405401	0.335873	0.0695274
CTSK	5'UTR	0.146898	0.00427348	0.67271	0.607996	0.0647135
AHDC1	5'UTR	0.146884	0.00427348	0.543371	0.462385	0.0809857
ACOT7	Body	0.146859	0.00427348	0.764304	0.710605	0.0536989
ACOT7	5'UTR	0.146859	0.00427348	0.764304	0.710605	0.0536989
ACOT7	1stExon	0.146859	0.00427348	0.764304	0.710605	0.0536989
AIM2	5'UTR	0.146735	0.00427348	0.648547	0.730441	-0.0818937
TRIM46	Body	0.146731	0.00427348	0.393416	0.308418	0.0849975
RGL2	Body	0.146668	0.00427348	0.38325	0.317923	0.0653268
SHANK2	Body	0.146563	0.00427348	0.368388	0.300198	0.0681896
HOXB3	5'UTR	0.146471	0.00427348	0.512015	0.431089	0.0809261
SLFN12L	Body	0.14643	0.00427348	0.49696	0.419992	0.0769681
HOXA1	3'UTR	0.146423	0.00427348	0.499533	0.447694	0.051839
HOXA1	Body	0.146423	0.00427348	0.499533	0.447694	0.051839
MIR10A	TSS1500	0.146306	0.00427348	0.527041	0.460408	0.0666336
SLC12A7	Body	0.146304	0.00427348	0.572343	0.493115	0.079228
KCNA6	TSS1500	0.146297	0.00427348	0.523114	0.592056	-0.0689423
GALK2	TSS1500	0.146051	0.00427348	0.474708	0.532385	-0.0576769
GALK2	Body	0.146051	0.00427348	0.474708	0.532385	-0.0576769
C8orf56	TSS1500	0.14602	0.00427348	0.298748	0.237331	0.0614174
CDYL	Body	0.145959	0.00427348	0.630519	0.556357	0.0741623
P4HB	3'UTR	0.145918	0.00427348	0.788327	0.71117	0.0771573
CD160	TSS200	0.145911	0.00427348	0.658004	0.720572	-0.0625679
CDYL	5'UTR	0.145866	0.00427348	0.579705	0.466595	0.11311
KDM2B	TSS200	0.145782	0.00427348	0.425688	0.357727	0.067961
TTYH3	Body	0.145731	0.00427348	0.503731	0.441863	0.0618681
LRRC4	TSS200	0.145667	0.00427348	0.266256	0.209931	0.056325
SNORA63	TSS1500	0.145661	0.00427348	0.74578	0.800519	-0.0547385
MIR1248	TSS1500	0.145661	0.00427348	0.74578	0.800519	-0.0547385
SNORA81	TSS1500	0.145661	0.00427348	0.74578	0.800519	-0.0547385
OSBPL6	5'UTR	0.145553	0.00427348	0.682061	0.741722	-0.0596609
DACT1	Body	0.145549	0.00427348	0.766847	0.818189	-0.0513423
GTDC1	5'UTR	0.145529	0.00427348	0.558369	0.633753	-0.0753842
ST6GALNAC2	Body	0.145468	0.00427348	0.483301	0.406065	0.0772353
RIN1	TSS1500	0.145361	0.00427348	0.612419	0.675506	-0.0630869
PALM2	Body	0.14531	0.00427348	0.575791	0.627003	-0.0512117
MMP14	TSS1500	0.145302	0.00427348	0.574194	0.500152	0.0740414
SPOCK2	TSS200	0.145289	0.00427348	0.235178	0.18337	0.0518088
KCNG3	Body	0.145284	0.00427348	0.612922	0.556223	0.0566989
PVRIG	5'UTR	0.145232	0.00427348	0.456026	0.528487	-0.0724606
LYN	TSS1500	0.145211	0.00427348	0.375524	0.32072	0.0548036
BRD2	Body	0.145204	0.00427348	0.474592	0.529178	-0.0545862
SWAP70	Body	0.145153	0.00427348	0.439949	0.355837	0.0841124
SAMD13	Body	0.145137	0.00427348	0.428542	0.350301	0.0782412
PSORS1C3	TSS1500	0.144937	0.00427348	0.698806	0.770057	-0.0712509
PPP1CC	Body	0.144934	0.00427348	0.711683	0.772886	-0.0612036
GPD2	1stExon	0.144919	0.00427348	0.578246	0.472105	0.106141
CPT1A	5'UTR	0.144878	0.00427348	0.365872	0.300379	0.0654939
GALNT12	Body	0.1448	0.00427348	0.534566	0.452808	0.0817573
TRAM2	Body	0.144763	0.00427348	0.493277	0.414472	0.0788042
PIK3R1	Body	0.144748	0.00427348	0.636528	0.698056	-0.0615278
TECR	Body	0.144738	0.00427348	0.594969	0.500374	0.0945956
RAB34	TSS1500	0.14467	0.00427348	0.431179	0.35894	0.0722393
HOXB5	3'UTR	0.144611	0.00427348	0.44408	0.353946	0.090134
EHD4	Body	0.144606	0.00427348	0.428584	0.349827	0.0787568
AGFG2	Body	0.144507	0.00427348	0.578046	0.676229	-0.0981839
C15orf62	TSS1500	0.144387	0.00427348	0.45785	0.380297	0.0775532
HCCA2	Body	0.144301	0.00427348	0.455424	0.386835	0.0685891
PACS2	TSS1500	0.144298	0.00427348	0.469171	0.386438	0.0827329
PPT2	TSS1500	0.144144	0.00427348	0.447102	0.384658	0.0624448
NCOR2	5'UTR	0.144088	0.00427348	0.482658	0.401716	0.080942
BAZ2B	TSS200	0.144038	0.00427348	0.403995	0.308285	0.0957101
SIGLEC15	Body	0.144006	0.00427348	0.528062	0.463023	0.0650391
CDK6	3'UTR	0.143974	0.00427348	0.769152	0.704496	0.0646563
DOK3	TSS200	0.143947	0.00427348	0.441433	0.373182	0.0682514
CD248	TSS1500	0.14392	0.00427348	0.423232	0.352075	0.0711568
SNHG12	Body	0.143893	0.00427348	0.739882	0.797222	-0.0573399
SNORD99	TSS1500	0.143893	0.00427348	0.739882	0.797222	-0.0573399
SNORA61	TSS200	0.143893	0.00427348	0.739882	0.797222	-0.0573399
LOC404266	TSS1500	0.143728	0.00427348	0.425243	0.357354	0.0678892
CD9	TSS1500	0.143668	0.00427348	0.498493	0.429829	0.0686636
CBX2	Body	0.143521	0.00427348	0.482549	0.414803	0.0677456
CDYL	TSS200	0.143479	0.00427348	0.605257	0.483418	0.121839
RXFP4	TSS1500	0.143293	0.00427348	0.595513	0.52187	0.0736427
KDM4B	Body	0.143268	0.00427348	0.595928	0.531592	0.0643355
H2AFY	Body	0.143257	0.00427348	0.545413	0.460579	0.0848338
SNORD22	TSS1500	0.143238	0.00427348	0.648913	0.722742	-0.0738291
SNHG1	Body	0.143238	0.00427348	0.648913	0.722742	-0.0738291
ZMIZ1	5'UTR	0.143181	0.00427348	0.530641	0.461659	0.068982
XYLT1	Body	0.143101	0.00427348	0.609273	0.535801	0.0734723
SLC12A9	Body	0.143072	0.00427348	0.547695	0.475865	0.0718298
LAIR1	TSS1500	0.142955	0.00427348	0.677427	0.579314	0.0981133
FAM125B	Body	0.142936	0.00427348	0.738732	0.650743	0.0879894
MYB	Body	0.142853	0.00427348	0.394693	0.317243	0.0774505
HLA-DMA	TSS1500	0.142788	0.00427348	0.563677	0.491259	0.0724176
VARS	Body	0.142754	0.00427348	0.568954	0.506732	0.0622221
FILIP1L	Body	0.14275	0.00427348	0.444876	0.36046	0.0844158
MIR548G	Body	0.14275	0.00427348	0.444876	0.36046	0.0844158
MMP14	5'UTR	0.142703	0.00427348	0.408214	0.338903	0.0693103
MMP14	1stExon	0.142703	0.00427348	0.408214	0.338903	0.0693103
LOC404266	Body	0.14266	0.00427348	0.423419	0.34305	0.0803688
B3GNT7	TSS200	0.142632	0.00427348	0.480191	0.407615	0.0725755
GPD2	TSS1500	0.142591	0.00427348	0.631287	0.528442	0.102845
TNK2	5'UTR	0.142584	0.00427348	0.695051	0.62538	0.0696711
C6orf27	Body	0.142531	0.00427348	0.526772	0.467124	0.0596478
DLEU2	Body	0.142503	0.00427348	0.458259	0.380853	0.0774064
NLRP3	TSS1500	0.142434	0.00427348	0.552028	0.461552	0.0904763
NLRP3	5'UTR	0.142434	0.00427348	0.552028	0.461552	0.0904763
DENND2D	TSS1500	0.142393	0.00427348	0.562213	0.654512	-0.0922986
B4GALT6	Body	0.142337	0.00427348	0.387388	0.325527	0.0618613
LRRC43	TSS1500	0.142336	0.00427348	0.769865	0.820785	-0.0509203
FLI1	TSS200	0.142282	0.00427348	0.356117	0.289858	0.0662588
KAZALD1	5'UTR	0.142251	0.00427348	0.517441	0.441934	0.0755067
COMMD3	Body	0.142174	0.00427348	0.424048	0.35349	0.0705583
CTBP2	TSS1500	0.142104	0.00427348	0.634504	0.572845	0.061659
GBP2	TSS1500	0.142098	0.00427348	0.557449	0.630371	-0.0729221
PRKAR1B	TSS200	0.142092	0.00427348	0.479973	0.388181	0.0917917
GRB7	TSS200	0.141992	0.00427348	0.412389	0.345542	0.0668475
NR4A2	Body	0.141962	0.00427348	0.627764	0.556437	0.0713262
H2AFY	TSS200	0.141948	0.00427348	0.35257	0.282008	0.0705623
GP9	TSS200	0.141875	0.00427348	0.572982	0.476327	0.0966554
GABBR1	TSS1500	0.141838	0.00427348	0.398685	0.335177	0.0635078
PRR5	5'UTR	0.141819	0.00427348	0.367283	0.297012	0.0702711
FAIM3	Body	0.141782	0.00427348	0.430224	0.376759	0.0534651
OSR2	5'UTR	0.141707	0.00427348	0.280563	0.219245	0.0613182
LRP5	Body	0.141693	0.00427348	0.501891	0.431115	0.0707761
LRRC8C	Body	0.141633	0.00427348	0.511411	0.415019	0.0963922
HPS4	Body	0.141594	0.00427348	0.310339	0.247434	0.0629055
C19orf55	TSS1500	0.141564	0.00427348	0.376853	0.320154	0.0566997
PRRT1	TSS1500	0.141553	0.00427348	0.392898	0.331007	0.0618909
RBM9	Body	0.141524	0.00427348	0.606699	0.527989	0.0787097
RBM9	TSS200	0.141524	0.00427348	0.606699	0.527989	0.0787097
HOXB2	TSS1500	0.141511	0.00427348	0.546778	0.4719	0.074878
CAB39L	5'UTR	0.141451	0.00427348	0.580913	0.490954	0.0899593
CAB39L	1stExon	0.141451	0.00427348	0.580913	0.490954	0.0899593
PER1	TSS1500	0.14141	0.00427348	0.454	0.368525	0.0854751
ADORA3	Body	0.14133	0.00427348	0.481557	0.411546	0.0700115
RIN1	Body	0.141284	0.00427348	0.384897	0.324745	0.0601519
GAL3ST3	5'UTR	0.14128	0.00427348	0.239246	0.185327	0.0539192
WIPI2	Body	0.141273	0.00427348	0.564157	0.465864	0.0982929
MSRA	Body	0.141133	0.00427348	0.471691	0.383851	0.0878404
PRKAR1B	TSS1500	0.141078	0.00427348	0.475275	0.376009	0.0992665
PRKAR1B	1stExon	0.141078	0.00427348	0.475275	0.376009	0.0992665
ZMYND15	Body	0.14097	0.00427348	0.3984	0.344009	0.0543909
KAZALD1	1stExon	0.140798	0.00427348	0.501769	0.42167	0.080099
RAB38	TSS1500	0.140726	0.00427348	0.363901	0.299629	0.0642714
THRA	5'UTR	0.140725	0.00427348	0.572405	0.480411	0.0919938
HTRA4	Body	0.140664	0.00427348	0.61082	0.54424	0.06658
C10orf105	TSS200	0.140653	0.00427348	0.624718	0.532105	0.0926128
BAIAP2L1	Body	0.140628	0.00427348	0.770446	0.675231	0.0952147
FAM65A	Body	0.140338	0.00427348	0.450596	0.381141	0.0694546
VGLL4	Body	0.140313	0.00427348	0.548728	0.465231	0.0834968
PDE7A	Body	0.140311	0.00427348	0.655413	0.729208	-0.0737951
RTEL1	Body	0.140277	0.00427348	0.313162	0.256239	0.0569233
IQGAP2	Body	0.140239	0.00427348	0.599664	0.486882	0.112782
H2AFY	TSS1500	0.140197	0.00427348	0.36698	0.30031	0.0666694
MAFG	TSS200	0.140185	0.00427348	0.562742	0.489768	0.0729738
MLLT1	Body	0.140105	0.00427348	0.622955	0.507133	0.115822
CDK2AP1	Body	0.140047	0.00427348	0.433957	0.365666	0.0682902
SFRS8	Body	0.140038	0.00427348	0.657982	0.572401	0.085581
CBFA2T3	TSS200	0.140008	0.00427348	0.42871	0.36964	0.0590704
GRASP	Body	0.140004	0.00427348	0.597801	0.510211	0.0875897
MIR200B	TSS1500	0.139995	0.00427348	0.661102	0.72269	-0.0615877
WDR46	Body	0.13987	0.00427348	0.824863	0.728765	0.0960985
WWC1	Body	0.139781	0.00427348	0.549172	0.613299	-0.0641269
ST6GAL1	5'UTR	0.139654	0.00427348	0.637504	0.714467	-0.076963
TESC	Body	0.139594	0.00427348	0.589437	0.4992	0.0902361
BTRC	Body	0.139404	0.00427348	0.530966	0.47351	0.0574555
C11orf93	TSS1500	0.139381	0.00427348	0.467409	0.407949	0.0594605
C11orf92	5'UTR	0.139381	0.00427348	0.467409	0.407949	0.0594605
MFAP4	TSS200	0.139329	0.00427348	0.366557	0.309215	0.0573421
ANK2	Body	0.139329	0.00427348	0.689856	0.74077	-0.0509144
ANP32A	Body	0.139328	0.00427348	0.375378	0.300789	0.0745897
SDCCAG8	Body	0.139297	0.00427348	0.626241	0.542204	0.0840373
ADCY4	TSS1500	0.139283	0.00427348	0.606004	0.530716	0.0752876
AMT	TSS200	0.139191	0.00427348	0.532618	0.461782	0.0708356
C10orf140	5'UTR	0.139158	0.00427348	0.317191	0.245841	0.0713496
FAM124B	1stExon	0.139155	0.00427348	0.318509	0.252535	0.0659734
C6orf106	Body	0.139133	0.00427348	0.367787	0.295408	0.0723792
DNAJC17	Body	0.139094	0.00427348	0.492483	0.421292	0.0711903
SLC43A2	3'UTR	0.139027	0.00427348	0.492227	0.41297	0.0792574
BRF1	Body	0.139022	0.00427348	0.49232	0.399112	0.0932072
ZNF238	TSS1500	0.139009	0.00427348	0.295411	0.229583	0.0658277
ITPKB	Body	0.138979	0.00427348	0.556685	0.611826	-0.055141
GRHL2	Body	0.138944	0.00427348	0.382461	0.302541	0.0799201
KIAA0513	Body	0.138816	0.00427348	0.468312	0.393398	0.074914
CBX5	5'UTR	0.138805	0.00427348	0.454773	0.373195	0.0815772
ANKS1A	Body	0.138758	0.00427348	0.589424	0.504785	0.0846392
C22orf39	TSS1500	0.138674	0.00427348	0.715871	0.778886	-0.0630152
FLAD1	3'UTR	0.13865	0.00427348	0.611718	0.541243	0.0704753
LENEP	TSS1500	0.13865	0.00427348	0.611718	0.541243	0.0704753
COL13A1	Body	0.138644	0.00427348	0.564506	0.622284	-0.0577781
SLC17A9	TSS200	0.138611	0.00427348	0.322666	0.260161	0.0625049
PTCH2	Body	0.13846	0.00427348	0.539519	0.452042	0.087477
RTN1	Body	0.138362	0.00427348	0.73948	0.795804	-0.0563238
RTN1	TSS1500	0.138362	0.00427348	0.73948	0.795804	-0.0563238
SMAD2	TSS1500	0.138235	0.00427348	0.326315	0.250195	0.0761205
SYNE2	Body	0.138192	0.00427348	0.367238	0.293032	0.0742058
TNF	Body	0.138186	0.00427348	0.566279	0.648261	-0.0819828
TMEM79	Body	0.138163	0.00427348	0.595092	0.521661	0.0734316
ZNF385A	Body	0.138106	0.00427348	0.477627	0.400068	0.077559
BZRAP1	Body	0.138049	0.00427348	0.520224	0.434972	0.0852522
PLEC1	TSS200	0.137996	0.00427348	0.434754	0.372787	0.0619668
LDB1	TSS1500	0.137929	0.00427348	0.55492	0.481704	0.073216
TSHR	Body	0.137928	0.00427348	0.318864	0.417989	-0.0991248
KIAA0182	5'UTR	0.137572	0.00427348	0.487269	0.417782	0.0694871
KIAA0182	Body	0.137572	0.00427348	0.487269	0.417782	0.0694871
RBM38	Body	0.137553	0.00427348	0.257027	0.321777	-0.0647498
SSBP2	Body	0.13754	0.00427348	0.690439	0.608645	0.0817939
ATXN7L1	5'UTR	0.137485	0.00427348	0.458458	0.394362	0.0640958
DHRS9	TSS1500	0.137465	0.00427348	0.610914	0.533268	0.077646
DHRS9	5'UTR	0.137465	0.00427348	0.610914	0.533268	0.077646
FBXL18	Body	0.137434	0.00427348	0.514861	0.439667	0.0751942
PNPLA2	TSS200	0.137413	0.00427348	0.51757	0.420957	0.0966131
SQSTM1	5'UTR	0.137378	0.00427348	0.446014	0.384899	0.0611152
NKAIN2	Body	0.137371	0.00427348	0.705913	0.761057	-0.0551441
ATXN2	Body	0.137282	0.00427348	0.477068	0.418819	0.058249
VAX2	Body	0.137238	0.00427348	0.487979	0.432206	0.0557727
PC	5'UTR	0.137237	0.00427348	0.731881	0.656263	0.0756174
TMCO3	Body	0.13718	0.00427348	0.733821	0.642229	0.0915913
MYO1D	Body	0.137179	0.00427348	0.668255	0.757839	-0.089584
YIF1B	3'UTR	0.137137	0.00427348	0.415432	0.364567	0.0508647
MAFG	5'UTR	0.137035	0.00427348	0.589032	0.511272	0.0777607
MFAP4	TSS1500	0.137013	0.00427348	0.518677	0.441822	0.0768542
HTR3A	Body	0.136996	0.00427348	0.539299	0.441858	0.0974411
GPD2	5'UTR	0.136943	0.00427348	0.631799	0.525744	0.106054
GSN	5'UTR	0.136855	0.00427348	0.601824	0.508904	0.09292
COBL	Body	0.136851	0.00427348	0.650713	0.704979	-0.054266
WDR25	Body	0.136823	0.00427348	0.657643	0.560512	0.0971308
IFI30	TSS1500	0.136816	0.00427348	0.340834	0.284998	0.0558353
BMF	TSS1500	0.136697	0.00427348	0.545734	0.453991	0.0917431
BMF	5'UTR	0.136697	0.00427348	0.545734	0.453991	0.0917431
RFX1	Body	0.136678	0.00427348	0.488697	0.404407	0.0842905
NR1H3	TSS1500	0.136673	0.00427348	0.578812	0.510113	0.0686986
PPM1L	Body	0.136667	0.00427348	0.412274	0.352199	0.0600756
CCDC62	TSS1500	0.136662	0.00427348	0.347699	0.280249	0.06745
KRTAP12-3	TSS1500	0.136652	0.00427348	0.538592	0.60898	-0.0703883
CHD9	Body	0.136642	0.00427348	0.512841	0.424873	0.0879675
PLXNB1	TSS1500	0.136498	0.00427348	0.451419	0.37015	0.0812681
KCNIP1	Body	0.136489	0.00427348	0.665452	0.726645	-0.0611927
SCRIB	Body	0.13636	0.00427348	0.744949	0.652931	0.0920177
MIR937	TSS1500	0.13636	0.00427348	0.744949	0.652931	0.0920177
LOC100292680	TSS200	0.136293	0.00427348	0.500559	0.424241	0.0763185
RGS12	Body	0.136265	0.00427348	0.473498	0.407025	0.0664725
C8orf73	TSS1500	0.136231	0.00427348	0.520723	0.448316	0.0724071
KIAA0146	Body	0.136193	0.00427348	0.732977	0.6212	0.111777
TRAPPC9	Body	0.136187	0.00427348	0.624987	0.534168	0.0908184
SETD1B	3'UTR	0.136167	0.00427348	0.773935	0.705939	0.0679963
DIDO1	5'UTR	0.136134	0.00427348	0.300011	0.245672	0.0543391
LAMA3	TSS200	0.136132	0.00427348	0.6369	0.71289	-0.0759908
ZCCHC11	TSS1500	0.136115	0.00427348	0.584867	0.508543	0.0763232
SORL1	Body	0.136112	0.00427348	0.603378	0.540961	0.062417
ICAM2	TSS200	0.136098	0.00427348	0.726683	0.665084	0.0615981
PLAUR	Body	0.136094	0.00427348	0.732621	0.61269	0.119932
PHLDB2	5'UTR	0.136075	0.00427348	0.645107	0.589285	0.0558213
CLCF1	Body	0.136059	0.00427348	0.425674	0.350616	0.0750576
GALNT6	5'UTR	0.136031	0.00427348	0.365592	0.307102	0.0584905
SMAD3	Body	0.135995	0.00427348	0.527957	0.456249	0.0717077
RABGAP1	Body	0.135934	0.00427348	0.577034	0.476672	0.100362
C7orf49	TSS1500	0.135926	0.00427348	0.735847	0.671294	0.0645532
RCAN3	3'UTR	0.13589	0.00427348	0.499877	0.610592	-0.110715
IRF5	TSS1500	0.135877	0.00427348	0.583896	0.511449	0.0724462
CYB5R3	5'UTR	0.135831	0.00427348	0.494222	0.437225	0.056997
CYB5R3	Body	0.135831	0.00427348	0.494222	0.437225	0.056997
CYB5R3	1stExon	0.135831	0.00427348	0.494222	0.437225	0.056997
NOS3	Body	0.135758	0.00427348	0.566734	0.49486	0.0718742
PRDM1	TSS200	0.135713	0.00427348	0.447983	0.547442	-0.0994587
LOC404266	TSS200	0.135606	0.00427348	0.486037	0.40292	0.0831169
TNFAIP8	TSS1500	0.135532	0.00427348	0.58176	0.641796	-0.0600352
NICN1	3'UTR	0.135527	0.00427348	0.520331	0.455514	0.064817
SRGN	Body	0.135477	0.00427348	0.80969	0.740417	0.0692737
C10orf25	3'UTR	0.135471	0.00427348	0.80261	0.74286	0.0597501
GLRX2	TSS1500	0.135442	0.00427348	0.74717	0.613431	0.133739
HDGF2	Body	0.1354	0.00427348	0.551808	0.486457	0.0653511
MKNK2	TSS1500	0.1354	0.00427348	0.510378	0.56869	-0.0583127
DNAJC6	Body	0.135398	0.00427348	0.249639	0.179749	0.0698901
ZNF831	Body	0.135398	0.00427348	0.338952	0.28241	0.0565418
UVRAG	Body	0.135352	0.00427348	0.545924	0.470951	0.0749726
C10orf26	Body	0.135313	0.00427348	0.502491	0.4333	0.0691911
NR1I2	Body	0.135273	0.00427348	0.625572	0.53278	0.0927921
ZBTB4	5'UTR	0.135236	0.00427348	0.515121	0.443712	0.0714093
SPIRE1	Body	0.135235	0.00427348	0.265725	0.210948	0.0547765
IFFO1	TSS1500	0.135174	0.00427348	0.66006	0.57577	0.0842905
SFXN5	TSS200	0.135022	0.00427348	0.307491	0.256297	0.0511938
CBX5	TSS200	0.135009	0.00427348	0.52741	0.443989	0.0834206
C2orf85	TSS1500	0.135005	0.00427348	0.531032	0.6124	-0.0813679
ITGB1	5'UTR	0.135005	0.00427348	0.52875	0.470556	0.058194
LGALS12	Body	0.134912	0.00427348	0.659742	0.591951	0.067791
LAMA3	Body	0.1349	0.00427348	0.63868	0.711118	-0.0724381
AHNAK	TSS1500	0.134863	0.00427348	0.635138	0.566969	0.0681689
KLC1	Body	0.134847	0.00427348	0.496945	0.42536	0.0715843
LRRC41	Body	0.134753	0.00427348	0.644595	0.552099	0.092496
FAM64A	5'UTR	0.134675	0.00427348	0.478033	0.418904	0.0591282
LMO4	TSS1500	0.13467	0.00427348	0.591391	0.52529	0.0661002
C2orf34	Body	0.134591	0.00427348	0.549074	0.463714	0.0853597
ALDOA	TSS1500	0.134579	0.00427348	0.586038	0.514452	0.0715855
FCHSD2	Body	0.134533	0.00427348	0.531772	0.46616	0.0656116
NELF	Body	0.134489	0.00427348	0.269935	0.213596	0.0563397
TSPAN4	TSS200	0.134457	0.00427348	0.528748	0.465123	0.0636255
TNF	3'UTR	0.134431	0.00427348	0.729232	0.78944	-0.0602076
GMPR	Body	0.134325	0.00427348	0.41349	0.339711	0.0737797
NFATC2	Body	0.134322	0.00427348	0.59883	0.527683	0.0711471
GATS	Body	0.134276	0.00427348	0.416731	0.484934	-0.0682031
GATS	3'UTR	0.134276	0.00427348	0.416731	0.484934	-0.0682031
GNA12	Body	0.134236	0.00427348	0.620602	0.54396	0.0766417
PWWP2B	Body	0.134198	0.00427348	0.462646	0.395917	0.0667288
LGR4	Body	0.134161	0.00427348	0.547547	0.454099	0.0934477
PFDN6	Body	0.134134	0.00427348	0.591105	0.5253	0.0658048
WDR46	TSS1500	0.134134	0.00427348	0.591105	0.5253	0.0658048
FTO	Body	0.134082	0.00427348	0.542998	0.445709	0.0972883
SPI1	Body	0.133998	0.00427348	0.614353	0.525999	0.0883547
TMEM120B	Body	0.133987	0.00427348	0.664076	0.576783	0.0872932
TBC1D1	Body	0.133934	0.00427348	0.570164	0.485633	0.084531
TRAF3IP2	Body	0.133887	0.00427348	0.672365	0.611328	0.0610363
DCAF5	Body	0.133852	0.00427348	0.678777	0.593901	0.0848759
UBE2O	Body	0.133776	0.00427348	0.553042	0.466241	0.0868007
GPSM1	Body	0.133697	0.00427348	0.507096	0.438129	0.0689677
CLSTN1	TSS200	0.133683	0.00427348	0.389045	0.334265	0.0547794
SLC44A4	Body	0.133669	0.00427348	0.601717	0.540288	0.0614299
OSBPL6	TSS200	0.133654	0.00427348	0.565443	0.507995	0.0574487
SYNE2	TSS1500	0.13363	0.00427348	0.596726	0.543046	0.0536804
XYLT1	TSS1500	0.133499	0.00427348	0.361696	0.298691	0.0630045
P2RX1	1stExon	0.133496	0.00427348	0.45966	0.405548	0.0541112
EIF4G1	Body	0.133463	0.00427348	0.65072	0.559941	0.0907793
NCK2	5'UTR	0.133453	0.00427348	0.724355	0.61527	0.109085
EPB49	1stExon	0.133423	0.00427348	0.616287	0.530473	0.0858138
MEIS1	Body	0.133383	0.00427348	0.382632	0.314807	0.0678247
TERC	TSS1500	0.133382	0.00427348	0.435571	0.496628	-0.0610574
GSDMD	5'UTR	0.133379	0.00427348	0.705139	0.605438	0.0997015
C1orf83	Body	0.133364	0.00427348	0.41989	0.349695	0.0701954
RAB38	TSS200	0.133277	0.00427348	0.30111	0.229835	0.0712754
ZNF496	TSS1500	0.133271	0.00427348	0.664291	0.592172	0.0721191
HYAL2	5'UTR	0.133221	0.00427348	0.552881	0.4917	0.0611809
HYAL2	TSS1500	0.133221	0.00427348	0.552881	0.4917	0.0611809
FLT3	Body	0.133191	0.00427348	0.577076	0.488777	0.0882998
ATXN7L1	Body	0.133116	0.00427348	0.485892	0.424533	0.0613593
MCM2	Body	0.133102	0.00427348	0.698222	0.561455	0.136767
ILDR2	Body	0.13309	0.00427348	0.467689	0.409339	0.0583501
UBASH3A	TSS1500	0.133078	0.00427348	0.63447	0.719811	-0.0853409
NINJ2	Body	0.133059	0.00427348	0.632246	0.547136	0.0851105
PCDH20	TSS200	0.133056	0.00427348	0.23111	0.180517	0.0505921
NUMA1	Body	0.132974	0.00427348	0.695137	0.586896	0.108241
ADRBK1	Body	0.132937	0.00427348	0.694435	0.610134	0.0843017
IRF1	Body	0.132925	0.00427348	0.437291	0.52685	-0.0895589
MAS1L	1stExon	0.132842	0.00427348	0.451899	0.381442	0.0704565
ICAM2	5'UTR	0.132832	0.00427348	0.659138	0.594956	0.0641821
NOB1	3'UTR	0.132784	0.00427348	0.840904	0.765003	0.0759012
ACOT11	TSS1500	0.132781	0.00427348	0.423732	0.335062	0.0886701
NRP2	Body	0.132716	0.00427348	0.490821	0.417032	0.073789
PLCG1	Body	0.132695	0.00427348	0.574266	0.65855	-0.0842839
DOK3	5'UTR	0.132673	0.00427348	0.438216	0.377694	0.0605212
BAHCC1	Body	0.132633	0.00427348	0.543095	0.470257	0.0728378
KDM6B	TSS1500	0.132627	0.00427348	0.50127	0.422261	0.0790083
NCLN	Body	0.132621	0.00427348	0.662843	0.586615	0.0762283
SYNGAP1	Body	0.132555	0.00427348	0.554991	0.483998	0.0709939
HPS4	TSS200	0.132552	0.00427348	0.255203	0.201324	0.0538791
MNT	Body	0.132476	0.00427348	0.402653	0.333926	0.0687275
SLC20A2	5'UTR	0.132466	0.00427348	0.573857	0.482295	0.0915619
PRKAR1B	5'UTR	0.132443	0.00427348	0.505415	0.416107	0.0893075
LPP	Body	0.13243	0.00427348	0.672775	0.549183	0.123593
SLFN13	TSS200	0.132403	0.00427348	0.468845	0.408288	0.0605567
P2RX1	TSS1500	0.132391	0.00427348	0.439647	0.377549	0.0620979
RAPSN	TSS1500	0.132379	0.00427348	0.775175	0.665756	0.109419
FLYWCH1	Body	0.132358	0.00427348	0.714919	0.610656	0.104263
PIK3R2	3'UTR	0.132322	0.00427348	0.528467	0.453632	0.0748348
MRPL16	Body	0.132307	0.00427348	0.67504	0.613646	0.0613945
WDR1	Body	0.132296	0.00427348	0.668575	0.736475	-0.0679
2016-09-09	TSS1500	0.132256	0.00427348	0.571077	0.508972	0.0621057
HTR3A	TSS1500	0.132254	0.00427348	0.584937	0.472945	0.111992
HECA	Body	0.132229	0.00427348	0.539829	0.644554	-0.104725
HEG1	Body	0.132219	0.00427348	0.557045	0.498166	0.0588783
IFFO1	Body	0.132215	0.00427348	0.662173	0.572169	0.0900039
TCEA3	Body	0.132197	0.00427348	0.504521	0.42989	0.0746313
DNMT3A	Body	0.13219	0.00427348	0.601525	0.514595	0.0869297
RAPGEF3	1stExon	0.132116	0.00427348	0.442776	0.362123	0.0806529
RAPGEF3	TSS200	0.132116	0.00427348	0.442776	0.362123	0.0806529
RAPGEF3	5'UTR	0.132116	0.00427348	0.442776	0.362123	0.0806529
ZBTB7B	5'UTR	0.132099	0.00427348	0.478157	0.41931	0.0588467
NPLOC4	Body	0.132055	0.00427555	0.444628	0.36498	0.0796475
GCNT2	5'UTR	0.131963	0.00428265	0.353351	0.282715	0.0706361
SLC25A29	Body	0.131926	0.00428265	0.454732	0.392584	0.0621474
CD300LG	TSS200	0.131869	0.00428265	0.353036	0.287243	0.0657933
RAB26	TSS1500	0.131833	0.00428265	0.422086	0.365348	0.0567372
MYO1C	Body	0.13181	0.00428265	0.532777	0.466311	0.0664657
YIF1A	Body	0.131776	0.00428265	0.458486	0.37836	0.0801256
HNRNPUL1	Body	0.131734	0.00428265	0.735078	0.586062	0.149016
LOC100129354	TSS1500	0.131721	0.00428265	0.506271	0.424056	0.0822143
ETV6	Body	0.131704	0.00428265	0.626122	0.543001	0.0831206
C3orf26	Body	0.131594	0.00428265	0.596146	0.508156	0.0879903
CCR6	5'UTR	0.131532	0.00428265	0.617735	0.689648	-0.0719137
DENND3	Body	0.131526	0.00428265	0.647002	0.549912	0.0970906
LOC100130987	Body	0.131517	0.00428265	0.515763	0.465614	0.0501487
HPS4	TSS1500	0.131513	0.00428265	0.607684	0.525121	0.0825637
KLHL25	5'UTR	0.131477	0.00428265	0.620478	0.528761	0.0917169
MIR1276	TSS1500	0.131477	0.00428265	0.620478	0.528761	0.0917169
ITGA5	Body	0.13146	0.00428265	0.380156	0.318066	0.0620905
FOXK1	3'UTR	0.131437	0.00428265	0.850907	0.78857	0.0623378
TTC39C	TSS200	0.131236	0.00431524	0.667358	0.75435	-0.0869921
NBEAL2	Body	0.131117	0.00433191	0.52367	0.458733	0.0649371
CLCF1	TSS1500	0.131075	0.0043322	0.543006	0.480889	0.0621169
RARA	Body	0.131051	0.0043322	0.661755	0.600867	0.0608876
ZNF22	TSS1500	0.131021	0.0043322	0.70236	0.639266	0.063094
NYNRIN	TSS1500	0.130912	0.00434095	0.69899	0.61807	0.0809191
CAMK2G	Body	0.130846	0.00434764	0.632166	0.537153	0.0950128
EIF4G3	5'UTR	0.130729	0.00434786	0.696494	0.568349	0.128145
C22orf45	TSS200	0.130658	0.00434786	0.320054	0.267605	0.0524489
UPB1	TSS1500	0.130658	0.00434786	0.320054	0.267605	0.0524489
RASGRP4	TSS1500	0.130632	0.00434786	0.710346	0.769131	-0.0587844
DNMT3B	5'UTR	0.130631	0.00434786	0.48652	0.395806	0.0907138
ITPR2	Body	0.130631	0.00434786	0.679587	0.587215	0.0923717
MEPCE	1stExon	0.130608	0.00434786	0.761137	0.677418	0.0837191
BCL9L	TSS200	0.130594	0.00434786	0.554251	0.617765	-0.0635139
ITGB7	Body	0.130545	0.00435009	0.627094	0.56666	0.0604343
RPS11	Body	0.130509	0.00435009	0.638128	0.699112	-0.0609833
CPNE2	Body	0.130471	0.00435009	0.767316	0.686172	0.0811448
CD3G	TSS1500	0.130392	0.00435009	0.592825	0.684329	-0.091504
LSP1	5'UTR	0.130376	0.00435009	0.575895	0.633479	-0.0575842
LSP1	1stExon	0.130376	0.00435009	0.575895	0.633479	-0.0575842
FAM53C	TSS1500	0.130274	0.00435009	0.442517	0.3743	0.0682168
THADA	Body	0.130264	0.00435009	0.678129	0.600279	0.0778499
FBXL18	3'UTR	0.130147	0.00435009	0.518872	0.44268	0.0761919
P2RX1	Body	0.130094	0.00435009	0.620481	0.536275	0.084206
AMT	Body	0.13006	0.00435009	0.512141	0.451336	0.0608046
AMT	1stExon	0.13006	0.00435009	0.512141	0.451336	0.0608046
DOK3	Body	0.13001	0.00435009	0.531439	0.468607	0.0628316
C10orf54	TSS1500	0.13	0.00435009	0.537157	0.483118	0.0540386
PPT2	Body	0.129971	0.00435009	0.486228	0.432482	0.0537469
CAST	Body	0.12991	0.00435009	0.714978	0.607831	0.107148
KCTD5	Body	0.129908	0.00435009	0.544156	0.454092	0.0900641
EGR3	Body	0.129845	0.00435009	0.368253	0.298973	0.0692804
ZNF835	Body	0.129835	0.00435009	0.228302	0.175043	0.0532589
RBM33	Body	0.129822	0.00435009	0.545079	0.459529	0.0855495
MCF2L2	Body	0.129819	0.00435009	0.440315	0.373043	0.0672714
DAZAP1	Body	0.1298	0.00435009	0.844896	0.749754	0.0951414
TBXA2R	TSS1500	0.129773	0.00435009	0.428767	0.36717	0.0615968
P4HB	Body	0.129756	0.00435009	0.807876	0.732495	0.075381
C15orf62	TSS200	0.129641	0.00436673	0.40293	0.330058	0.0728712
UBAC2	Body	0.129554	0.00437591	0.517777	0.571324	-0.0535477
STX18	Body	0.129504	0.00437591	0.715746	0.772201	-0.0564556
RNU5E	Body	0.129459	0.00437591	0.515242	0.443359	0.0718831
RNU5D	Body	0.129459	0.00437591	0.515242	0.443359	0.0718831
CRIM1	Body	0.129413	0.00437591	0.725856	0.642982	0.0828738
FNBP1	Body	0.129282	0.00437591	0.668696	0.735447	-0.066751
EGOT	TSS1500	0.129273	0.00437591	0.575554	0.491845	0.0837089
HDAC4	Body	0.129205	0.00437591	0.592908	0.539645	0.0532631
LAPTM5	Body	0.12913	0.00437591	0.360492	0.453646	-0.0931535
ABR	3'UTR	0.129078	0.00437591	0.622001	0.57131	0.0506912
PRKCQ	5'UTR	0.129074	0.00437591	0.390293	0.460779	-0.0704865
AMT	5'UTR	0.129029	0.00437591	0.506313	0.439351	0.0669623
ANKRD13D	Body	0.129021	0.00437591	0.646863	0.554593	0.0922702
VARS2	Body	0.128992	0.00437591	0.680652	0.614434	0.0662175
DGKD	Body	0.128973	0.00437591	0.729396	0.643912	0.085485
VDR	5'UTR	0.128951	0.00437591	0.431805	0.373147	0.058658
SLC45A4	TSS200	0.128935	0.00437591	0.740089	0.619376	0.120713
STAB1	TSS200	0.128911	0.00437591	0.348665	0.293018	0.0556467
PRR5L	TSS1500	0.128852	0.00437591	0.399109	0.486263	-0.087154
CXCR4	3'UTR	0.12881	0.00437591	0.468128	0.381046	0.087082
CXCR4	1stExon	0.12881	0.00437591	0.468128	0.381046	0.087082
WDR33	Body	0.128735	0.00437591	0.850976	0.787426	0.06355
STAB1	TSS1500	0.128732	0.00437591	0.564699	0.477683	0.0870167
DOK3	TSS1500	0.12872	0.00437591	0.552464	0.478259	0.0742051
RXRA	Body	0.12872	0.00437591	0.591696	0.514842	0.0768536
TNS3	5'UTR	0.12867	0.00437591	0.560177	0.46541	0.0947665
DSE	TSS1500	0.12865	0.00437591	0.389623	0.328345	0.0612777
DSE	5'UTR	0.12865	0.00437591	0.389623	0.328345	0.0612777
FAM71B	TSS1500	0.128645	0.00437591	0.639248	0.727421	-0.0881732
FAM53C	5'UTR	0.12864	0.00437591	0.411863	0.350657	0.0612058
TACSTD2	1stExon	0.12863	0.00437591	0.58353	0.493499	0.0900318
CDC42BPB	TSS1500	0.128587	0.00437591	0.405646	0.342406	0.06324
RECQL5	Body	0.128584	0.00437591	0.491484	0.424683	0.0668003
MAD1L1	Body	0.128549	0.00437591	0.673228	0.599347	0.0738801
RARA	1stExon	0.128512	0.00437591	0.639035	0.579735	0.0592998
XRCC3	Body	0.128506	0.00437591	0.668906	0.584519	0.0843874
LOC146880	Body	0.128484	0.00437591	0.528506	0.460075	0.0684309
SLC5A10	Body	0.12848	0.00437591	0.621732	0.552302	0.06943
ADPRH	TSS1500	0.12836	0.00438535	0.469584	0.410102	0.0594822
PNPLA2	1stExon	0.128346	0.00438535	0.548467	0.457367	0.0911
PNPLA2	5'UTR	0.128346	0.00438535	0.548467	0.457367	0.0911
TGFBR2	Body	0.128243	0.0043908	0.534557	0.622628	-0.0880706
ACAP1	Body	0.12823	0.0043908	0.519834	0.432548	0.0872861
C10orf26	5'UTR	0.128205	0.0043908	0.410215	0.343283	0.0669319
C10orf26	1stExon	0.128205	0.0043908	0.410215	0.343283	0.0669319
DKFZp761E198	1stExon	0.128102	0.00440542	0.765765	0.677912	0.087853
RCC2	Body	0.128035	0.00441296	0.639331	0.550145	0.0891863
CTSG	Body	0.128007	0.00441304	0.70947	0.626188	0.0832815
RAP1GAP2	Body	0.127933	0.00442104	0.542869	0.489129	0.0537395
IKZF3	Body	0.12791	0.00442104	0.591541	0.670795	-0.0792533
AIP	Body	0.127829	0.00442593	0.581484	0.652733	-0.0712496
EHMT2	Body	0.127774	0.00443116	0.763233	0.693256	0.0699763
MED24	Body	0.12772	0.0044363	0.768193	0.70643	0.0617623
TMEM109	TSS1500	0.127683	0.00443809	0.479313	0.568049	-0.0887355
MTMR9L	Body	0.127625	0.0044441	0.370878	0.311131	0.0597475
GNMT	TSS1500	0.127505	0.00446182	0.32926	0.26929	0.0599697
SLC2A5	Body	0.127465	0.00446182	0.632318	0.565484	0.0668349
PON1	Body	0.127452	0.00446182	0.666599	0.721064	-0.0544654
RAB34	TSS200	0.127418	0.00446299	0.344413	0.287092	0.0573213
LMO2	5'UTR	0.127364	0.00446815	0.474994	0.400666	0.0743278
ZSCAN1	TSS1500	0.127295	0.0044701	0.23322	0.164985	0.0682357
FADS2	Body	0.127271	0.0044701	0.539071	0.467053	0.0720174
HMGA2	Body	0.127215	0.00447458	0.429534	0.368034	0.0615004
HDLBP	Body	0.127193	0.00447458	0.615757	0.51706	0.0986974
TIMP2	3'UTR	0.1271	0.00447644	0.768642	0.652643	0.115999
MAP2K2	3'UTR	0.127086	0.00447644	0.791011	0.735754	0.055257
LAX1	1stExon	0.127047	0.00447644	0.403726	0.490997	-0.0872716
LAX1	5'UTR	0.127047	0.00447644	0.403726	0.490997	-0.0872716
PRDM1	Body	0.127046	0.00447644	0.451535	0.504001	-0.0524658
CCDC88B	Body	0.127005	0.00447644	0.685859	0.593818	0.092041
FAM198A	Body	0.126964	0.00447644	0.551878	0.471386	0.0804923
MGRN1	Body	0.126897	0.00447644	0.53877	0.460634	0.0781359
GPT2	Body	0.126887	0.00447644	0.524048	0.45935	0.0646984
SORT1	TSS1500	0.126859	0.00447644	0.407029	0.350965	0.0560637
PBX2	Body	0.126829	0.00447644	0.395381	0.339662	0.0557188
GPT2	1stExon	0.126783	0.00447644	0.599945	0.532636	0.0673093
GPT2	5'UTR	0.126783	0.00447644	0.599945	0.532636	0.0673093
NTAN1	Body	0.12677	0.00447644	0.668826	0.580352	0.0884741
LRPAP1	Body	0.126735	0.00447644	0.815373	0.740016	0.0753574
CTSZ	TSS1500	0.126707	0.00447644	0.552866	0.47588	0.0769863
ARSB	Body	0.126687	0.00447644	0.650808	0.572593	0.0782145
YPEL5	5'UTR	0.126669	0.00447644	0.688406	0.596326	0.0920802
ZDHHC14	Body	0.126665	0.00447644	0.557364	0.483421	0.0739439
LSP1	3'UTR	0.126549	0.00448491	0.484047	0.415033	0.0690149
SPTBN1	Body	0.126518	0.00448491	0.597809	0.518627	0.0791821
CD59	TSS1500	0.126503	0.00448491	0.51408	0.435346	0.0787343
PACS2	Body	0.12646	0.00448491	0.679999	0.552014	0.127984
IL12RB2	Body	0.126441	0.00448491	0.562593	0.667198	-0.104604
AMPD3	TSS1500	0.126382	0.00448491	0.656741	0.564582	0.0921588
ARHGAP27	3'UTR	0.126331	0.00448491	0.583208	0.520371	0.0628369
CPNE5	Body	0.126232	0.00448491	0.646544	0.711855	-0.0653115
ARHGAP18	Body	0.126224	0.00448491	0.764762	0.673624	0.0911375
DHX16	Body	0.126215	0.00448491	0.628245	0.533462	0.0947825
VWC2	Body	0.126213	0.00448491	0.653707	0.706415	-0.0527073
C14orf23	Body	0.126156	0.00448491	0.29853	0.243925	0.0546046
PPM1G	Body	0.126151	0.00448491	0.722423	0.78553	-0.0631065
MAFG	3'UTR	0.126113	0.00448491	0.668927	0.606262	0.0626657
SIRT7	TSS1500	0.126113	0.00448491	0.668927	0.606262	0.0626657
TMED7-TICAM2	Body	0.126102	0.00448491	0.42049	0.359547	0.0609438
TICAM2	TSS1500	0.126102	0.00448491	0.42049	0.359547	0.0609438
HLA-E	Body	0.126078	0.00448491	0.518015	0.595976	-0.0779609
CD3D	TSS1500	0.126058	0.00448491	0.608828	0.700687	-0.091859
KIF21B	Body	0.12603	0.00448491	0.611493	0.544778	0.0667157
LOC100126784	TSS1500	0.125989	0.00448491	0.550332	0.486392	0.0639401
FCGRT	TSS1500	0.125957	0.00448491	0.542094	0.470016	0.0720782
LHFPL2	TSS1500	0.125948	0.00448491	0.341486	0.281556	0.0599294
FBRSL1	Body	0.125931	0.00448491	0.6826	0.628155	0.0544453
ANK1	Body	0.125765	0.00450773	0.284897	0.230833	0.0540643
GALNT5	TSS200	0.125735	0.00450844	0.397282	0.340543	0.0567387
DZIP1L	TSS1500	0.125661	0.00451579	0.336316	0.277271	0.0590449
RAPGEF3	Body	0.125601	0.00451579	0.648452	0.546561	0.101891
VPS37C	TSS1500	0.125601	0.00451579	0.672539	0.567892	0.104647
C1orf106	Body	0.125595	0.00451579	0.519879	0.452405	0.0674738
SLC36A3	Body	0.125496	0.00451658	0.663256	0.539441	0.123816
CHST15	Body	0.125474	0.00451658	0.778279	0.67607	0.102208
GXYLT1	Body	0.125472	0.00451658	0.473825	0.40485	0.0689745
BCOR	5'UTR	0.12545	0.00451658	0.428739	0.365208	0.0635309
LOC100130933	TSS200	0.125439	0.00451658	0.459869	0.380966	0.0789021
AVIL	TSS1500	0.12541	0.00451658	0.620571	0.511152	0.109419
CD302	TSS1500	0.125409	0.00451658	0.501485	0.426798	0.074687
SMTNL2	TSS1500	0.125329	0.00452496	0.432257	0.379156	0.0531007
EFCAB4A	Body	0.125316	0.00452496	0.611369	0.544122	0.0672476
OXNAD1	Body	0.12527	0.00452528	0.551675	0.635485	-0.0838095
SLC45A4	Body	0.125263	0.00452528	0.800459	0.710676	0.089783
CXXC5	5'UTR	0.125233	0.00452627	0.450366	0.385874	0.0644922
LIMCH1	Body	0.125175	0.00453266	0.449182	0.390461	0.0587214
PDE2A	5'UTR	0.125103	0.00454095	0.514017	0.57309	-0.0590731
DKK4	TSS200	0.125083	0.00454095	0.537568	0.484481	0.0530869
SMARCA4	5'UTR	0.12503	0.0045427	0.469294	0.542574	-0.0732797
RNF135	TSS1500	0.125024	0.0045427	0.408422	0.348772	0.0596495
GYPC	TSS1500	0.124997	0.00454289	0.548061	0.458824	0.0892372
DPYSL2	Body	0.12494	0.00454935	0.755945	0.679157	0.076788
HLA-E	3'UTR	0.124897	0.00455037	0.52867	0.613789	-0.0851189
B3GNT5	5'UTR	0.124871	0.00455037	0.335088	0.274405	0.0606831
SLC9A3R2	Body	0.124823	0.00455037	0.535982	0.46387	0.0721117
FILIP1L	5'UTR	0.124821	0.00455037	0.656654	0.567234	0.0894201
VGLL4	5'UTR	0.124808	0.00455037	0.506487	0.416411	0.090076
LPO	Body	0.124718	0.00456341	0.753954	0.680915	0.0730394
ITPR1	Body	0.124624	0.00456902	0.641823	0.564576	0.0772474
GALNS	Body	0.124586	0.00456902	0.785877	0.708577	0.0773
MYO18A	Body	0.124569	0.00456902	0.721897	0.627203	0.0946941
UCK2	Body	0.124497	0.00456902	0.436391	0.350696	0.0856954
SLC35C1	TSS200	0.124445	0.00456902	0.659739	0.603173	0.0565667
SLC35C1	TSS1500	0.124445	0.00456902	0.659739	0.603173	0.0565667
KCNJ15	5'UTR	0.124435	0.00456902	0.676377	0.729898	-0.0535214
NACC2	5'UTR	0.124422	0.00456902	0.597548	0.527275	0.0702728
CCR6	TSS200	0.124404	0.00456902	0.637442	0.705311	-0.0678693
CD3D	5'UTR	0.124369	0.00456902	0.587482	0.677727	-0.0902457
CD3D	1stExon	0.124369	0.00456902	0.587482	0.677727	-0.0902457
SHC1	5'UTR	0.124363	0.00456902	0.552391	0.469643	0.0827475
SHC1	TSS1500	0.124363	0.00456902	0.552391	0.469643	0.0827475
HIST1H4L	TSS1500	0.124318	0.00456902	0.361919	0.292096	0.069823
CD59	5'UTR	0.12423	0.00456902	0.742533	0.637882	0.104652
EHD1	Body	0.124214	0.00456902	0.613384	0.682181	-0.0687977
SNORA22	TSS1500	0.124214	0.00456902	0.801159	0.696648	0.104511
CCT6P1	Body	0.124214	0.00456902	0.801159	0.696648	0.104511
MARVELD2	TSS200	0.124181	0.00456902	0.299284	0.238936	0.0603485
PGLYRP2	Body	0.124129	0.00456902	0.249219	0.189523	0.0596957
ANKRD33B	Body	0.124101	0.00456902	0.643497	0.572362	0.0711348
RAPGEF4	Body	0.124095	0.00456902	0.605386	0.667505	-0.0621193
SFRP2	TSS1500	0.124074	0.00456902	0.418102	0.353746	0.0643563
TNFSF13	5'UTR	0.124043	0.00456902	0.382976	0.323411	0.059565
TNFSF13	1stExon	0.124043	0.00456902	0.382976	0.323411	0.059565
MCF2L	Body	0.124017	0.00456927	0.54313	0.483943	0.0591871
GTF2IRD1	5'UTR	0.123986	0.00456928	0.531919	0.446217	0.0857023
NCOR2	Body	0.123968	0.00456928	0.565186	0.499007	0.0661788
S100P	TSS200	0.123895	0.00457927	0.792346	0.710425	0.0819206
CUX1	Body	0.123793	0.00459507	0.623548	0.550669	0.0728783
IGFBP4	TSS1500	0.1237	0.00460317	0.504632	0.448254	0.0563783
TGFBR3	TSS1500	0.123648	0.00460317	0.343473	0.287319	0.0561542
LOC283663	Body	0.123621	0.00460317	0.475427	0.402039	0.0733876
PML	Body	0.123555	0.00460317	0.733393	0.654615	0.0787773
IL32	TSS1500	0.123544	0.00460317	0.689098	0.7569	-0.067802
ERGIC1	Body	0.123517	0.00460317	0.725727	0.627126	0.0986009
DNAH3	Body	0.123483	0.00460317	0.729324	0.606154	0.12317
TMEM159	TSS1500	0.123483	0.00460317	0.729324	0.606154	0.12317
JARID2	Body	0.123468	0.00460317	0.611063	0.540148	0.0709154
C10orf26	TSS200	0.123447	0.00460317	0.359267	0.294382	0.0648846
TERT	Body	0.123445	0.00460317	0.623867	0.698842	-0.0749759
PITPNM2	Body	0.123438	0.00460317	0.550229	0.442827	0.107402
B3GNTL1	Body	0.123325	0.00461975	0.761811	0.674811	0.0870001
FAM193B	5'UTR	0.123285	0.00461975	0.737215	0.615817	0.121398
FAM193B	Body	0.123285	0.00461975	0.737215	0.615817	0.121398
CD248	TSS200	0.123237	0.0046247	0.354226	0.284135	0.0700906
CBFA2T3	5'UTR	0.123158	0.00463192	0.590552	0.517723	0.0728293
ME3	TSS1500	0.123144	0.00463192	0.621702	0.530497	0.0912049
C14orf102	Body	0.123023	0.00463192	0.712869	0.612419	0.10045
ARID1B	Body	0.123017	0.00463192	0.821297	0.759514	0.0617823
WDR27	5'UTR	0.122993	0.00463192	0.798612	0.711522	0.0870906
FAM100B	TSS1500	0.122951	0.00463192	0.602755	0.671917	-0.0691616
IGF2BP3	Body	0.122946	0.00463192	0.582596	0.498451	0.084145
ZFP36L1	Body	0.122915	0.00463192	0.468894	0.560944	-0.0920499
TXNDC11	Body	0.12288	0.00463192	0.595411	0.522775	0.0726357
PIGY	TSS1500	0.122871	0.00463192	0.770748	0.669684	0.101064
SPRED2	Body	0.12287	0.00463192	0.523021	0.435799	0.0872215
AFF1	Body	0.122864	0.00463192	0.573742	0.501081	0.072661
TKTL1	TSS1500	0.122842	0.00463192	0.767286	0.698733	0.0685526
TEX28	TSS200	0.122842	0.00463192	0.767286	0.698733	0.0685526
NRF1	5'UTR	0.122829	0.00463192	0.715051	0.629493	0.0855575
LOC286467	TSS200	0.122821	0.00463192	0.287897	0.22855	0.0593461
TRPM2	Body	0.12279	0.0046326	0.671143	0.582282	0.0888603
HTRA1	Body	0.122757	0.0046326	0.623795	0.532211	0.0915832
LOC440839	Body	0.12274	0.0046326	0.542955	0.475506	0.0674497
CTAGE5	TSS1500	0.1227	0.0046326	0.534746	0.440153	0.0945931
CTAGE5	Body	0.1227	0.0046326	0.534746	0.440153	0.0945931
MAN2B1	Body	0.12264	0.00463367	0.552847	0.497288	0.0555591
BNIP3	Body	0.122631	0.00463367	0.555683	0.494568	0.0611151
ACACA	Body	0.122625	0.00463367	0.677668	0.57685	0.100818
TAP1	Body	0.122595	0.004635	0.592319	0.675604	-0.0832846
RTKN	Body	0.122567	0.00463585	0.639838	0.588789	0.0510487
RADIL	Body	0.122483	0.00463805	0.653253	0.567773	0.0854802
HPGDS	TSS200	0.122481	0.00463805	0.54796	0.456606	0.0913534
SLC38A10	Body	0.122467	0.00463805	0.710157	0.63047	0.0796877
TRA2B	TSS1500	0.122464	0.00463805	0.555707	0.478796	0.0769102
C18orf1	Body	0.122291	0.00466895	0.557951	0.471287	0.0866644
NADK	Body	0.122267	0.00466908	0.705493	0.607157	0.0983357
TMEM51	5'UTR	0.122186	0.00468108	0.553457	0.490497	0.0629603
STX1B	Body	0.122159	0.00468126	0.677931	0.620432	0.0574988
ZNFX1	Body	0.122133	0.00468126	0.705921	0.599971	0.10595
AZU1	TSS1500	0.122116	0.00468126	0.555945	0.504748	0.0511964
VTI1A	Body	0.122074	0.0046852	0.693609	0.598038	0.0955713
RAB11FIP4	Body	0.121978	0.00469603	0.749485	0.678063	0.0714218
POU2F2	Body	0.121909	0.00469603	0.808759	0.745134	0.063625
HORMAD2	TSS200	0.121885	0.00469603	0.494785	0.441052	0.0537326
ARMC9	Body	0.121873	0.00469603	0.46741	0.388446	0.0789641
ERLIN1	Body	0.121873	0.00469603	0.639304	0.557661	0.0816437
GPR81	1stExon	0.121863	0.00469603	0.566462	0.636549	-0.0700865
ZG16B	TSS200	0.121844	0.00469603	0.435112	0.377575	0.057537
ITGB2	5'UTR	0.121838	0.00469603	0.409758	0.470473	-0.060715
SNX22	TSS1500	0.121782	0.00470283	0.516234	0.440176	0.0760574
IRF5	5'UTR	0.121722	0.00470492	0.486911	0.415833	0.0710785
NDRG1	3'UTR	0.121719	0.00470492	0.658583	0.564438	0.0941452
VSTM2A	TSS200	0.121704	0.00470492	0.262583	0.201636	0.060947
BANP	Body	0.121676	0.00470592	0.656359	0.577166	0.0791928
LOC100130933	TSS1500	0.121526	0.00471564	0.516011	0.457147	0.0588637
AMPD3	TSS200	0.121519	0.00471564	0.615994	0.528406	0.0875873
AMPD3	Body	0.121519	0.00471564	0.615994	0.528406	0.0875873
FOXG1	TSS1500	0.121516	0.00471564	0.250235	0.194459	0.0557761
ZNF827	Body	0.121491	0.0047162	0.728452	0.615217	0.113234
LMO2	TSS1500	0.121462	0.00471658	0.527999	0.445012	0.0829875
PHACTR2	Body	0.121441	0.00471658	0.669311	0.583159	0.0861519
CCND3	5'UTR	0.121421	0.00471658	0.743017	0.692106	0.0509118
GPRIN3	5'UTR	0.121398	0.00471663	0.528402	0.609658	-0.0812553
NCEH1	5'UTR	0.121339	0.00471955	0.798979	0.728898	0.0700809
NCEH1	Body	0.121339	0.00471955	0.798979	0.728898	0.0700809
AMBRA1	Body	0.121268	0.00472972	0.703885	0.621327	0.0825583
KSR1	TSS200	0.121217	0.00473163	0.55926	0.633365	-0.0741044
DGKA	TSS1500	0.121214	0.00473163	0.404808	0.483003	-0.0781947
MUM1	5'UTR	0.121183	0.00473343	0.633687	0.569702	0.0639844
RREB1	5'UTR	0.121128	0.00473929	0.737923	0.65416	0.083763
CARS2	Body	0.121102	0.00473929	0.710755	0.633959	0.0767955
PHF21A	Body	0.121059	0.00473929	0.762269	0.689053	0.073216
MYLK	Body	0.121044	0.00473929	0.57817	0.49766	0.08051
ZNF783	Body	0.121012	0.00474126	0.764847	0.706477	0.0583706
MAML3	Body	0.120927	0.00475444	0.501332	0.41656	0.0847725
LIME1	TSS200	0.120877	0.0047603	0.279082	0.381571	-0.102489
DOK2	Body	0.120815	0.00476413	0.54637	0.606732	-0.0603621
CLSTN1	3'UTR	0.120778	0.00476721	0.544841	0.623408	-0.0785673
ZSCAN12	Body	0.120649	0.00478695	0.370685	0.304091	0.0665944
SPON1	Body	0.120627	0.00478695	0.760401	0.705944	0.0544572
LOC146880	TSS1500	0.120595	0.00478695	0.660605	0.609353	0.051252
BRI3	Body	0.120588	0.00478695	0.626177	0.557255	0.0689215
IL32	TSS200	0.120566	0.00478695	0.67134	0.744809	-0.0734692
PILRB	TSS1500	0.120544	0.00478695	0.783359	0.69099	0.0923692
KCNE3	TSS200	0.120523	0.00478695	0.400073	0.334148	0.0659254
AHCYL1	TSS1500	0.120508	0.00478695	0.642284	0.523721	0.118562
GTF3C1	Body	0.120469	0.00479058	0.745994	0.682766	0.0632282
TPRA1	TSS1500	0.120441	0.00479161	0.48953	0.397419	0.0921105
EFCAB2	TSS1500	0.120407	0.00479161	0.749392	0.662942	0.0864497
FXYD1	5'UTR	0.120386	0.00479161	0.574247	0.475256	0.09899
GSTA4	Body	0.120376	0.00479161	0.710306	0.643289	0.0670172
CEBPE	Body	0.120323	0.00479819	0.74014	0.658879	0.0812618
MBNL1	Body	0.120289	0.00480089	0.704878	0.612128	0.0927497
WDFY1	Body	0.120239	0.00480189	0.801065	0.706443	0.0946218
C5orf4	5'UTR	0.120199	0.00480189	0.494322	0.429525	0.0647964
C5orf4	1stExon	0.120199	0.00480189	0.494322	0.429525	0.0647964
DCLK3	TSS1500	0.120181	0.00480189	0.548766	0.606818	-0.0580521
F2RL1	Body	0.120175	0.00480189	0.462235	0.390592	0.0716429
CHL1	5'UTR	0.120143	0.00480216	0.293369	0.227522	0.0658468
FCHO1	Body	0.12013	0.00480216	0.552856	0.488264	0.0645922
PAK1	5'UTR	0.120084	0.00480748	0.656531	0.584515	0.0720159
SYDE1	TSS1500	0.120057	0.00480859	0.376212	0.317511	0.0587014
TNFRSF25	TSS1500	0.119937	0.00482349	0.488126	0.55375	-0.0656242
PLEKHG5	3'UTR	0.119937	0.00482349	0.488126	0.55375	-0.0656242
PRR3	3'UTR	0.119922	0.00482349	0.639005	0.565329	0.0736757
FCGRT	TSS200	0.119883	0.00482721	0.59123	0.521396	0.0698343
PRKCH	Body	0.119811	0.00483802	0.57451	0.655037	-0.0805263
NDE1	Body	0.119783	0.00483934	0.59994	0.498642	0.101298
ASXL1	Body	0.119749	0.00484203	0.504751	0.573185	-0.0684344
COX10	Body	0.119677	0.00485296	0.773076	0.66802	0.105056
CUX2	Body	0.119625	0.00485724	0.447137	0.37368	0.0734571
TIGIT	TSS200	0.119614	0.00485724	0.71329	0.774085	-0.0607948
RASSF5	TSS1500	0.119592	0.00485736	0.542654	0.627613	-0.0849588
YWHAG	3'UTR	0.119561	0.00485949	0.562738	0.470633	0.0921047
C5orf13	Body	0.119458	0.00487672	0.642204	0.711933	-0.0697295
PXDN	Body	0.119417	0.00487672	0.598212	0.543096	0.0551162
VAC14	Body	0.119318	0.00489102	0.786039	0.710222	0.0758166
TCF3	Body	0.119308	0.00489102	0.675287	0.613216	0.0620705
LOC339524	Body	0.119276	0.00489336	0.533905	0.466978	0.066927
2016-09-06	Body	0.119134	0.00491973	0.415367	0.468215	-0.0528477
C5orf4	TSS200	0.119044	0.00492996	0.470329	0.400484	0.0698454
KIAA1949	Body	0.118899	0.00495729	0.424838	0.491346	-0.0665081
LTBR	TSS1500	0.118866	0.0049598	0.48293	0.396439	0.086491
SEPP1	TSS1500	0.118832	0.00496259	0.471577	0.403593	0.0679841
CNN3	TSS1500	0.118726	0.0049813	0.302126	0.251833	0.0502934
KLHL3	Body	0.118668	0.00498947	0.726531	0.653729	0.0728017
RASSF5	Body	0.118627	0.00499275	0.496104	0.580367	-0.0842628
LOC652276	Body	0.118611	0.00499275	0.77752	0.691467	0.086053
STAT5A	TSS1500	0.118507	0.00501109	0.520641	0.442148	0.0784924
SERPINB6	Body	0.11846	0.00501688	0.476218	0.405328	0.0708901
SSH1	Body	0.118416	0.00502087	0.735698	0.681103	0.0545957
KCTD10	Body	0.1184	0.00502087	0.463828	0.387536	0.0762924
PIK3R5	TSS1500	0.118369	0.00502314	0.73068	0.64592	0.0847591
CALR	Body	0.118293	0.00503429	0.599085	0.502846	0.0962391
RNH1	5'UTR	0.118265	0.00503429	0.601462	0.534152	0.0673102
PHLPP1	Body	0.118256	0.00503429	0.715404	0.628872	0.0865321
CMIP	Body	0.11816	0.00505099	0.619941	0.541744	0.0781968
NOTCH4	Body	0.118055	0.00506354	0.52652	0.446356	0.0801637
ST3GAL1	5'UTR	0.118053	0.00506354	0.484471	0.410868	0.0736026
ADORA2B	Body	0.118041	0.00506354	0.488531	0.408899	0.0796325
KCNQ1OT1	Body	0.118006	0.00506686	0.57528	0.488923	0.0863566
INPP4A	5'UTR	0.117872	0.00509102	0.597578	0.678121	-0.080543
LOXL1	TSS200	0.117857	0.00509102	0.637788	0.580306	0.0574823
S1PR1	Body	0.117827	0.00509309	0.564947	0.644091	-0.0791441
FKBP7	TSS1500	0.117755	0.00510001	0.776299	0.717408	0.0588916
PLEKHA3	TSS1500	0.117755	0.00510001	0.776299	0.717408	0.0588916
LMO2	1stExon	0.117702	0.00510726	0.364544	0.304099	0.0604452
MAG	Body	0.117657	0.00511263	0.463774	0.400013	0.0637619
ZNF652	TSS1500	0.117565	0.0051289	0.325782	0.272843	0.052939
TAOK3	5'UTR	0.117496	0.00513993	0.664148	0.571787	0.0923611
C3orf74	TSS1500	0.117463	0.00514268	0.573956	0.516321	0.0576346
THEMIS	TSS200	0.117389	0.0051547	0.507711	0.60043	-0.0927192
ASPH	Body	0.11736	0.0051547	0.381756	0.317611	0.0641454
PROM1	TSS1500	0.117348	0.0051547	0.431854	0.378855	0.0529991
TRIM71	Body	0.117288	0.00516378	0.287459	0.233195	0.0542639
SLC44A4	TSS200	0.117224	0.00517372	0.696084	0.634856	0.0612275
FAM176B	Body	0.117153	0.00518073	0.415129	0.345353	0.0697756
RGL1	Body	0.117115	0.00518073	0.650423	0.545279	0.105144
PPCDC	Body	0.117073	0.00518073	0.632139	0.55268	0.0794582
SLC17A9	1stExon	0.11707	0.00518073	0.258683	0.205637	0.053046
SLC17A9	5'UTR	0.11707	0.00518073	0.258683	0.205637	0.053046
FXYD1	TSS200	0.117038	0.005181	0.53826	0.431152	0.107107
LOC390594	TSS200	0.117028	0.005181	0.666822	0.60593	0.0608927
ZBTB47	Body	0.117	0.00518273	0.725076	0.625128	0.0999484
MTHFD1L	Body	0.116916	0.00519432	0.648317	0.562245	0.0860726
SIPA1	Body	0.116909	0.00519432	0.468493	0.411014	0.0574782
AMICA1	TSS1500	0.11666	0.00522359	0.517641	0.454138	0.0635033
CUTA	3'UTR	0.116648	0.00522359	0.701064	0.763121	-0.0620569
MLST8	Body	0.116627	0.00522359	0.615716	0.562794	0.0529227
CPT1B	5'UTR	0.11662	0.00522359	0.734297	0.677099	0.0571975
CPT1B	TSS200	0.11662	0.00522359	0.734297	0.677099	0.0571975
CHKB-CPT1B	Body	0.11662	0.00522359	0.734297	0.677099	0.0571975
STK35	Body	0.116375	0.00527581	0.791335	0.692077	0.0992582
DOCK2	Body	0.116338	0.00527983	0.72852	0.660002	0.0685182
MIR21	TSS1500	0.116304	0.00528305	0.653217	0.732664	-0.0794465
MMP19	TSS200	0.11617	0.00530491	0.693869	0.610501	0.0833684
EXOC1	TSS1500	0.116164	0.00530491	0.57044	0.675291	-0.104852
SYNPO	Body	0.11615	0.00530491	0.5569	0.471263	0.0856364
LASS2	5'UTR	0.1161	0.00531191	0.656607	0.575872	0.0807352
FER1L5	TSS1500	0.116059	0.00531688	0.54546	0.479552	0.0659075
TIE1	TSS1500	0.116024	0.0053203	0.650223	0.588457	0.0617665
NLK	Body	0.115997	0.00532194	0.684182	0.578442	0.10574
LOC554203	TSS1500	0.115925	0.00533345	0.708774	0.633098	0.0756757
THEMIS	5'UTR	0.115905	0.00533345	0.589368	0.669577	-0.0802083
TNRC6B	3'UTR	0.115888	0.00533345	0.679359	0.762916	-0.0835572
ASAP1	Body	0.11586	0.00533531	0.66042	0.596834	0.0635858
CSGALNACT1	Body	0.11584	0.00533538	0.745594	0.679109	0.0664852
FOXK2	Body	0.115798	0.00533741	0.465863	0.391027	0.0748364
CCDC57	Body	0.115772	0.00533741	0.45731	0.536782	-0.079472
ST5	5'UTR	0.115762	0.00533741	0.69874	0.640911	0.057829
CTBP1	Body	0.115752	0.00533741	0.496677	0.40264	0.0940375
PMEPA1	5'UTR	0.115682	0.00534455	0.631173	0.685759	-0.0545861
PMEPA1	Body	0.115682	0.00534455	0.631173	0.685759	-0.0545861
MPO	Body	0.115629	0.00535222	0.720215	0.634135	0.0860796
CPNE2	TSS1500	0.115585	0.00535377	0.478876	0.422978	0.0558976
NR1H3	5'UTR	0.115568	0.00535377	0.507303	0.424858	0.0824457
ALDH3B1	5'UTR	0.115554	0.00535377	0.522378	0.448989	0.0733884
CSNK1E	TSS1500	0.115543	0.00535377	0.605861	0.542548	0.0633137
DUSP6	Body	0.115483	0.00536205	0.386999	0.316628	0.0703711
CSGALNACT1	5'UTR	0.115459	0.00536205	0.746937	0.658356	0.0885816
TRIM26	5'UTR	0.115449	0.00536205	0.634528	0.553168	0.0813601
TBCD	Body	0.115405	0.00536376	0.619305	0.567155	0.05215
RILPL1	Body	0.115386	0.00536376	0.621456	0.539297	0.0821589
CTTN	Body	0.115383	0.00536376	0.444529	0.373938	0.070591
FAM167B	TSS1500	0.115294	0.00538015	0.700964	0.638652	0.0623121
KCNJ5	5'UTR	0.115194	0.00539468	0.484398	0.416272	0.0681258
ERI3	Body	0.115123	0.00540642	0.52841	0.452154	0.076256
ABCC1	Body	0.115106	0.00540642	0.600221	0.51482	0.0854005
CD96	Body	0.115026	0.00541517	0.757203	0.810136	-0.0529327
CDCP1	Body	0.115	0.00541517	0.494066	0.42838	0.0656858
CSNK1E	TSS200	0.115	0.00541517	0.581423	0.525991	0.0554324
PDCD1	TSS1500	0.114975	0.00541517	0.497233	0.572767	-0.0755334
TBC1D16	3'UTR	0.114971	0.00541517	0.67902	0.58781	0.0912106
TRIM15	5'UTR	0.114929	0.00541594	0.540635	0.59395	-0.0533146
TRIM15	1stExon	0.114929	0.00541594	0.540635	0.59395	-0.0533146
GAPDHS	Body	0.114881	0.00541626	0.432055	0.369106	0.062949
TMEM147	TSS1500	0.114881	0.00541626	0.432055	0.369106	0.062949
CORO2B	Body	0.114869	0.00541626	0.620879	0.68051	-0.0596307
HFE	TSS1500	0.114785	0.00543194	0.643624	0.727095	-0.0834713
LCN6	TSS1500	0.114741	0.0054354	0.646398	0.595089	0.0513092
PPT2	TSS200	0.114732	0.0054354	0.521171	0.45685	0.0643212
IFI44L	TSS1500	0.114702	0.00543789	0.550714	0.479215	0.0714986
PTPRJ	Body	0.114558	0.00546804	0.588834	0.503344	0.0854896
MSRB3	TSS1500	0.114459	0.00548721	0.582163	0.503221	0.0789417
WDR45L	Body	0.114429	0.00548998	0.717482	0.625943	0.0915391
EAF2	Body	0.114407	0.00549056	0.550013	0.488187	0.0618269
RAB37	Body	0.11434	0.00550081	0.544886	0.469789	0.0750965
ENOX1	Body	0.114326	0.00550081	0.574687	0.493465	0.0812223
DLEU7	1stExon	0.114239	0.00551739	0.351196	0.292036	0.0591607
MEOX1	TSS1500	0.114179	0.0055243	0.604343	0.671908	-0.0675651
ITGAE	TSS200	0.114172	0.0055243	0.668546	0.571601	0.0969453
MGAT5	Body	0.114002	0.00556145	0.786548	0.701015	0.0855323
MAP3K11	Body	0.113949	0.00556595	0.539349	0.473019	0.0663296
BAIAP2	Body	0.113926	0.00556595	0.689742	0.624885	0.0648567
SLC25A15	5'UTR	0.113855	0.00557864	0.435484	0.374403	0.0610807
WDR20	Body	0.113784	0.00559155	0.762575	0.670145	0.0924299
ZC3H12D	Body	0.113724	0.00559689	0.481932	0.415386	0.0665451
CCNY	Body	0.113693	0.00559991	0.603304	0.542791	0.0605127
TAL1	5'UTR	0.113569	0.00562481	0.466999	0.411796	0.0552025
TMEM49	Body	0.113545	0.00562481	0.516356	0.580827	-0.0644705
RHOBTB3	Body	0.113535	0.00562481	0.473803	0.415902	0.0579016
PCGF3	5'UTR	0.113452	0.00563938	0.586635	0.527134	0.0595009
SENP8	5'UTR	0.113409	0.00563938	0.436569	0.38003	0.0565387
ZPBP2	TSS1500	0.113408	0.00563938	0.718407	0.782544	-0.0641366
ABCC11	Body	0.113401	0.00563938	0.582757	0.525107	0.0576507
POR	Body	0.113367	0.00564303	0.619081	0.525731	0.0933502
SH3PXD2A	Body	0.113273	0.00566183	0.478832	0.406313	0.0725189
ALDH4A1	TSS1500	0.113172	0.00567778	0.749478	0.65895	0.0905281
ALDH4A1	Body	0.113172	0.00567778	0.749478	0.65895	0.0905281
TMEM183B	TSS1500	0.113116	0.00568226	0.731092	0.632525	0.0985677
TMEM183A	TSS1500	0.113116	0.00568226	0.731092	0.632525	0.0985677
SLFN13	TSS1500	0.11296	0.00571255	0.57457	0.502002	0.0725682
NXPH1	Body	0.11295	0.00571255	0.391522	0.330674	0.0608481
MPG	TSS1500	0.112939	0.00571255	0.604075	0.537496	0.0665794
GMDS	Body	0.112916	0.0057136	0.512983	0.420213	0.0927693
NOD1	5'UTR	0.112885	0.00571397	0.611744	0.540555	0.0711889
NDRG1	5'UTR	0.112828	0.00571397	0.704012	0.640557	0.0634553
ACAD8	Body	0.112815	0.00571397	0.789088	0.675336	0.113752
CDH5	TSS200	0.112814	0.00571397	0.542318	0.468317	0.0740002
CUTA	Body	0.112802	0.00571397	0.523725	0.584597	-0.0608727
SLC43A2	Body	0.112775	0.00571604	0.485358	0.416066	0.0692924
BCAS3	Body	0.112745	0.00571897	0.616293	0.53224	0.0840537
GSTP1	TSS1500	0.112697	0.0057265	0.617307	0.54194	0.0753678
EIF4G1	5'UTR	0.112649	0.00573169	0.638024	0.563967	0.0740575
PNKD	TSS1500	0.112609	0.00573169	0.791265	0.709494	0.0817709
PNKD	Body	0.112609	0.00573169	0.791265	0.709494	0.0817709
FCER1G	TSS1500	0.112551	0.00573169	0.692419	0.579077	0.113343
NDUFS2	5'UTR	0.11255	0.00573169	0.531509	0.451718	0.0797911
RAB11FIP3	TSS1500	0.112547	0.00573169	0.647411	0.548878	0.0985322
FER1L5	Body	0.112538	0.00573169	0.611432	0.532866	0.0785663
NDUFS2	TSS1500	0.112527	0.00573169	0.515258	0.433938	0.0813199
TRIM39	Body	0.112508	0.00573181	0.78346	0.676166	0.107294
CRAT	Body	0.112425	0.00574335	0.554443	0.483832	0.0706111
PPP2R4	TSS1500	0.112425	0.00574335	0.554443	0.483832	0.0706111
LOC100131496	TSS200	0.112388	0.00574811	0.652144	0.553776	0.0983684
ERI1	Body	0.112339	0.00575582	0.723186	0.619012	0.104174
FGGY	Body	0.112262	0.00576663	0.612924	0.502631	0.110293
MYL9	TSS1500	0.11226	0.00576663	0.533034	0.481554	0.0514806
IQCE	3'UTR	0.112213	0.00576714	0.634635	0.526508	0.108127
MPP6	5'UTR	0.112207	0.00576714	0.424512	0.369105	0.0554073
STK38L	TSS1500	0.112199	0.00576714	0.786326	0.6716	0.114726
COL25A1	Body	0.112184	0.00576714	0.629769	0.547956	0.0818138
TNKS	Body	0.112046	0.00579743	0.753008	0.647411	0.105597
GP5	TSS200	0.112006	0.00579743	0.464654	0.387642	0.0770117
CORO1B	Body	0.111992	0.00579743	0.617727	0.670017	-0.0522905
PTPRCAP	TSS1500	0.111992	0.00579743	0.617727	0.670017	-0.0522905
TRIP6	Body	0.111932	0.00580275	0.335405	0.284426	0.0509789
PARVG	Body	0.11189	0.00580275	0.671852	0.576266	0.0955858
TUBA4A	Body	0.111888	0.00580275	0.757434	0.704536	0.0528978
PCSK5	Body	0.111846	0.00580275	0.76969	0.6653	0.10439
ZMYND8	Body	0.111842	0.00580275	0.592858	0.504945	0.087913
AGTRAP	TSS200	0.111813	0.00580275	0.460945	0.388805	0.0721397
UBASH3B	Body	0.111804	0.00580275	0.759521	0.680546	0.078975
PILRB	5'UTR	0.1118	0.00580275	0.781921	0.689737	0.0921838
FAIM3	5'UTR	0.111789	0.00580275	0.370537	0.440334	-0.0697968
FAIM3	TSS1500	0.111789	0.00580275	0.370537	0.440334	-0.0697968
C17orf87	TSS1500	0.1117	0.00582102	0.482001	0.415253	0.0667477
PHACTR1	Body	0.111637	0.00582369	0.548396	0.488562	0.059834
ELMO1	5'UTR	0.111631	0.00582369	0.471731	0.392483	0.0792478
C6orf25	Body	0.111609	0.00582369	0.585168	0.532587	0.0525812
MDGA1	Body	0.111608	0.00582369	0.358713	0.288394	0.0703198
ZCCHC24	Body	0.111598	0.00582369	0.694738	0.60529	0.0894481
CACNA2D4	Body	0.111564	0.00582798	0.434504	0.377075	0.0574292
NCRNA00171	Body	0.111385	0.00586045	0.706915	0.647805	0.0591095
ST8SIA6	TSS1500	0.111362	0.00586045	0.392242	0.319495	0.072747
SH2D3C	Body	0.11136	0.00586045	0.619122	0.545608	0.0735146
C14orf64	Body	0.111348	0.00586045	0.568675	0.644443	-0.0757688
FOXI2	1stExon	0.111277	0.00587347	0.232818	0.175786	0.0570316
NFIC	Body	0.111262	0.00587347	0.641235	0.566523	0.074712
PTPRE	5'UTR	0.111244	0.00587347	0.65351	0.547115	0.106396
FXYD2	Body	0.111177	0.00588619	0.551254	0.467975	0.0832793
TXK	TSS200	0.111099	0.00589715	0.575673	0.671936	-0.0962631
LOC728264	Body	0.111046	0.00590633	0.621913	0.543827	0.0780866
VPS53	Body	0.110974	0.00592027	0.81598	0.742394	0.0735858
CD22	TSS1500	0.110906	0.00592414	0.441389	0.37501	0.0663787
RPH3AL	Body	0.110875	0.00592547	0.427676	0.373138	0.0545386
CXCR6	TSS200	0.110847	0.00592547	0.513256	0.607227	-0.0939707
FYCO1	Body	0.110847	0.00592547	0.513256	0.607227	-0.0939707
PPFIBP2	Body	0.110804	0.00593225	0.656302	0.579139	0.0771636
FUT4	1stExon	0.110725	0.00594769	0.634388	0.555929	0.0784595
MBP	TSS1500	0.110709	0.00594769	0.544927	0.462075	0.082852
C6orf132	TSS200	0.110611	0.00596892	0.550681	0.496884	0.0537972
DNAJC6	TSS200	0.110589	0.00597014	0.26799	0.216519	0.0514717
EVPL	TSS1500	0.110534	0.00597993	0.605805	0.535592	0.0702125
CKMT2	TSS200	0.110514	0.00598043	0.454726	0.39994	0.054786
ATP6V0C	Body	0.110467	0.00598176	0.601434	0.541409	0.0600254
MIR145	TSS200	0.110461	0.00598176	0.599395	0.518344	0.081051
ALDH3B1	TSS1500	0.110386	0.00598997	0.422001	0.361415	0.0605861
NCKAP5L	5'UTR	0.110372	0.00598997	0.536882	0.44813	0.0887522
RBM19	Body	0.110342	0.00599329	0.752157	0.668464	0.0836934
ARHGAP22	Body	0.110272	0.00600713	0.597917	0.538858	0.0590591
ZNF135	TSS200	0.110224	0.00601519	0.301909	0.244311	0.057598
STARD13	TSS200	0.110151	0.00602794	0.287118	0.229769	0.0573494
TRIO	Body	0.110141	0.00602794	0.652718	0.57679	0.0759276
AMICA1	Body	0.110122	0.00602824	0.48831	0.430168	0.058142
TMEM201	Body	0.110029	0.00604647	0.79526	0.725803	0.0694571
RBM47	TSS1500	0.110019	0.00604647	0.54738	0.48816	0.05922
TMEM91	5'UTR	0.109918	0.00606882	0.618794	0.541037	0.0777573
NCOA4	5'UTR	0.10987	0.006077	0.659538	0.581557	0.0779804
BRE	Body	0.10983	0.00608309	0.676862	0.606511	0.070351
TP53RK	TSS1500	0.109673	0.00611842	0.695985	0.613597	0.0823871
NR1H3	TSS200	0.109664	0.00611842	0.488995	0.390176	0.0988192
TSPAN4	TSS1500	0.109592	0.00613304	0.473284	0.407336	0.0659486
RNASEH2B	Body	0.109564	0.00613588	0.598369	0.531409	0.0669607
SYNGR1	Body	0.109516	0.0061438	0.525976	0.469358	0.0566178
RNF144A	Body	0.109464	0.0061438	0.638075	0.567865	0.0702093
TPD52L2	Body	0.109462	0.0061438	0.787011	0.728718	0.0582927
PTRF	Body	0.109448	0.0061438	0.649	0.569028	0.0799713
LCK	1stExon	0.109448	0.0061438	0.35208	0.432218	-0.0801371
DOK1	Body	0.10917	0.00621036	0.576691	0.506261	0.0704295
TSSC1	Body	0.109148	0.00621145	0.807095	0.726569	0.0805257
CLDN11	TSS1500	0.109102	0.0062193	0.422423	0.359416	0.0630078
TMEM220	Body	0.109031	0.00623415	0.409503	0.354208	0.0552956
LOC100131496	Body	0.108908	0.00625838	0.533573	0.456115	0.0774576
RAB11FIP3	Body	0.108894	0.00625838	0.62983	0.548511	0.0813188
LOC285830	TSS1500	0.108887	0.00625838	0.450606	0.397898	0.0527076
HLA-DMB	TSS1500	0.108823	0.00626758	0.24396	0.299751	-0.0557917
AGTRAP	TSS1500	0.108806	0.00626758	0.541891	0.455137	0.086754
TRIM27	Body	0.108781	0.00626995	0.751706	0.655904	0.0958017
AATK	Body	0.108748	0.0062742	0.676475	0.596335	0.0801397
MAP4K2	Body	0.108685	0.0062742	0.498741	0.433923	0.0648187
ZC3H12A	Body	0.108675	0.0062742	0.494782	0.559869	-0.0650862
ABR	Body	0.108675	0.0062742	0.598394	0.534026	0.064368
FAM49A	5'UTR	0.108662	0.0062742	0.691089	0.601498	0.0895912
GFOD1	Body	0.108607	0.00628471	0.670968	0.589591	0.0813777
MIR548N	Body	0.108583	0.0062855	0.757007	0.686912	0.0700952
AZU1	TSS200	0.10857	0.0062855	0.562481	0.486542	0.0759389
CCNY	5'UTR	0.108479	0.00630597	0.629002	0.578836	0.0501661
STAT5B	5'UTR	0.108429	0.00631521	0.540527	0.60115	-0.0606233
MAP6D1	TSS1500	0.10834	0.00633535	0.311832	0.258634	0.0531982
PBX2	TSS1500	0.108293	0.00633903	0.51315	0.571223	-0.0580724
GPSM3	3'UTR	0.108293	0.00633903	0.51315	0.571223	-0.0580724
PNPLA2	Body	0.108137	0.00637793	0.706579	0.620725	0.0858543
RPTOR	Body	0.108053	0.00639673	0.616457	0.560035	0.0564214
KCNQ1	Body	0.107977	0.00640616	0.518615	0.45374	0.0648754
RARA	TSS200	0.107974	0.00640616	0.491724	0.434635	0.0570888
MIR21	Body	0.107969	0.00640616	0.708599	0.780824	-0.0722245
SPATA5	Body	0.107944	0.00640835	0.735205	0.648148	0.0870566
PFKFB3	Body	0.10791	0.00641336	0.737992	0.650209	0.0877822
CHST15	1stExon	0.107872	0.00641911	0.716994	0.770664	-0.05367
IL12RB2	TSS200	0.107851	0.00642024	0.313483	0.258459	0.0550243
ZSCAN18	TSS1500	0.107728	0.00644703	0.708844	0.623709	0.0851341
ADCY7	Body	0.107719	0.00644703	0.464871	0.399886	0.0649849
SYNPO	5'UTR	0.107706	0.00644703	0.666538	0.576755	0.0897826
PRKAG2	Body	0.107661	0.00645529	0.654672	0.562971	0.0917015
STK32C	Body	0.107417	0.00650876	0.617857	0.553656	0.0642004
ARHGEF10	Body	0.107399	0.00650876	0.63742	0.550026	0.0873945
EIF4E3	3'UTR	0.107393	0.00650876	0.599051	0.51269	0.086361
C11orf21	Body	0.10739	0.00650876	0.26897	0.212222	0.0567474
TSPAN32	TSS1500	0.10739	0.00650876	0.26897	0.212222	0.0567474
SLITRK3	TSS200	0.107335	0.00651959	0.26583	0.210118	0.0557125
UBR5	Body	0.107228	0.00654228	0.52539	0.44431	0.08108
PCK2	TSS1500	0.107223	0.00654228	0.567084	0.474015	0.0930685
FOXO1	Body	0.107099	0.00656845	0.591846	0.667484	-0.0756379
TMEM55A	Body	0.107027	0.00658435	0.793767	0.705015	0.0887518
SNORA8	TSS1500	0.106894	0.00661846	0.689475	0.573441	0.116034
PWWP2B	3'UTR	0.106736	0.00665975	0.534505	0.467975	0.0665293
NARFL	Body	0.106683	0.00667042	0.692464	0.640075	0.0523888
TNRC6B	Body	0.10663	0.00667639	0.58196	0.665586	-0.0836269
TNRC6B	TSS1500	0.10663	0.00667639	0.58196	0.665586	-0.0836269
SBNO2	5'UTR	0.106596	0.0066815	0.623685	0.547241	0.0764439
IL32	5'UTR	0.106495	0.00670024	0.598777	0.670475	-0.0716977
IL32	1stExon	0.106495	0.00670024	0.598777	0.670475	-0.0716977
FOXK1	Body	0.106471	0.00670024	0.666509	0.578731	0.0877773
CCR7	Body	0.106466	0.00670024	0.276974	0.367914	-0.0909393
C14orf64	TSS200	0.106446	0.006701	0.519147	0.588186	-0.069039
SPARC	5'UTR	0.106391	0.00671245	0.630505	0.555388	0.075117
B3GNT2	5'UTR	0.106309	0.0067314	0.621187	0.537114	0.0840725
NCOA4	Body	0.106294	0.0067314	0.608323	0.528729	0.0795935
BCL2L15	1stExon	0.106262	0.00673607	0.704416	0.610504	0.0939127
RNASE2	5'UTR	0.106168	0.00675917	0.515657	0.439912	0.0757446
TOLLIP	Body	0.106103	0.00677347	0.640705	0.571633	0.069072
TRAF5	5'UTR	0.106077	0.00677641	0.680632	0.744656	-0.0640241
GUCY1B2	Body	0.106026	0.00678674	0.520821	0.447533	0.0732879
SMYD3	Body	0.105905	0.00681797	0.715588	0.63314	0.0824478
PDZK1IP1	TSS1500	0.105858	0.00682733	0.446658	0.385969	0.060689
KIAA1949	1stExon	0.105838	0.00682844	0.42372	0.483152	-0.0594319
TSNAX-DISC1	Body	0.105572	0.00689892	0.631879	0.561741	0.0701379
ATP11A	3'UTR	0.105556	0.00689893	0.573915	0.512838	0.0610764
CTNND1	5'UTR	0.10549	0.00691379	0.507674	0.428998	0.0786761
LCK	TSS1500	0.105416	0.00693145	0.567017	0.635896	-0.0688795
SYMPK	Body	0.105304	0.00695228	0.370298	0.310773	0.059525
RSPH6A	TSS1500	0.105304	0.00695228	0.370298	0.310773	0.059525
DPPA4	TSS1500	0.105283	0.00695228	0.406762	0.346386	0.0603761
MEOX1	TSS200	0.105283	0.00695228	0.609941	0.670198	-0.0602569
PTEN	Body	0.105199	0.00697282	0.762978	0.684857	0.0781211
CHIC2	Body	0.105166	0.00697801	0.658528	0.572085	0.086443
RYBP	Body	0.105082	0.00699884	0.711609	0.638173	0.073436
LOC401127	Body	0.105065	0.00699917	0.781257	0.708903	0.0723543
PDE6A	Body	0.104868	0.00705531	0.703761	0.61152	0.0922412
ARHGEF3	Body	0.104678	0.00710668	0.631913	0.534877	0.0970353
ABLIM1	Body	0.104654	0.00710668	0.429495	0.510819	-0.0813243
LOC285954	Body	0.1046	0.00710927	0.6224	0.533845	0.0885556
ESR1	5'UTR	0.104597	0.00710927	0.409358	0.336722	0.0726361
RAB32	TSS1500	0.104494	0.00713652	0.795043	0.728455	0.066588
CCND2	Body	0.104466	0.00713796	0.517884	0.448178	0.0697066
MAP4K4	Body	0.104457	0.00713796	0.694657	0.756462	-0.0618059
LGALS3	TSS1500	0.104435	0.0071397	0.756091	0.657802	0.0982886
PRKAG2	5'UTR	0.104391	0.00714058	0.641471	0.54088	0.100591
MEX3A	Body	0.104386	0.00714058	0.539194	0.482168	0.0570256
2016-03-08	Body	0.104384	0.00714058	0.667072	0.584108	0.0829641
NXF1	TSS1500	0.104366	0.00714129	0.599382	0.502852	0.0965298
PIP5K1C	Body	0.104264	0.00716195	0.457836	0.406384	0.0514511
KLF5	Body	0.103947	0.00724335	0.646154	0.561917	0.0842367
BCKDK	TSS1500	0.10389	0.00725658	0.66662	0.723734	-0.0571142
C19orf33	1stExon	0.103838	0.0072629	0.473817	0.423323	0.0504943
C19orf33	5'UTR	0.103838	0.0072629	0.473817	0.423323	0.0504943
HLA-DMB	Body	0.103808	0.00726749	0.628647	0.548322	0.080325
COTL1	Body	0.10378	0.00727111	0.59063	0.666889	-0.0762591
CHST11	Body	0.103685	0.00729548	0.684382	0.62567	0.0587127
REEP4	Body	0.103672	0.00729548	0.688343	0.62196	0.0663827
BMPR1A	5'UTR	0.103507	0.00733838	0.645493	0.561995	0.0834978
S100P	1stExon	0.103334	0.00738956	0.700025	0.611233	0.0887921
POLR2L	TSS1500	0.103084	0.00746636	0.515274	0.454618	0.0606563
ADCY9	Body	0.102973	0.00749752	0.531683	0.467028	0.0646557
SEC24C	Body	0.10277	0.007544	0.753731	0.80559	-0.0518585
OAT	5'UTR	0.102734	0.0075505	0.503027	0.447949	0.0550779
CXCR5	TSS1500	0.10218	0.00772578	0.544919	0.613605	-0.068685
ALS2CL	TSS200	0.102166	0.00772578	0.767388	0.710865	0.0565237
ALS2CL	Body	0.102166	0.00772578	0.767388	0.710865	0.0565237
CLCN7	Body	0.102129	0.00773322	0.655157	0.577589	0.0775681
NDRG2	Body	0.102085	0.00774254	0.647196	0.58	0.0671967
FLJ90757	Body	0.102008	0.00776371	0.687702	0.614837	0.0728656
USP32	Body	0.101702	0.00785828	0.754655	0.694741	0.0599137
LNX1	Body	0.101645	0.00786698	0.566701	0.48594	0.0807604
LNX1	TSS1500	0.101645	0.00786698	0.566701	0.48594	0.0807604
ELANE	TSS1500	0.101585	0.00788224	0.508958	0.434732	0.0742259
PLAGL1	5'UTR	0.101556	0.00788628	0.703077	0.623896	0.0791817
FGD4	TSS200	0.101539	0.00788628	0.767193	0.667562	0.0996303
SLC25A43	Body	0.101526	0.00788628	0.740159	0.685544	0.054615
SIT1	Body	0.101441	0.00790496	0.62082	0.679268	-0.0584475
DHDDS	3'UTR	0.1013	0.00794321	0.551181	0.47355	0.0776312
HMGN2	TSS1500	0.1013	0.00794321	0.551181	0.47355	0.0776312
COL23A1	Body	0.101238	0.00795458	0.647297	0.571449	0.0758488
CXCR5	Body	0.101236	0.00795458	0.500494	0.565913	-0.0654192
BCL2	Body	0.101202	0.00796111	0.522931	0.593217	-0.0702859
SRGAP1	Body	0.101161	0.00796981	0.655826	0.582494	0.0733319
FUT4	3'UTR	0.100927	0.00804693	0.650123	0.546524	0.103599
PALM	Body	0.100863	0.0080644	0.567595	0.510451	0.0571443
UNKL	3'UTR	0.100789	0.008085	0.646311	0.566423	0.0798877
PAX7	Body	0.100552	0.00816451	0.493933	0.437241	0.0566925
IL1R2	TSS200	0.100317	0.00824374	0.542656	0.483043	0.0596131
WWP2	Body	0.100279	0.00825169	0.704386	0.606676	0.0977102
BRD4	TSS1500	0.100108	0.00830849	0.684923	0.595589	0.0893338
TTN	Body	0.100063	0.00831487	0.744145	0.666581	0.0775642
ID3	TSS1500	0.100045	0.00831487	0.638033	0.56279	0.0752423
FBXL13	Body	0.100044	0.00831487	0.589829	0.521282	0.068547
HSPA4L	Body	0.100014	0.00831487	0.673587	0.598157	0.0754304
FLI1	Body	0.0999616	0.00832543	0.635076	0.559966	0.0751093
TNFSF12	Body	0.0999531	0.00832543	0.52348	0.598678	-0.0751986
RSPH6A	1stExon	0.0997896	0.00836846	0.428663	0.373241	0.0554213
RSPH6A	5'UTR	0.0997896	0.00836846	0.428663	0.373241	0.0554213
SNX8	Body	0.0994812	0.00847726	0.540528	0.476616	0.0639114
MIR140	TSS200	0.0992672	0.00855179	0.738965	0.645135	0.0938295
ALPK3	1stExon	0.099061	0.00862399	0.276804	0.21864	0.0581639
LGALS12	TSS1500	0.0990149	0.00863566	0.668026	0.600519	0.0675069
MNAT1	Body	0.0989455	0.00865623	0.648529	0.568818	0.079711
WDR82	Body	0.098907	0.00866501	0.496323	0.556226	-0.0599033
FGR	5'UTR	0.0988446	0.00868297	0.476747	0.407862	0.0688849
ZNF710	5'UTR	0.0987164	0.00871591	0.596699	0.529965	0.0667343
HCG18	Body	0.0987124	0.00871591	0.639676	0.707551	-0.0678751
PRTN3	Body	0.0986303	0.00874162	0.682686	0.621111	0.0615747
IKZF1	5'UTR	0.0984319	0.00881243	0.398939	0.454644	-0.0557042
VPS37B	3'UTR	0.0983795	0.00882682	0.743345	0.692003	0.0513421
GRIN1	Body	0.098341	0.00883582	0.442091	0.373282	0.0688097
LTBP1	TSS1500	0.0980735	0.00893459	0.768613	0.679551	0.0890615
S100A2	Body	0.0979944	0.00895974	0.715447	0.662427	0.0530207
UBXN11	5'UTR	0.0979682	0.00896401	0.237428	0.304978	-0.0675501
PLEKHA6	TSS200	0.0978906	0.00898865	0.409748	0.346213	0.0635352
MFSD9	Body	0.0978387	0.00900315	0.7137	0.646355	0.0673454
ELMO1	Body	0.0978032	0.00900509	0.613791	0.547545	0.0662462
COL9A3	Body	0.0977837	0.00900675	0.460633	0.393998	0.066635
TBC1D8	Body	0.0976988	0.00903446	0.755137	0.697797	0.0573393
BTBD3	5'UTR	0.0973768	0.00915127	0.483055	0.425969	0.0570855
BTBD3	TSS200	0.0973768	0.00915127	0.483055	0.425969	0.0570855
CPNE6	TSS1500	0.09734	0.00915271	0.741052	0.675596	0.0654557
PLCL2	TSS1500	0.0973275	0.00915271	0.725814	0.663257	0.0625563
RPS6KA1	Body	0.0972574	0.00917488	0.568486	0.491298	0.0771881
RPS6KA2	Body	0.0972387	0.00917631	0.62627	0.574768	0.0515024
C17orf72	TSS1500	0.097036	0.00925246	0.459997	0.402326	0.0576705
PITPNM2	3'UTR	0.0970033	0.00925961	0.540165	0.478108	0.0620573
WDR90	Body	0.0968789	0.00929763	0.484357	0.428064	0.0562932
FAM13A	1stExon	0.0968648	0.00929763	0.43763	0.370839	0.0667905
FAM13A	5'UTR	0.0968648	0.00929763	0.43763	0.370839	0.0667905
RASA3	Body	0.0967606	0.00933417	0.601238	0.534678	0.0665598
TCF7	Body	0.0967384	0.00933709	0.497267	0.556569	-0.0593019
RCOR1	Body	0.0966692	0.0093542	0.69962	0.60545	0.0941701
LOC646627	1stExon	0.0966666	0.0093542	0.705233	0.618115	0.0871175
ITPK1	Body	0.0966119	0.00937055	0.459119	0.398248	0.0608706
S100A6	TSS1500	0.0965845	0.00937562	0.574912	0.512084	0.0628279
NCOA4	TSS1500	0.0963791	0.0094546	0.562562	0.481629	0.080933
PKD1L1	Body	0.096262	0.00949478	0.604994	0.520303	0.0846904
TBC1D14	Body	0.0962527	0.00949478	0.662434	0.593294	0.0691408
LTB	TSS1500	0.0961566	0.00952876	0.60885	0.671946	-0.0630955
CDKAL1	Body	0.0960646	0.00956112	0.652436	0.582277	0.0701587
KIF13A	Body	0.0960328	0.00956607	0.658511	0.586433	0.0720779
HSF2BP	Body	0.0959154	0.00960099	0.601952	0.546652	0.0553004
MAPK8IP3	Body	0.0959101	0.00960099	0.546429	0.475077	0.0713523
MCC	Body	0.0957323	0.00965248	0.726413	0.66287	0.0635425
ZSCAN1	5'UTR	0.0957288	0.00965248	0.299541	0.241987	0.0575541
AGPAT4	5'UTR	0.0956215	0.00968545	0.67853	0.596357	0.0821729
SRCAP	Body	0.0955344	0.00971626	0.596264	0.522044	0.0742201
GFI1	TSS1500	0.0954021	0.00976668	0.700333	0.611277	0.0890557
FLJ42289	TSS1500	0.0952459	0.00982767	0.723007	0.636657	0.0863492
SERTAD2	Body	0.0951175	0.00987692	0.319839	0.26369	0.0561482
LARP4B	Body	0.095026	0.0099054	0.60656	0.508491	0.098069
WRNIP1	Body	0.0950224	0.0099054	0.532466	0.47331	0.0591568
C11orf75	5'UTR	0.0947194	0.0100188	0.583005	0.518628	0.064377
CASR	5'UTR	0.094646	0.0100447	0.611645	0.531342	0.0803022
SYNPO2	Body	0.0946286	0.0100458	0.656749	0.576423	0.0803264
NOTCH1	Body	0.0944704	0.0101029	0.698368	0.633214	0.0651542
RGS10	Body	0.094265	0.0101814	0.527163	0.600489	-0.0733252
TFDP1	Body	0.0942069	0.0102009	0.717458	0.634392	0.0830663
FPR2	TSS200	0.09414	0.0102243	0.405945	0.345924	0.0600209
C11orf41	TSS1500	0.0940526	0.0102571	0.68501	0.591567	0.0934435
BDH1	Body	0.0940362	0.0102578	0.822551	0.750892	0.0716596
PCCA	Body	0.0939302	0.0102991	0.668481	0.57923	0.0892505
STL	TSS1500	0.09372	0.0103882	0.342955	0.287243	0.0557119
C11orf45	TSS1500	0.0936884	0.0103924	0.539962	0.469949	0.0700134
COX4NB	Body	0.0936813	0.0103924	0.75573	0.685791	0.0699396
C1orf161	TSS1500	0.0935583	0.0104421	0.529845	0.458145	0.0717
EMR3	5'UTR	0.0934967	0.0104569	0.410616	0.358208	0.0524085
EMR3	1stExon	0.0934967	0.0104569	0.410616	0.358208	0.0524085
TRIOBP	TSS1500	0.0934163	0.0104716	0.41801	0.356992	0.0610184
PROM1	Body	0.093412	0.0104716	0.759415	0.68036	0.0790552
TP53BP2	Body	0.0934061	0.0104716	0.626533	0.540428	0.0861056
TP53BP2	5'UTR	0.0934061	0.0104716	0.626533	0.540428	0.0861056
KCNE1	TSS1500	0.0932586	0.0105286	0.759146	0.703338	0.0558074
PILRA	TSS1500	0.093252	0.0105286	0.642285	0.567127	0.075158
GOLGA3	Body	0.093239	0.0105286	0.714253	0.772339	-0.0580853
CRLF3	TSS1500	0.093186	0.0105464	0.621576	0.558138	0.0634371
MYLK2	TSS1500	0.0930442	0.0106057	0.71013	0.645788	0.0643412
RPSAP52	TSS200	0.0928752	0.0106712	0.504103	0.444411	0.0596919
RNF165	Body	0.0928406	0.0106768	0.470057	0.413432	0.0566249
FLJ42289	TSS200	0.0928195	0.0106768	0.705768	0.616696	0.0890716
2016-09-09	TSS200	0.0926988	0.0107268	0.490847	0.572552	-0.0817052
ST3GAL4	5'UTR	0.0925761	0.0107642	0.577939	0.508916	0.0690223
TRIM2	TSS1500	0.0923861	0.0108478	0.382197	0.317149	0.0650482
LHPP	Body	0.0921636	0.0109406	0.449804	0.504199	-0.0543951
ELTD1	5'UTR	0.0920959	0.0109593	0.410381	0.343996	0.0663852
ELTD1	1stExon	0.0920959	0.0109593	0.410381	0.343996	0.0663852
PIWIL2	TSS1500	0.092037	0.0109808	0.649076	0.557551	0.0915257
DST	Body	0.0919481	0.0109933	0.55451	0.502975	0.0515347
RNF130	Body	0.0919429	0.0109933	0.624521	0.55296	0.0715611
LST1	Body	0.0919388	0.0109933	0.514568	0.444414	0.0701537
LST1	5'UTR	0.0919388	0.0109933	0.514568	0.444414	0.0701537
IFNGR2	TSS1500	0.0919186	0.0109961	0.557492	0.481684	0.075808
SSTR4	TSS200	0.0915436	0.0111652	0.32096	0.253115	0.0678456
DPP6	1stExon	0.0915036	0.0111652	0.286029	0.233621	0.0524077
DPP6	5'UTR	0.0915036	0.0111652	0.286029	0.233621	0.0524077
C10orf95	TSS200	0.0914788	0.0111652	0.479645	0.426643	0.0530014
CHD3	TSS200	0.0914641	0.0111652	0.500525	0.576096	-0.0755708
LTBP1	Body	0.0914533	0.0111652	0.712002	0.62918	0.0828221
HLA-F	Body	0.0914513	0.0111652	0.611771	0.670406	-0.0586347
EXOC4	Body	0.0913517	0.011203	0.733781	0.788988	-0.0552074
EPHB3	Body	0.0913069	0.011218	0.563708	0.477587	0.0861208
LPP	TSS1500	0.0910771	0.0113152	0.540587	0.482487	0.0580997
LINGO3	5'UTR	0.0910681	0.0113152	0.604565	0.545006	0.059559
PPARGC1B	Body	0.0908904	0.011388	0.713458	0.640103	0.0733549
ZBTB20	5'UTR	0.0908797	0.011388	0.712274	0.645514	0.0667606
OSBPL5	5'UTR	0.0905501	0.0115448	0.634247	0.559889	0.0743579
PRKCZ	5'UTR	0.0901406	0.0117354	0.67211	0.61715	0.0549603
C22orf25	5'UTR	0.0899017	0.0118446	0.63928	0.574202	0.065078
MIR185	TSS1500	0.0899017	0.0118446	0.63928	0.574202	0.065078
PSMB8	3'UTR	0.0898022	0.0118789	0.386584	0.444137	-0.0575531
ZIC4	TSS1500	0.0897936	0.0118789	0.403066	0.340923	0.0621426
ZIC1	TSS1500	0.0897936	0.0118789	0.403066	0.340923	0.0621426
APBB2	Body	0.0896833	0.0119293	0.535457	0.46161	0.0738473
IRF7	Body	0.0895459	0.0119896	0.562067	0.621327	-0.0592599
CD63	Body	0.0893966	0.0120583	0.566786	0.466766	0.10002
SEMA4B	TSS1500	0.088702	0.0124097	0.505557	0.591761	-0.0862032
IGF1R	Body	0.0885647	0.0124772	0.675525	0.623519	0.0520065
RPN1	TSS1500	0.0885272	0.01249	0.703104	0.612087	0.0910174
MIR193B	TSS200	0.0883145	0.0125998	0.506322	0.445252	0.0610694
TSPAN32	Body	0.0882831	0.0126094	0.351752	0.283441	0.0683105
LYRM4	3'UTR	0.0881773	0.0126525	0.612086	0.541721	0.070365
LYRM4	Body	0.0881773	0.0126525	0.612086	0.541721	0.070365
APOL3	1stExon	0.0881392	0.012666	0.657663	0.592174	0.0654888
SNRPF	TSS1500	0.088101	0.0126794	0.579906	0.52621	0.0536957
PRDM8	5'UTR	0.0879974	0.0127217	0.41989	0.367415	0.0524757
RIN2	Body	0.0879368	0.0127478	0.648416	0.582558	0.0658583
C7orf58	5'UTR	0.087864	0.0127808	0.466525	0.403673	0.0628515
ACVR1B	Body	0.0876767	0.0128656	0.463848	0.402348	0.0615
DOCK7	Body	0.0873218	0.0130414	0.789542	0.727017	0.0625249
MIR24-2	TSS200	0.0872819	0.0130563	0.531409	0.473359	0.0580501
DCPS	TSS1500	0.0871836	0.0131049	0.420514	0.471326	-0.0508119
C4BPA	TSS200	0.0871484	0.0131105	0.60027	0.541816	0.0584536
MGST1	TSS1500	0.0871461	0.0131105	0.706836	0.631777	0.0750592
CACNA1C	Body	0.086889	0.0132516	0.632051	0.580468	0.0515832
RIN3	Body	0.0867248	0.0133315	0.495768	0.429441	0.0663274
NFAM1	TSS200	0.0862187	0.0136236	0.359172	0.307273	0.0518989
SNX27	Body	0.0860808	0.0136983	0.73995	0.677503	0.0624476
SLC16A3	5'UTR	0.085941	0.0137744	0.526492	0.472953	0.0535396
KIAA0748	TSS1500	0.0857383	0.013881	0.527633	0.595647	-0.0680147
PLEKHO2	Body	0.0856729	0.0139126	0.630976	0.570251	0.0607254
C16orf68	Body	0.0853417	0.0140998	0.611291	0.544335	0.0669559
NSMCE2	Body	0.0852549	0.0141452	0.788896	0.731601	0.0572947
EEPD1	Body	0.084886	0.0143594	0.444715	0.386124	0.0585909
C8orf73	TSS200	0.0844595	0.0146051	0.488942	0.419155	0.0697874
TRIM34	5'UTR	0.0842046	0.0147521	0.70009	0.763838	-0.0637482
TRIM6-TRIM34	Body	0.0842046	0.0147521	0.70009	0.763838	-0.0637482
CHMP4B	TSS1500	0.0841837	0.0147568	0.533497	0.460683	0.0728144
RHOH	TSS1500	0.0836874	0.0150647	0.600224	0.660326	-0.0601013
TOP1MT	Body	0.0835246	0.015164	0.633837	0.570426	0.0634108
MXI1	Body	0.0832878	0.0153137	0.763414	0.690231	0.0731833
FNDC3B	5'UTR	0.0831297	0.0154114	0.692287	0.603682	0.0886054
ARHGAP26	Body	0.0830748	0.0154394	0.663029	0.589492	0.0735366
ZNF438	5'UTR	0.0826818	0.0156712	0.724202	0.643671	0.0805311
ZNF438	Body	0.0826818	0.0156712	0.724202	0.643671	0.0805311
DTNA	5'UTR	0.0819389	0.0161636	0.743542	0.67437	0.0691724
DTNA	TSS1500	0.0819389	0.0161636	0.743542	0.67437	0.0691724
CAPN3	Body	0.0817931	0.0162579	0.435005	0.37652	0.0584855
HRH1	5'UTR	0.0817757	0.0162606	0.778767	0.717655	0.0611127
CNR2	5'UTR	0.0814391	0.0164937	0.389761	0.328424	0.0613372
ATXN7	Body	0.0811906	0.0166653	0.738351	0.671301	0.0670501
MRVI1	Body	0.0806407	0.0170435	0.44151	0.384104	0.0574057
CRISPLD2	5'UTR	0.0801957	0.0173603	0.662413	0.57343	0.0889837
PUM1	Body	0.0801103	0.017405	0.604494	0.666124	-0.0616298
LST1	TSS200	0.079488	0.0178678	0.448811	0.388797	0.0600145
FNDC3B	Body	0.0789969	0.018248	0.670449	0.604104	0.0663449
KDM4A	TSS1500	0.0788795	0.0183317	0.640647	0.543447	0.0971998
INPP5D	Body	0.0785154	0.0186062	0.702277	0.620388	0.081889
WAC	Body	0.0784049	0.018686	0.802322	0.733709	0.0686122
SERPINB9	Body	0.0777133	0.0192533	0.720448	0.776302	-0.0558537
ELANE	Body	0.0775835	0.0193523	0.545403	0.478867	0.0665361
ETFB	TSS200	0.0772516	0.0196028	0.632903	0.691722	-0.0588185
ETFB	Body	0.0772516	0.0196028	0.632903	0.691722	-0.0588185
RBM47	5'UTR	0.076474	0.0202389	0.730839	0.672606	0.0582329
C13orf30	TSS1500	0.0764433	0.0202544	0.56237	0.496068	0.0663027
TRIB2	Body	0.0758661	0.02074	0.604994	0.657755	-0.0527613
MXD3	Body	0.0757211	0.0208609	0.652921	0.592875	0.0600464
OSBPL10	Body	0.0749947	0.0215025	0.627003	0.575995	0.0510077
ENTPD1	TSS1500	0.0747151	0.0217439	0.584476	0.510672	0.0738037
ENTPD1	TSS200	0.0747151	0.0217439	0.584476	0.510672	0.0738037
UNC84A	5'UTR	0.0745472	0.0218672	0.666581	0.732419	-0.0658371
UNC84A	Body	0.0745472	0.0218672	0.666581	0.732419	-0.0658371
LASS6	Body	0.0737213	0.0226661	0.603458	0.534562	0.0688959
AIF1	Body	0.0734578	0.022918	0.363039	0.30539	0.0576491
DHRS9	Body	0.0733716	0.0229919	0.721887	0.661353	0.0605337
ARRB2	Body	0.0708549	0.025607	0.716574	0.652745	0.063829
DGKA	5'UTR	0.0707284	0.0257356	0.637909	0.707631	-0.0697219
GPR77	TSS1500	0.070554	0.0259198	0.49194	0.436763	0.0551765
RNASET2	Body	0.0699188	0.0266273	0.667664	0.72715	-0.0594861
AOAH	TSS1500	0.0697277	0.0268221	0.621634	0.550294	0.0713402
KRT18	Body	0.068944	0.0277204	0.724013	0.672721	0.0512924
BGLAP	TSS200	0.068881	0.0277817	0.557404	0.503227	0.0541769
CEACAM8	TSS1500	0.0674998	0.0294487	0.547575	0.488591	0.0589847
WIPI1	Body	0.065114	0.032623	0.704653	0.628896	0.0757567
IFLTD1	TSS1500	0.0651	0.032623	0.565234	0.489775	0.0754585
IFLTD1	Body	0.0651	0.032623	0.565234	0.489775	0.0754585
ERCC3	TSS1500	0.0649277	0.0328546	0.75912	0.696752	0.0623681
ANKRD22	TSS200	0.0636232	0.0347339	0.727006	0.653335	0.0736708
CXCR5	TSS200	0.0630943	0.0354783	0.584613	0.638084	-0.0534704
ITFG3	5'UTR	0.0617779	0.037596	0.332477	0.395499	-0.0630227
CASZ1	3'UTR	0.0617016	0.0377023	0.463772	0.4087	0.0550717
UBTD1	Body	0.0611682	0.0385418	0.533406	0.477071	0.0563352
ARHGAP15	Body	0.0605365	0.039619	0.733719	0.650923	0.0827956
PARK2	Body	0.0575813	0.0451258	0.760552	0.814286	-0.0537344
